# Supplementary material for: Cryptic inoviruses revealed as pervasive in bacteria and archaea across Earth’s biomes
Source: Nat Microbiol. 2019 Jul 22;4(11):1895–906. doi: 10.1038/s41564-019-0510-x (PMC6813254; doi:10.1038/s41564-019-0510-x)
Supplement: Supplementary file 3 — List and characteristics of reference inovirus genomes used in this study. [file 41564_2019_510_MOESM3_ESM.xls]

## Sheet: Reference genomes
Supplementary Table 1. List and characteristics of reference inovirus genomes used in this study.
Id	Name	Genome Length	Genome type	Genus	Host	Host (classification)	pI protein (Reference genome protein family)	Major coat protein ; Annotation ; Presence of a signal peptide ; Length ; Number of transmembrane domains
NC_001341	Acholeplasma phage MV-L1	4491	circular	Plectrovirus	Acholeplasma	Bacteria;Tenericutes;Mollicutes;Acholeplasmatales;Acholeplasmataceae;Acholeplasma	NC_001341_gene_0001 (Singleton)	NC_001341.NC_001341_gene_0007 ; predicted by Glimmer ; NA ; 59 ; 1
GQ153916	Mutant Enterobacteria phage f1 isolate F1_1	6407	circular	Inovirus	Enterobacteria	Bacteria;Proteobacteria;Gammaproteobacteria;Enterobacterales;Enterobacteriaceae;Escherichia	GQ153916.ACY07134.1 (PF_006)	GQ153916.ACY07131.1 ; VIII ; NSPA ; 50 ; 1
GQ153919	Enterobacteria phage f1 isolate F1_ancestral	6407	circular	Inovirus	Enterobacteria	Bacteria;Proteobacteria;Gammaproteobacteria;Enterobacterales;Enterobacteriaceae;Escherichia	GQ153919.ACY07164.1 (PF_006)	GQ153919.ACY07161.1 ; VIII ; SP ; 50 ; 1
NC_001332	Enterobacteria phage I2-2	6744	circular	Lineavirus	Enterobacteria	Bacteria;Proteobacteria;Gammaproteobacteria;Enterobacterales;Enterobacteriaceae;Escherichia	NC_001332.NP_039622.1 (PF_006)	NC_001332.NP_039620.1 ; major coat protein ; SP ; 55 ; 1
NC_001954	Enterobacteria phage If1	8454	circular	Unassigned	Enterobacteria	Bacteria;Proteobacteria;Gammaproteobacteria;Enterobacterales;Enterobacteriaceae;Escherichia	NC_001954.NP_047358.1 (PF_006)	NC_001954.NP_047355.1 ; major coat protein ; SP ; 51 ; 1
NC_002014	Enterobacteria phage Ike	6883	circular	Lineavirus	Enterobacteria	Bacteria;Proteobacteria;Gammaproteobacteria;Enterobacterales;Enterobacteriaceae;Escherichia	NC_002014.NP_040578.1 (PF_006)	NC_002014.NP_040575.1 ; major coat protein ; SP ; 53 ; 1
NC_003287	Enterobacteria phage M13	6407	circular	Inovirus	Enterobacteria	Bacteria;Proteobacteria;Gammaproteobacteria;Enterobacterales;Enterobacteriaceae;Escherichia	NC_003287.NP_510893.1 (PF_006)	NC_003287.NP_510890.1 ; major coat protein ; SP ; 50 ; 1
NC_025824	Enterobacteria phage fd strain 478	6408	circular	Inovirus	Enterobacteria	Bacteria;Proteobacteria;Gammaproteobacteria;Enterobacterales;Enterobacteriaceae;Escherichia	NC_025824.YP_009111305.1 (PF_006)	NC_025824.YP_009111302.1 ; VIII ; SP ; 50 ; 1
NC_003460	Propionibacterium phage B5	5804	circular	Unassigned	Propionibacterium	Bacteria;Actinobacteria;Actinobacteria;Propionibacteriales;Nocardioidaceae;Mumia	NC_003460.NP_604428.1 (PF_055)	NC_003460.NP_604425.1 ; Putative coat protein ; NA ; 57 ; 1
AY324828	Pseudomonas phage Pf1 complete prophage.	10675	linear	Unassigned	Pseudomonas	Bacteria;Proteobacteria;Gammaproteobacteria;Pseudomonadales;Pseudomonadaceae;Pseudomonas	AY324828.AAQ94688.1 (PF_006)	AY324828.AAQ94685.1 ; PA0723 ; SP ; 46 ; 1
NC_001331	Pseudomonas phage Pf1	7349	linear	Unassigned	Pseudomonas	Bacteria;Proteobacteria;Gammaproteobacteria;Pseudomonadales;Pseudomonadaceae;Pseudomonas	NC_001331.NP_039606.1 (PF_006)	NC_001331.NP_039603.1 ; major coat protein ; SP ; 46 ; 1
NC_001418	Pseudomonas phage Pf3	5833	circular	Unassigned	Pseudomonas	Bacteria;Proteobacteria;Gammaproteobacteria;Pseudomonadales;Pseudomonadaceae;Pseudomonas	NC_001418.NP_040656.1 (PF_006)	NC_001418.NP_040652.1 ; major coat protein ; NA ; 44 ; 1
AB931172	Ralstonia phage RS611 DNA	6386	circular	Unassigned	Ralstonia	Bacteria;Proteobacteria;Betaproteobacteria;Burkholderiales;Burkholderiaceae;Ralstonia	AB931172.BAP81901.1 (PF_006)	AB931172.BAP81896.1 ; coat protein ; SP ; 41 ; 1
KX179905	Ralstonia phage Rs551	7929	linear	Unassigned	Ralstonia	Bacteria;Proteobacteria;Betaproteobacteria;Burkholderiales;Burkholderiaceae;Ralstonia	KX179905.ANO57665.1 (PF_006)	KX179905.ANO57663.1 ; hypothetical protein ; SP ; 49 ; 1
LC066596	Ralstonia phage RSS-TH1 DNA	7273	circular	Unassigned	Ralstonia	Bacteria;Proteobacteria;Betaproteobacteria;Burkholderiales;Burkholderiaceae;Ralstonia	LC066596.BAS04453.1 (PF_006)	LC066596.BAS04448.1 ; major coat protein ; NSPA ; 41 ; 1
NC_005131	Ralstonia phage p12J	7118	linear	Unassigned	Ralstonia	Bacteria;Proteobacteria;Betaproteobacteria;Burkholderiales;Burkholderiaceae;Ralstonia	NC_005131.NP_932302.2 (PF_006)	NC_005131.NP_932299.1 ; ORF4 ; SP ; 44 ; 1
NC_008574	Ralstonia phage RSM1	9004	circular	Habenivirus	Ralstonia	Bacteria;Proteobacteria;Betaproteobacteria;Burkholderiales;Burkholderiaceae;Ralstonia	NC_008574.YP_863915.1 (PF_006)	NC_008574.YP_863911.1 ; hypothetical protein ; NA ; 46 ; 1 / NC_008574.YP_863912.1 ; hypothetical protein ; SP ; 51 ; 1
NC_008575	Ralstonia phage RSS1	6662	circular	Unassigned	Ralstonia	Bacteria;Proteobacteria;Betaproteobacteria;Burkholderiales;Burkholderiaceae;Ralstonia	NC_008575.YP_863929.1 (PF_006)	NC_008575.YP_863924.1 ; major coat protein ; SP ; 41 ; 1
NC_011399	Ralstonia phage RSM3	8929	circular	Habenivirus	Ralstonia	Bacteria;Proteobacteria;Betaproteobacteria;Burkholderiales;Burkholderiaceae;Ralstonia	NC_011399.YP_002290962.1 (PF_006)	NC_011399.YP_002290959.1 ; hypothetical protein ; SP ; 51 ; 1
NC_015297	Ralstonia phage PE226	5475	circular	Unassigned	Ralstonia	Bacteria;Proteobacteria;Betaproteobacteria;Burkholderiales;Burkholderiaceae;Ralstonia	NC_015297.YP_004327586.1 (PF_006)	NC_015297.YP_004327583.1 ; putative major coat protein ; SP ; 43 ; 1
NC_019548	Ralstonia phage RSS0	7288	circular	Unassigned	Ralstonia	Bacteria;Proteobacteria;Betaproteobacteria;Burkholderiales;Burkholderiaceae;Ralstonia	NC_019548.YP_007011052.1 (PF_006)	NC_019548.YP_007011047.1 ; major coat protein ; SP ; 41 ; 1
NC_021862	Ralstonia phage RSS30 DNA	8576	circular	Unassigned	Ralstonia	Bacteria;Proteobacteria;Betaproteobacteria;Burkholderiales;Burkholderiaceae;Ralstonia	NC_021862.NC_021862_gene_0013 (PF_006) / NC_021862.NC_021862_gene_0015 (PF_006)	NC_021862.NC_021862_gene_0005 ; predicted by Glimmer ; NA ; 43 ; 1 / NC_021862.NC_021862_gene_0007 ; predicted by Glimmer ; NA ; 47 ; 1/ NC_021862.NC_021862_gene_0012 ; predicted by Glimmer ; NA ; 38 ; 1
NC_021866	Ralstonia phage RSS20 DNA	7219	circular	Unassigned	Ralstonia	Bacteria;Proteobacteria;Betaproteobacteria;Burkholderiales;Burkholderiaceae;Ralstonia	Partial genome, pI-like gene likely in the ...NNNN… region	NC_021866.YP_008320409.1 ; major coat protein ; SP ; 41 ; 1
NC_023586	Ralstonia phage 1 NP-2014	8460	circular	Unassigned	Ralstonia	Bacteria;Proteobacteria;Betaproteobacteria;Burkholderiales;Burkholderiaceae;Ralstonia	NC_023586.YP_009008132.1 (PF_006)	NC_023586.YP_009008129.1 ; phage assembly protein ; SP ; 53 ; 1
NC_025454	Ralstonia phage RS603 DNA	7679	circular	Habenivirus	Ralstonia	Bacteria;Proteobacteria;Betaproteobacteria;Burkholderiales;Burkholderiaceae;Ralstonia	NC_025454.YP_009103105.1 (PF_006)	NC_025454.YP_009103102.1 ; hypothetical protein ; SP ; 51 ; 1
AJ969242	Spiroplasma phage SVGII3	7878	circular	Unassigned	Spiroplasma	Bacteria;Tenericutes;Mollicutes;Entomoplasmatales;Spiroplasmataceae;Spiroplasma	AJ969242.CAI94593.1 (PF_036)	AJ969242.CAI94589.1 ; putative transmembrane protein ; NA ; 59 ; 1 / AJ969242.CAI94590.1 ; putative transmembrane protein ; NA ; 57 ; 1/ AJ969242.CAI94592.1 ; putative transmembrane protein ; NA ; 54 ; 1
NC_001270	Spiroplasma phage SVTS2	6825	circular	Unassigned	Spiroplasma	Bacteria;Tenericutes;Mollicutes;Entomoplasmatales;Spiroplasmataceae;Spiroplasma	NC_001270.NP_052051.1 (PF_036)	NC_001270.NP_052063.1 ; hypothetical protein ; NA ; 52 ; 1
NC_001365	Spiroplasma phage 1-R8A2B	8273	circular	Vespertiliovirus	Spiroplasma	Bacteria;Tenericutes;Mollicutes;Entomoplasmatales;Spiroplasmataceae;Spiroplasma	NC_001365.NP_040337.2 (PF_036)	NC_001365.NP_040342.1 ; hypothetical protein ; NA ; 49 ; 1 / NC_001365.NP_040347.1 ; hypothetical protein ; NA ; 53 ; 1
NC_003793	Spiroplasma phage 1-C74	7768	circular	Vespertiliovirus	Spiroplasma	Bacteria;Tenericutes;Mollicutes;Entomoplasmatales;Spiroplasmataceae;Spiroplasma	NC_003793.NP_620621.1 (PF_036)	NC_003793.NP_620628.1 ; hypothetical protein ; NA ; 49 ; 1 / NC_003793.NP_620631.1 ; hypothetical protein ; NA ; 49 ; 1
NC_009987	Spiroplasma kunkelii virus SkV1_CR2-3x	7870	circular	Vespertiliovirus	Spiroplasma	Bacteria;Tenericutes;Mollicutes;Entomoplasmatales;Spiroplasmataceae;Spiroplasma	NC_009987.YP_001552221.1 (PF_036)	NC_009987.YP_001552218.1 ; hypothetical protein ; NA ; 49 ; 1 / NC_009987.YP_001552219.1 ; hypothetical protein ; NA ; 53 ; 1
EF489910	Stenotrophomonas phage PSH1	6867	circular	Unassigned	Stenotrophomonas	Bacteria;Proteobacteria;Gammaproteobacteria;Xanthomonadales;Xanthomonadaceae;Stenotrophomonas	EF489910.ABS31644.1 (PF_006)	EF489910.ABS31640.1 ; hypothetical protein ; NA ; 68 ; 1
HG315669	Stenotrophomonas phage phiSMA6	7648	circular	Unassigned	Stenotrophomonas	Bacteria;Proteobacteria;Gammaproteobacteria;Xanthomonadales;Xanthomonadaceae;Stenotrophomonas	HG315669.CDF76789.1 (PF_006)	HG315669.CDF76793.1 ; hypothetical protein ; NA ; 86 ; 1
NC_007189	Stenotrophomonas phage phiSMA9	6907	circular	Unassigned	Stenotrophomonas	Bacteria;Proteobacteria;Gammaproteobacteria;Xanthomonadales;Xanthomonadaceae;Stenotrophomonas	NC_007189.NC_007189_gene_0005 (PF_006)	NC_007189.NC_007189_gene_0001 ; predicted by Glimmer ; NA ; 59 ; 1 / NC_007189.NC_007189_gene_0010 ; predicted by Glimmer ; NA ; 45 ; 1/ NC_007189.NC_007189_gene_0012 ; predicted by Glimmer ; NA ; 58 ; 1
NC_015586	Stenotrophomonas phage phiSHP2	5819	circular	Unassigned	Stenotrophomonas	Bacteria;Proteobacteria;Gammaproteobacteria;Xanthomonadales;Xanthomonadaceae;Stenotrophomonas	NC_015586.YP_004539137.1 (PF_006)	NC_015586.YP_004539134.1 ; hypothetical protein ; NA ; 45 ; 1
NC_021569	Stenotrophomonas phage phiSMA7	7069	circular	Unassigned	Stenotrophomonas	Bacteria;Proteobacteria;Gammaproteobacteria;Xanthomonadales;Xanthomonadaceae;Stenotrophomonas	NC_021569.YP_008130373.1 (PF_006)	NC_021569.YP_008130368.1 ; hypothetical protein ; NA ; 85 ; 1
LC035386	Thermus phage phiOH3 genomic DNA	5688	circular	Unassigned	Thermus	Bacteria;Deinococcus-Thermus;Deinococci;Thermales;Thermaceae;Thermus	LC035386.BAS49603.1 (PF_055)	LC035386.BAS49600.1 ; major coat protein ; NA ; 46 ; 1
LC210520	Thermus phage phiOH16 genomic DNA	6533	circular	Unassigned	Thermus	Bacteria;Deinococcus-Thermus;Deinococci;Thermales;Thermaceae;Thermus	LC210520.BAX02605.1 (PF_055)	LC210520.BAX02602.1 ; major coat protein ; NA ; 46 ; 1
NC_026582	Uncultured phage WW-nAnB	4817	linear	Unassigned	Unknown	Wastewater	NC_026582.YP_009123867.1 (PF_055)	NC_026582.YP_009123863.1 ; protein D ; NA ; 43 ; 1 / NC_026582.YP_009123866.1 ; protein G ; NA ; 37 ; 1
NC_026612	Uncultured phage WW-nAnB strain 2	5077	circular	Unassigned	Unknown	Wastewater	NC_026612.YP_009126693.1 (PF_055)	NC_026612.YP_009126692.1 ; protein G ; NA ; 37 ; 1 / NC_026613.YP_009126697.1 ; protein D ; NA ; 43 ; 1
NC_026613	Uncultured phage WW-nAnB strain 3	5210	circular	Unassigned	Unknown	Wastewater	NC_026613.YP_009126701.1 (PF_055)	NC_026613.YP_009126700.1 ; protein G ; NA ; 37 ; 1
AB572858	Vibrio phage ND1-fs1 DNA	6856	circular	Unassigned	Vibrio	Bacteria;Proteobacteria;Gammaproteobacteria;Vibrionales;Vibrionaceae;Vibrio	AB572858.BAJ12061.1 (PF_006)	AB572858.BAJ12070.1 ; putative major coat protein precursor ; NA ; 82 ; 2
AF452449	Bacteriophage VSKK	6834	circular	Unassigned	Vibrio	Bacteria;Proteobacteria;Gammaproteobacteria;Vibrionales;Vibrionaceae;Vibrio	AF452449.AAL40840.1 (PF_006)	AF452449.AAL40839.1 ; putative major coat protein precursor ; NA ; 82 ; 2
CP017895	Vibrio phage K04M1_VK04M1	7079	circular	Unassigned	Vibrio	Bacteria;Proteobacteria;Gammaproteobacteria;Vibrionales;Vibrionaceae;Vibrio	CP017895.ARP06764.1 (PF_006)	CP017895.ARP06761.1 ; putative major coat protein ; NSPA ; 48 ; 1
NC_001956	Vibrio phage fs2	8651	linear	Saetivirus	Vibrio	Bacteria;Proteobacteria;Gammaproteobacteria;Vibrionales;Vibrionaceae;Vibrio	NC_001956.NP_047371.1 (PF_006)	NC_001956.NP_047368.1 ; hypothetical protein ; SP ; 49 ; 1
NC_002362	Vibrio phage VfO3K6	8784	circular	Unassigned	Vibrio	Bacteria;Proteobacteria;Gammaproteobacteria;Vibrionales;Vibrionaceae;Vibrio	NC_002362.NP_059537.1 (PF_006)	NC_002362.NP_059534.1 ; Vpf81 ; SP ; 45 ; 1
NC_002363	Vibrio phage VfO4K68	6891	circular	Unassigned	Vibrio	Bacteria;Proteobacteria;Gammaproteobacteria;Vibrionales;Vibrionaceae;Vibrio	NC_002363.NP_059547.1 (PF_006)	NC_002363.NP_059544.1 ; Vpf81 ; SP ; 45 ; 1
NC_003327	Vibrio phage VSK	6882	circular	Fibrovirus	Vibrio	Bacteria;Proteobacteria;Gammaproteobacteria;Vibrionales;Vibrionaceae;Vibrio	NC_003327.NP_542361.2 (PF_006) / NC_003327.NP_542362.1 (PF_006)	NC_003327.NP_752644.1 ; major coat protein ; SP ; 39 ; 1
NC_004306	Vibrio phage fs1	6340	circular	Fibrovirus	Vibrio	Bacteria;Proteobacteria;Gammaproteobacteria;Vibrionales;Vibrionaceae;Vibrio	NC_004306.NP_695195.1 (PF_006)	NC_004306.NP_695190.1 ; putative major coat protein ; NA ; 44 ; 1
NC_004736	Vibrio phage VGJphi	7542	circular	Fibrovirus	Vibrio	Bacteria;Proteobacteria;Gammaproteobacteria;Vibrionales;Vibrionaceae;Vibrio	NC_004736.NP_835479.1 (PF_006)	NC_004736.NP_835475.1 ; putative major capsid protein ; NA ; 44 ; 1
NC_005948	Vibrio phage Vf33	7965	circular	Unassigned	Vibrio	Bacteria;Proteobacteria;Gammaproteobacteria;Vibrionales;Vibrionaceae;Vibrio	NC_005948.YP_031685.1 (PF_006)	NC_005948.YP_031682.1 ; putative major coat protein ; SP ; 48 ; 1
NC_006294	Vibrio phage KSF-1phi	7107	circular	Unassigned	Vibrio	Bacteria;Proteobacteria;Gammaproteobacteria;Vibrionales;Vibrionaceae;Vibrio	NC_006294.YP_087078.1 (PF_006)	NC_006294.YP_087076.1 ; hypothetical protein ; NA ; 40 ; 1 / NC_006294.YP_087079.1 ; hypothetical protein ; NA ; 57 ; 1
NC_012757	Vibrio phage VEJphi	6842	circular	Fibrovirus	Vibrio	Bacteria;Proteobacteria;Gammaproteobacteria;Vibrionales;Vibrionaceae;Vibrio	NC_012757.YP_002925195.1 (PF_006)	NC_012757.YP_002925191.1 ; major capsid protein ; NA ; 44 ; 1
NC_015209	Vibrio phage CTX chromosome I	10638	linear	Unassigned	Vibrio	Bacteria;Proteobacteria;Gammaproteobacteria;Vibrionales;Vibrionaceae;Vibrio	NC_015209.YP_004286239.1 (PF_006)	NC_015209.YP_004286236.1 ; Cep ; SP ; 49 ; 1
NC_016162	Vibrio phage VCY-phi	7103	linear	Unassigned	Vibrio	Bacteria;Proteobacteria;Gammaproteobacteria;Vibrionales;Vibrionaceae;Vibrio	NC_016162.YP_004934230.1 (PF_006)	NC_016162.YP_004934227.1 ; hypothetical protein ; SP ; 44 ; 1
NC_021562	Vibrio phage VFJ	8555	circular	Saetivirus	Vibrio	Bacteria;Proteobacteria;Gammaproteobacteria;Vibrionales;Vibrionaceae;Vibrio	NC_021562.YP_008130281.1 (PF_006)	NC_021562.YP_008130278.1 ; major coat protein ; SP ; 49 ; 1
NC_001396	Xanthomonas phage Cf1c	7308	circular	Unassigned	Xanthomonas	Bacteria;Proteobacteria;Gammaproteobacteria;Xanthomonadales;Xanthomonadaceae;Xanthomonas	NC_001396.NP_040477.1 (PF_006)	NC_001396.NP_536674.1 ; B coat protein ; SP ; 51 ; 1

## Sheet: Structural protein detections
Supplementary Table 1 - continued. Detection of putative structural proteins (i.e. major and minor coat proteins) across reference genomes.
Genome	Protein	Size (aa)	# TMD	Annotation	Coat protein type (from annotation)	Detection
LC035386	LC035386.BAS49600.1	46	1	major coat protein	major	Predicted_structural		Detection code	Size	TMD	SP
LC210520	LC210520.BAX02602.1	46	1	major coat protein	major	Predicted_structural		Predicted_structural	30 to 60 aa	1	No
NC_001418	NC_001418.NP_040652.1	44	1	major coat protein	major	Predicted_structural		Predicted_structural_SP	30 to 120 aa	1	Yes
NC_003460	NC_003460.NP_604425.1	57	1	Putative coat protein	major	Predicted_structural		Putative_structural	30 to 120 aa	1 or 2	No
NC_004306	NC_004306.NP_695190.1	44	1	putative major coat protein	major	Predicted_structural
NC_004736	NC_004736.NP_835475.1	44	1	putative major capsid protein	major	Predicted_structural
NC_012757	NC_012757.YP_002925191.1	44	1	major capsid protein	major	Predicted_structural
AB931172	AB931172.BAP81896.1	41	1	coat protein	major	Predicted_structural_SP
AY324828	AY324828.AAQ94685.1	46	1	PA0723	major	Predicted_structural_SP
CP017895	CP017895.ARP06761.1	48	1	putative major coat protein	major	Predicted_structural_SP
GQ153916	GQ153916.ACY07131.1	50	1	VIII	major	Predicted_structural_SP
GQ153919	GQ153919.ACY07161.1	50	1	VIII	major	Predicted_structural_SP
LC066596	LC066596.BAS04448.1	41	1	major coat protein	major	Predicted_structural_SP
NC_001331	NC_001331.NP_039603.1	46	1	major coat protein	major	Predicted_structural_SP
NC_001332	NC_001332.NP_039620.1	55	1	major coat protein	major	Predicted_structural_SP
NC_001396	NC_001396.NP_536674.1	51	1	B coat protein	major	Predicted_structural_SP
NC_001954	NC_001954.NP_047355.1	51	1	major coat protein	major	Predicted_structural_SP
NC_002014	NC_002014.NP_040575.1	53	1	major coat protein	major	Predicted_structural_SP
NC_003287	NC_003287.NP_510890.1	50	1	major coat protein	major	Predicted_structural_SP
NC_003327	NC_003327.NP_752644.1	39	1	major coat protein	major	Predicted_structural_SP
NC_005948	NC_005948.YP_031682.1	48	1	putative major coat protein	major	Predicted_structural_SP
NC_008575	NC_008575.YP_863924.1	41	1	major coat protein	major	Predicted_structural_SP
NC_015297	NC_015297.YP_004327583.1	43	1	putative major coat protein	major	Predicted_structural_SP
NC_021562	NC_021562.YP_008130278.1	49	1	major coat protein	major	Predicted_structural_SP
NC_021866	NC_021866.YP_008320409.1	41	1	major coat protein	major	Predicted_structural_SP
NC_023586	NC_023586.YP_009008129.1	53	1	phage assembly protein	major	Predicted_structural_SP
NC_025824	NC_025824.YP_009111302.1	50	1	VIII	major	Predicted_structural_SP
AB572858	AB572858.BAJ12070.1	82	2	putative major coat protein precursor	major	Putative_structural
AF452449	AF452449.AAL40839.1	82	2	putative major coat protein precursor	major	Putative_structural
GQ153916	GQ153916.ACY07129.1	33	1	VII	minor	Predicted_structural
GQ153916	GQ153916.ACY07130.1	32	1	IX	minor	Predicted_structural
GQ153919	GQ153919.ACY07159.1	33	1	VII	minor	Predicted_structural
GQ153919	GQ153919.ACY07160.1	32	1	IX	minor	Predicted_structural
LC035386	LC035386.BAS49599.1	34	1	minor coat protein	minor	Predicted_structural
LC210520	LC210520.BAX02601.1	34	1	minor coat protein	minor	Predicted_structural
NC_001332	NC_001332.NP_039619.1	33	1	minor coat protein	minor	Predicted_structural
NC_001418	NC_001418.NP_040651.1	58	1	hypothetical protein	minor	Predicted_structural
NC_001954	NC_001954.NP_047353.1	32	1	minor coat protein	minor	Predicted_structural
NC_001954	NC_001954.NP_047354.1	32	1	minor coat protein	minor	Predicted_structural
NC_001956	NC_001956.NP_047367.1	38	1	minor coat protein	minor	Predicted_structural
NC_002014	NC_002014.NP_040573.1	32	1	minor coat protein	minor	Predicted_structural
NC_002014	NC_002014.NP_040574.1	33	1	minor coat protein	minor	Predicted_structural
NC_003287	NC_003287.NP_510888.1	33	1	minor coat protein	minor	Predicted_structural
NC_003287	NC_003287.NP_510889.1	32	1	minor coat protein	minor	Predicted_structural
NC_003460	NC_003460.NP_604423.1	32	1	Putative structural protein	minor	Predicted_structural
NC_021562	NC_021562.YP_008130276.1	38	1	minor coat protein	minor	Predicted_structural
NC_021562	NC_021562.YP_008130277.1	38	1	minor coat protein	minor	Predicted_structural
NC_023586	NC_023586.YP_009008128.1	39	1	minor capsid protein	minor	Predicted_structural
NC_025824	NC_025824.YP_009111301.1	32	1	IX	minor	Predicted_structural
AB572858	AB572858.BAJ12060.1	104	1	putative minor capsid protein	minor	Putative_structural
NC_001418	NC_001418.NP_040654.1	93	2	putative minor coat protein	minor	Putative_structural
NC_003327	NC_003327.NP_542360.1	104	1	putative minor coat protein	minor	Putative_structural
NC_003460	NC_003460.NP_604427.1	90	1	Putative structural protein	minor	Putative_structural
NC_004306	NC_004306.NP_695194.1	104	1	putative minor coat protein	minor	Putative_structural
NC_004736	NC_004736.NP_835478.1	80	1	putative minor coat protein	minor	Putative_structural
NC_008575	NC_008575.YP_863928.1	91	2	putative minor coat protein	minor	Putative_structural
NC_012757	NC_012757.YP_002925194.1	104	1	putative minor coat protein	minor	Putative_structural
NC_015297	NC_015297.YP_004327581.1	90	1	putative minor coat protein	minor	Putative_structural
CP017895	CP017895.ARP06762.1	491	1	minor capsid protein	minor	Unrecognized
CP017895	CP017895.ARP06763.1	104	3	putative minor coat protein	minor	Unrecognized
LC035386	LC035386.BAS49598.1	30	1	minor coat protein	minor	Unrecognized
LC035386	LC035386.BAS49602.1	142	4	minor coat protein	minor	Unrecognized
LC210520	LC210520.BAX02600.1	30	1	minor coat protein	minor	Unrecognized
LC210520	LC210520.BAX02604.1	142	4	minor coat protein	minor	Unrecognized
NC_001332	NC_001332.NP_039618.1	29	1	minor coat protein	minor	Unrecognized
NC_001396	NC_001396.NP_536675.1	419	1	A coat protein	minor	Unrecognized
NC_001954	NC_001954.NP_047357.1	113	3	minor coat protein	minor	Unrecognized
NC_001956	NC_001956.NP_047370.1	116	3	minor coat protein	minor	Unrecognized
NC_002014	NC_002014.NP_040577.1	116	3	minor coat protein	minor	Unrecognized
NC_003287	NC_003287.NP_510892.1	112	3	minor coat protein	minor	Unrecognized
NC_005948	NC_005948.YP_031684.1	104	3	putative minor coat protein	minor	Unrecognized
NC_012757	NC_012757.YP_002925192.1	29	1	putative minor capsid protein	minor	Unrecognized
NC_012757	NC_012757.YP_002925193.1	493	1	minor capsid protein	minor	Unrecognized
NC_015297	NC_015297.YP_004327582.1	79	0	putative minor coat protein	minor	Unrecognized
NC_015297	NC_015297.YP_004327584.1	465	1	putative minor coat protein	minor	Unrecognized
NC_015297	NC_015297.YP_004327585.1	105	3	putative minor coat protein	minor	Unrecognized
NC_016162	NC_016162.YP_004934228.1	475	2	minor capsid protein	minor	Unrecognized
NC_023586	NC_023586.YP_009008127.1	28	1	minor capsid protein	minor	Unrecognized
AJ969242	AJ969242.CAI94589.1	59	1	putative transmembrane protein		Predicted_structural
AJ969242	AJ969242.CAI94590.1	57	1	putative transmembrane protein		Predicted_structural
AJ969242	AJ969242.CAI94592.1	54	1	putative transmembrane protein		Predicted_structural
NC_001270	NC_001270.NP_052063.1	52	1	hypothetical protein		Predicted_structural
NC_001341	NC_001341.NC_001341_gene_0007	59	1	predicted by Glimmer		Predicted_structural
NC_001365	NC_001365.NP_040342.1	49	1	hypothetical protein		Predicted_structural
NC_001365	NC_001365.NP_040347.1	53	1	hypothetical protein		Predicted_structural
NC_001956	NC_001956.NP_047366.1	39	1	hypothetical protein		Predicted_structural
NC_003793	NC_003793.NP_620628.1	49	1	hypothetical protein		Predicted_structural
NC_003793	NC_003793.NP_620631.1	49	1	hypothetical protein		Predicted_structural
NC_006294	NC_006294.YP_087076.1	40	1	hypothetical protein		Predicted_structural
NC_006294	NC_006294.YP_087079.1	57	1	hypothetical protein		Predicted_structural
NC_007189	NC_007189.NC_007189_gene_0001	59	1	predicted by Glimmer		Predicted_structural
NC_007189	NC_007189.NC_007189_gene_0010	45	1	predicted by Glimmer		Predicted_structural
NC_007189	NC_007189.NC_007189_gene_0012	58	1	predicted by Glimmer		Predicted_structural
NC_008574	NC_008574.YP_863911.1	46	1	hypothetical protein		Predicted_structural
NC_009987	NC_009987.YP_001552218.1	49	1	hypothetical protein		Predicted_structural
NC_009987	NC_009987.YP_001552219.1	53	1	hypothetical protein		Predicted_structural
NC_015586	NC_015586.YP_004539134.1	45	1	hypothetical protein		Predicted_structural
NC_021862	NC_021862.NC_021862_gene_0005	43	1	predicted by Glimmer		Predicted_structural
NC_021862	NC_021862.NC_021862_gene_0007	47	1	predicted by Glimmer		Predicted_structural
NC_021862	NC_021862.NC_021862_gene_0012	38	1	predicted by Glimmer		Predicted_structural
NC_025824	NC_025824.YP_009111300.1	33	1	VII		Predicted_structural
NC_026582	NC_026582.YP_009123863.1	43	1	protein D		Predicted_structural
NC_026582	NC_026582.YP_009123866.1	37	1	protein G		Predicted_structural
NC_026612	NC_026612.YP_009126689.1	43	1	protein D		Predicted_structural
NC_026612	NC_026612.YP_009126692.1	37	1	protein G		Predicted_structural
NC_026613	NC_026613.YP_009126697.1	43	1	protein D		Predicted_structural
NC_026613	NC_026613.YP_009126700.1	37	1	protein G		Predicted_structural
KX179905	KX179905.ANO57663.1	49	1	hypothetical protein		Predicted_structural_SP
NC_001956	NC_001956.NP_047368.1	49	1	hypothetical protein		Predicted_structural_SP
NC_002362	NC_002362.NP_059534.1	45	1	Vpf81		Predicted_structural_SP
NC_002363	NC_002363.NP_059544.1	45	1	Vpf81		Predicted_structural_SP
NC_005131	NC_005131.NP_932299.1	44	1	ORF4		Predicted_structural_SP
NC_008574	NC_008574.YP_863912.1	51	1	hypothetical protein		Predicted_structural_SP
NC_011399	NC_011399.YP_002290959.1	51	1	hypothetical protein		Predicted_structural_SP
NC_015209	NC_015209.YP_004286236.1	49	1	Cep		Predicted_structural_SP
NC_016162	NC_016162.YP_004934227.1	44	1	hypothetical protein		Predicted_structural_SP
NC_019548	NC_019548.YP_007011047.1	41	1	major coat protein		Predicted_structural_SP
NC_025454	NC_025454.YP_009103102.1	51	1	hypothetical protein		Predicted_structural_SP
AB931172	AB931172.BAP81897.1	111	1	hypothetical protein		Putative_structural
AB931172	AB931172.BAP81900.1	91	2	hypothetical protein		Putative_structural
AJ969242	AJ969242.CAI94588.1	89	2	putative transmembrane protein		Putative_structural
AJ969242	AJ969242.CAI94591.1	63	1	hypothetical protein		Putative_structural
AJ969242	AJ969242.CAI94594.1	96	1	hypothetical protein		Putative_structural
AJ969242	AJ969242.CAI94595.1	79	2	hypothetical protein		Putative_structural
AY324828	AY324828.AAQ94684.1	83	1	PA0722		Putative_structural
AY324828	AY324828.AAQ94687.1	118	1	PA0725		Putative_structural
CP017895	CP017895.ARP06760.1	81	1	hypothetical protein		Putative_structural
EF489910	EF489910.ABS31640.1	68	1	hypothetical protein		Putative_structural
HG315669	HG315669.CDF76793.1	86	1	hypothetical protein		Putative_structural
KX179905	KX179905.ANO57658.1	92	1	hypothetical protein		Putative_structural
KX179905	KX179905.ANO57659.1	69	2	hypothetical protein		Putative_structural
KX179905	KX179905.ANO57661.1	82	1	hypothetical protein		Putative_structural
KX179905	KX179905.ANO57664.1	109	2	hypothetical protein		Putative_structural
LC066596	LC066596.BAS04449.1	111	1	hypothetical protein		Putative_structural
LC066596	LC066596.BAS04452.1	91	2	hypothetical protein		Putative_structural
NC_001270	NC_001270.NP_052052.1	97	1	hypothetical protein		Putative_structural
NC_001270	NC_001270.NP_052053.1	78	2	hypothetical protein		Putative_structural
NC_001270	NC_001270.NP_052060.1	88	1	hypothetical protein		Putative_structural
NC_001270	NC_001270.NP_052061.1	60	1	hypothetical protein		Putative_structural
NC_001270	NC_001270.NP_052062.1	71	1	hypothetical protein		Putative_structural
NC_001270	NC_001270.NP_052064.1	69	1	hypothetical protein		Putative_structural
NC_001331	NC_001331.NP_039602.1	83	1	hypothetical protein		Putative_structural
NC_001365	NC_001365.NP_040339.1	78	2	hypothetical protein		Putative_structural
NC_001365	NC_001365.NP_040343.1	83	1	hypothetical protein		Putative_structural
NC_001365	NC_001365.NP_040344.1	79	2	hypothetical protein		Putative_structural
NC_001365	NC_001365.NP_040345.1	113	2	hypothetical protein		Putative_structural
NC_001365	NC_001365.NP_040348.1	67	1	hypothetical protein		Putative_structural
NC_002362	NC_002362.NP_059533.1	76	1	Vpf76		Putative_structural
NC_002363	NC_002363.NP_059543.1	76	1	Vpf76		Putative_structural
NC_003327	NC_003327.NP_542357.2	80	1	hypothetical protein		Putative_structural
NC_003793	NC_003793.NP_620623.1	78	2	hypothetical protein		Putative_structural
NC_003793	NC_003793.NP_620624.1	72	2	hypothetical protein		Putative_structural
NC_003793	NC_003793.NP_620629.1	83	1	hypothetical protein		Putative_structural
NC_003793	NC_003793.NP_620632.1	67	1	hypothetical protein		Putative_structural
NC_003793	NC_003793.NP_620633.1	67	2	hypothetical protein		Putative_structural
NC_004306	NC_004306.NP_695204.1	81	1	hypothetical protein		Putative_structural
NC_004736	NC_004736.NP_835474.1	81	1	hypothetical protein		Putative_structural
NC_005131	NC_005131.NP_932297.1	102	1	ORF2		Putative_structural
NC_005131	NC_005131.NP_932298.1	77	1	ORF3		Putative_structural
NC_005131	NC_005131.NP_932301.1	106	2	ORF6		Putative_structural
NC_005948	NC_005948.YP_031681.1	81	1	hypothetical protein		Putative_structural
NC_006294	NC_006294.YP_087073.1	79	2	hypothetical protein		Putative_structural
NC_007189	NC_007189.NC_007189_gene_0002	76	1	predicted by Glimmer		Putative_structural
NC_007189	NC_007189.NC_007189_gene_0006	115	2	predicted by Glimmer		Putative_structural
NC_008574	NC_008574.YP_863908.1	98	2	hypothetical protein		Putative_structural
NC_008574	NC_008574.YP_863909.1	69	2	hypothetical protein		Putative_structural
NC_008575	NC_008575.YP_863925.1	111	1	hypothetical protein		Putative_structural
NC_009987	NC_009987.YP_001552214.1	77	1	hypothetical protein		Putative_structural
NC_009987	NC_009987.YP_001552215.1	82	1	hypothetical protein		Putative_structural
NC_009987	NC_009987.YP_001552216.1	99	2	hypothetical protein		Putative_structural
NC_009987	NC_009987.YP_001552220.1	67	1	hypothetical protein		Putative_structural
NC_009987	NC_009987.YP_001552223.1	78	2	hypothetical protein		Putative_structural
NC_011399	NC_011399.YP_002290955.1	98	1	hypothetical protein		Putative_structural
NC_011399	NC_011399.YP_002290956.1	69	2	hypothetical protein		Putative_structural
NC_011399	NC_011399.YP_002290958.1	82	1	hypothetical protein		Putative_structural
NC_012757	NC_012757.YP_002925190.1	81	1	hypothetical protein		Putative_structural
NC_015209	NC_015209.YP_004286238.1	97	2	Ace		Putative_structural
NC_015297	NC_015297.YP_004327587.1	60	1	hypothetical protein		Putative_structural
NC_015586	NC_015586.YP_004539133.1	63	1	hypothetical protein		Putative_structural
NC_015586	NC_015586.YP_004539136.1	94	1	hypothetical protein		Putative_structural
NC_016162	NC_016162.YP_004934226.1	76	2	hypothetical protein		Putative_structural
NC_016162	NC_016162.YP_004934231.1	61	1	hypothetical protein		Putative_structural
NC_019548	NC_019548.YP_007011048.1	111	1	hypothetical protein		Putative_structural
NC_019548	NC_019548.YP_007011051.1	91	2	hypothetical protein		Putative_structural
NC_021569	NC_021569.YP_008130368.1	85	1	hypothetical protein		Putative_structural
NC_021569	NC_021569.YP_008130370.1	89	1	hypothetical protein		Putative_structural
NC_021866	NC_021866.YP_008320410.1	111	1	hypothetical protein		Putative_structural
NC_021866	NC_021866.YP_008320413.1	87	2	hypothetical protein		Putative_structural
NC_023586	NC_023586.YP_009008120.1	74	1	hypothetical protein		Putative_structural
NC_023586	NC_023586.YP_009008125.1	62	1	hypothetical protein		Putative_structural
NC_023586	NC_023586.YP_009008134.1	95	1	hypothetical protein		Putative_structural
NC_025454	NC_025454.YP_009103098.1	98	1	hypothetical protein		Putative_structural
NC_025454	NC_025454.YP_009103099.1	69	2	hypothetical protein		Putative_structural
NC_025454	NC_025454.YP_009103101.1	82	1	hypothetical protein		Putative_structural
NC_026582	NC_026582.YP_009123864.1	55	2	protein E		Putative_structural
NC_026612	NC_026612.YP_009126690.1	55	2	protein E		Putative_structural
NC_026613	NC_026613.YP_009126698.1	55	2	protein E		Putative_structural
