# Supplementary material for: Cryptic inoviruses revealed as pervasive in bacteria and archaea across Earth’s biomes
Source: Nat Microbiol. 2019 Jul 22;4(11):1895–906. doi: 10.1038/s41564-019-0510-x (PMC6813254; doi:10.1038/s41564-019-0510-x)
Supplement: Supplementary file 4 — List of genomes and metagenomes mined. [file 41564_2019_510_MOESM4_ESM.xlsx]

## Sheet: All Genomes
Supplementary Table 2. List of genomes and metagenomes mined.
Taxon ID	Domain	Phylum	Class	Order	Family	Genus	Species	Taxon display name	Note
2264867062	Archaea	Aenigmarchaeota	unclassified	unclassified	unclassified	unclassified	unclassified	Aenigmarchaeota archaeon JGI 0000106-F11 (contamination screened) (GBS-C_001_281)
2264867064	Archaea	Aenigmarchaeota	unclassified	unclassified	unclassified	unclassified	unclassified	Aenigmarchaeota archaeon SCGC AAA011-F07 (contamination screened) (DUSEL_001_186)
2264867065	Archaea	Aenigmarchaeota	unclassified	unclassified	unclassified	Candidatus Aenigmarchaeum	subterraneum	Candidatus Aenigmarchaeum subterraneum SCGC AAA011-O16 (contamination screened) (Dusel_001_271)
2264867218	Archaea	Aigarchaeota	unclassified	unclassified	unclassified	unclassified	unclassified	Aigarchaeota archaeon SCGC AAA471-E14 (contamination screened) (GBS-N_001_10)
2264867219	Archaea	Aigarchaeota	unclassified	unclassified	unclassified	unclassified	unclassified	Aigarchaeota archaeon JGI 0000001-A7 (contamination screened) (GBS-A_001_112)
2264867220	Archaea	Aigarchaeota	unclassified	unclassified	unclassified	unclassified	unclassified	Aigarchaeota archaeon JGI 0000001-B8 (contamination screened) (GBS-A_001_113)
2264867221	Archaea	Aigarchaeota	unclassified	unclassified	unclassified	unclassified	unclassified	Aigarchaeota archaeon JGI 0000001-H6 (contamination screened) (GBS-A_001_118)
2264867222	Archaea	Aigarchaeota	unclassified	unclassified	unclassified	unclassified	unclassified	Aigarchaeota archaeon SCGC AAA471-E16 (contamination screened) (GBS-N_001_11)
2264867223	Archaea	Aigarchaeota	unclassified	unclassified	unclassified	unclassified	unclassified	Aigarchaeota archaeon SCGC AAA471-F17 (contamination screened) (GBS-N_001_13)
2264867224	Archaea	Aigarchaeota	unclassified	unclassified	unclassified	unclassified	unclassified	Aigarchaeota archaeon SCGC AAA471-G05 (contamination screened) (GBS-N_001_14)
2264867225	Archaea	Aigarchaeota	unclassified	unclassified	unclassified	unclassified	unclassified	Aigarchaeota archaeon SCGC AAA471-I13 (contamination screened) (GBS-N_001_17)
2264867226	Archaea	Aigarchaeota	unclassified	unclassified	unclassified	unclassified	unclassified	Aigarchaeota archaeon SCGC AAA471-J07 (contamination screened) (GBS-N_001_18)
2264867227	Archaea	Aigarchaeota	unclassified	unclassified	unclassified	unclassified	unclassified	Aigarchaeota archaeon SCGC AAA471-J08 (contamination screened) (GBS-N_001_19)
2264867228	Archaea	Aigarchaeota	unclassified	unclassified	unclassified	unclassified	unclassified	Aigarchaeota archaeon SCGC AAA471-A16 (contamination screened) (GBS-N_001_1)
2264867229	Archaea	Aigarchaeota	unclassified	unclassified	unclassified	unclassified	unclassified	Aigarchaeota archaeon JGI 0000106-J15 (contamination screened) (GBS-C_001_288)
2264867231	Archaea	Aigarchaeota	unclassified	unclassified	unclassified	unclassified	unclassified	Aigarchaeota archaeon SCGC AAA471-D15 (contamination screened) (GBS-N_001_9)
2518645523	Archaea	Aigarchaeota	unclassified	unclassified	unclassified	unclassified	unclassified	Aigarchaeota archaeon SCGC AAA471-B22 (contamination screened) (GBS-N_002_4)
2527291508	Archaea	Aigarchaeota	unclassified	unclassified	unclassified	unclassified	unclassified	Aigarchaeota archaeon SCGC AAA471-A16 (contamination screened) (Combined_Assembly_pSL4_4__pSL4)
2527291509	Archaea	Aigarchaeota	unclassified	unclassified	unclassified	unclassified	unclassified	Aigarchaeota archaeon SCGC AAA471-B22 (contamination screened) (Combined_Assembly_pSL4_1__pSL4)
2527291511	Archaea	Aigarchaeota	unclassified	unclassified	unclassified	unclassified	unclassified	Aigarchaeota archaeon SCGC AAA471-D15 (contamination screened) (Combined_Assembly_pSL4_2__pSL4)
2527291512	Archaea	Aigarchaeota	unclassified	unclassified	unclassified	unclassified	unclassified	Aigarchaeota archaeon SCGC AAA471-E14 (contamination screened) (Combined_Assembly_pSL4_3__pSL4)
2721755893	Archaea	Candidatus Aenigmarchaeota	unclassified	unclassified	unclassified	unclassified	unclassified	Unclassified Candidatus Aenigmarchaeota DRTY7 bin_34
2721755894	Archaea	Candidatus Aenigmarchaeota	unclassified	unclassified	unclassified	unclassified	unclassified	Unclassified Candidatus Aenigmarchaeota DRTY6 bin_65
2721755895	Archaea	Candidatus Aenigmarchaeota	unclassified	unclassified	unclassified	unclassified	unclassified	Unclassified Candidatus Aenigmarchaeota GMQ bin_18-1
2654587960	Archaea	Candidatus Bathyarchaeota	unclassified	unclassified	unclassified	unclassified	miscellaneous Crenarchaeota group-6 archaeon AD8-1	Crenarchaeota group-6 archaeon AD8-1
2654587961	Archaea	Candidatus Bathyarchaeota	unclassified	unclassified	unclassified	unclassified	miscellaneous Crenarchaeota group-1 archaeon SG8-32-3	Crenarchaeota group-1 archaeon SG8-32-3
2654587966	Archaea	Candidatus Bathyarchaeota	unclassified	unclassified	unclassified	unclassified	miscellaneous Crenarchaeota group-1 archaeon SG8-32-1	Crenarchaeota group-1 archaeon SG8-32-1
2654588078	Archaea	Candidatus Bathyarchaeota	unclassified	unclassified	unclassified	unclassified	miscellaneous Crenarchaeota group archaeon SMTZ-80	Crenarchaeota group archaeon SMTZ-80
2654588079	Archaea	Candidatus Bathyarchaeota	unclassified	unclassified	unclassified	unclassified	miscellaneous Crenarchaeota group archaeon SMTZ1-55	Crenarchaeota group archaeon SMTZ1-55
2654588083	Archaea	Candidatus Bathyarchaeota	unclassified	unclassified	unclassified	unclassified	miscellaneous Crenarchaeota group-15 archaeon DG-45	Crenarchaeota group-15 archaeon DG-45
2695421019	Archaea	Candidatus Bathyarchaeota	unclassified	unclassified	unclassified	unclassified	Candidatus Bathyarchaeota archaeon BA1	Candidatus Bathyarchaeota archaeon BA1
2695421020	Archaea	Candidatus Bathyarchaeota	unclassified	unclassified	unclassified	unclassified	Candidatus Bathyarchaeota archaeon BA2	Candidatus Bathyarchaeota archaeon BA2
2708742548	Archaea	Candidatus Bathyarchaeota	unclassified	unclassified	unclassified	unclassified	Candidatus Bathyarchaeota archaeon RBG_13_52_12	Candidatus Bathyarchaeota archaeon RBG_13_52_12
2708742549	Archaea	Candidatus Bathyarchaeota	unclassified	unclassified	unclassified	unclassified	Candidatus Bathyarchaeota archaeon RBG_13_46_16b	Candidatus Bathyarchaeota archaeon RBG_13_46_16b
2708742550	Archaea	Candidatus Bathyarchaeota	unclassified	unclassified	unclassified	unclassified	Candidatus Bathyarchaeota archaeon RBG_13_38_9	Candidatus Bathyarchaeota archaeon RBG_13_38_9
2708742551	Archaea	Candidatus Bathyarchaeota	unclassified	unclassified	unclassified	unclassified	Candidatus Bathyarchaeota archaeon RBG_13_60_20	Candidatus Bathyarchaeota archaeon RBG_13_60_20
2708742560	Archaea	Candidatus Bathyarchaeota	unclassified	unclassified	unclassified	unclassified	Candidatus Bathyarchaeota archaeon RBG_16_57_9	Candidatus Bathyarchaeota archaeon RBG_16_57_9
2708742561	Archaea	Candidatus Bathyarchaeota	unclassified	unclassified	unclassified	unclassified	Candidatus Bathyarchaeota archaeon RBG_16_48_13	Candidatus Bathyarchaeota archaeon RBG_16_48_13
2718217669	Archaea	Candidatus Bathyarchaeota	unclassified	unclassified	unclassified	unclassified	unclassified	Unclassified Bathyarchaeota JZ bin_14
2718217670	Archaea	Candidatus Bathyarchaeota	unclassified	unclassified	unclassified	unclassified	unclassified	Unclassified Bathyarchaeota JZ bin_23
2718217671	Archaea	Candidatus Bathyarchaeota	unclassified	unclassified	unclassified	unclassified	unclassified	Unclassified Bathyarchaeota JZ bin_32
2718217672	Archaea	Candidatus Bathyarchaeota	unclassified	unclassified	unclassified	unclassified	unclassified	Unclassified Bathyarchaeota JZ bin_36.1
2718217673	Archaea	Candidatus Bathyarchaeota	unclassified	unclassified	unclassified	unclassified	unclassified	Unclassified Bathyarchaeota JZ bin_36.2
2718217674	Archaea	Candidatus Bathyarchaeota	unclassified	unclassified	unclassified	unclassified	unclassified	Unclassified Bathyarchaeota JZ bin_36.3
2728369295	Archaea	Candidatus Bathyarchaeota	unclassified	unclassified	unclassified	unclassified	Candidatus Bathyarchaeota archaeon JdFR-04	Candidatus Bathyarchaeota archaeon JdFR-04
2728369296	Archaea	Candidatus Bathyarchaeota	unclassified	unclassified	unclassified	unclassified	Candidatus Bathyarchaeota archaeon JdFR-05	Candidatus Bathyarchaeota archaeon JdFR-05
2728369298	Archaea	Candidatus Bathyarchaeota	unclassified	unclassified	unclassified	unclassified	Candidatus Bathyarchaeota archaeon JdFR-08	Candidatus Bathyarchaeota archaeon JdFR-08
2728369299	Archaea	Candidatus Bathyarchaeota	unclassified	unclassified	unclassified	unclassified	Candidatus Bathyarchaeota archaeon JdFR-07	Candidatus Bathyarchaeota archaeon JdFR-07
2728369300	Archaea	Candidatus Bathyarchaeota	unclassified	unclassified	unclassified	unclassified	Candidatus Bathyarchaeota archaeon JdFR-10	Candidatus Bathyarchaeota archaeon JdFR-10
2728369301	Archaea	Candidatus Bathyarchaeota	unclassified	unclassified	unclassified	unclassified	Candidatus Bathyarchaeota archaeon JdFR-09	Candidatus Bathyarchaeota archaeon JdFR-09
2728369303	Archaea	Candidatus Bathyarchaeota	unclassified	unclassified	unclassified	unclassified	Candidatus Bathyarchaeota archaeon JdFR-01	Candidatus Bathyarchaeota archaeon JdFR-01
2728369304	Archaea	Candidatus Bathyarchaeota	unclassified	unclassified	unclassified	unclassified	Candidatus Bathyarchaeota archaeon JdFR-06	Candidatus Bathyarchaeota archaeon JdFR-06
2728369323	Archaea	Candidatus Bathyarchaeota	unclassified	unclassified	unclassified	unclassified	Candidatus Bathyarchaeota archaeon JdFR-11	Candidatus Bathyarchaeota archaeon JdFR-11
2728369726	Archaea	Candidatus Bathyarchaeota	unclassified	unclassified	unclassified	unclassified	unclassified	Unclassified Bathyarchaeota JZ bin_7 (updated)
2522572139	Archaea	Candidatus Geoarchaeota	unclassified	unclassified	unclassified	unclassified	unclassified	Geoarchaeota-NAG1-GT2-r01 (from OSP_B)
2522572140	Archaea	Candidatus Geoarchaeota	unclassified	unclassified	unclassified	unclassified	unclassified	Geoarchaeota-NAG1-GT2-r02 (from OSP_C)
2522572141	Archaea	Candidatus Geoarchaeota	unclassified	unclassified	unclassified	unclassified	unclassified	Geoarchaeota-NAG1-GT2-r03 (from BED)
2551306704	Archaea	Candidatus Geoarchaeota	unclassified	unclassified	unclassified	unclassified	unclassified	Geoarchaeota NAG1 GT1 r03 (OSP_C)
641522611	Archaea	Candidatus Korarchaeota	unclassified	unclassified	unclassified	Candidatus Korarchaeum	Candidatus Korarchaeum cryptofilum	Candidatus Korarchaeum cryptofilum OPF8
2698536753	Archaea	Candidatus Micrarchaeota	unclassified	unclassified	unclassified	unclassified	unclassified	Micrarchaeota archaeon_FK.AMD.2010.bin.7
2698536754	Archaea	Candidatus Micrarchaeota	unclassified	unclassified	unclassified	unclassified	unclassified	Micrarchaeota archaeon_FK.AMD.2010.bin.22
2698536755	Archaea	Candidatus Micrarchaeota	unclassified	unclassified	unclassified	unclassified	unclassified	Micrarchaeota archaeon_FK.AMD.2010.bin.24
2698536756	Archaea	Candidatus Micrarchaeota	unclassified	unclassified	unclassified	unclassified	unclassified	Micrarchaeota archaeon_FK.AMD.2014.bin.113
2698536757	Archaea	Candidatus Micrarchaeota	unclassified	unclassified	unclassified	unclassified	unclassified	Micrarchaeota archaeon_FK.AMD.2014.bin.115
2698536758	Archaea	Candidatus Micrarchaeota	unclassified	unclassified	unclassified	unclassified	unclassified	Micrarchaeota archaeon_FK.AMD.2014.bin.121
2698536759	Archaea	Candidatus Micrarchaeota	unclassified	unclassified	unclassified	unclassified	unclassified	Micrarchaeota archaeon_FK.AMD.2014.bin.20
2698536760	Archaea	Candidatus Micrarchaeota	unclassified	unclassified	unclassified	unclassified	unclassified	Micrarchaeota archaeon_FK.AMD.2014.bin.36
2698536761	Archaea	Candidatus Micrarchaeota	unclassified	unclassified	unclassified	unclassified	unclassified	Micrarchaeota archaeon_FK.AMD.2014.bin.40
2698536762	Archaea	Candidatus Micrarchaeota	unclassified	unclassified	unclassified	unclassified	unclassified	Micrarchaeota archaeon_FK.AMD.2014.bin.52
2698536763	Archaea	Candidatus Micrarchaeota	unclassified	unclassified	unclassified	unclassified	unclassified	Micrarchaeota archaeon_FK.AMD.2014.bin.50
2698536764	Archaea	Candidatus Micrarchaeota	unclassified	unclassified	unclassified	unclassified	unclassified	Micrarchaeota archaeon_FK.AMD.2014.bin.73
2698536765	Archaea	Candidatus Micrarchaeota	unclassified	unclassified	unclassified	unclassified	unclassified	Micrarchaeota archaeon_FK.AMD.2014.bin.88
2698536766	Archaea	Candidatus Micrarchaeota	unclassified	unclassified	unclassified	unclassified	unclassified	Micrarchaeota archaeon_FK.AMD.2014.bin.90
2698536767	Archaea	Candidatus Micrarchaeota	unclassified	unclassified	unclassified	unclassified	unclassified	Micrarchaeota archaeon_FK.AMD.2014.bin.97
2698536768	Archaea	Candidatus Micrarchaeota	unclassified	unclassified	unclassified	unclassified	unclassified	Micrarchaeota archaeon_FK.Sedi.bin.28
2698536769	Archaea	Candidatus Micrarchaeota	unclassified	unclassified	unclassified	unclassified	unclassified	Micrarchaeota archaeon_FK.Sedi.bin.35
2698536770	Archaea	Candidatus Micrarchaeota	unclassified	unclassified	unclassified	unclassified	unclassified	Micrarchaeota archaeon_FK.Sedi.bin.12.4
2698536771	Archaea	Candidatus Micrarchaeota	unclassified	unclassified	unclassified	unclassified	unclassified	Micrarchaeota archaeon_TC.Endo.bin.6
2698536772	Archaea	Candidatus Micrarchaeota	unclassified	unclassified	unclassified	unclassified	unclassified	Micrarchaeota archaeon_TC.Endo.bin.11
2698536773	Archaea	Candidatus Micrarchaeota	unclassified	unclassified	unclassified	unclassified	unclassified	Micrarchaeota archaeon_LR.AMD.A.bin.1
2698536774	Archaea	Candidatus Micrarchaeota	unclassified	unclassified	unclassified	unclassified	unclassified	Micrarchaeota archaeon_TC.Endo.bin.32
2698536775	Archaea	Candidatus Micrarchaeota	unclassified	unclassified	unclassified	unclassified	unclassified	Micrarchaeota archaeon_Me.Endo.bin.1
2698536776	Archaea	Candidatus Micrarchaeota	unclassified	unclassified	unclassified	unclassified	unclassified	Micrarchaeota archaeon_YNP.OP.bin.241
2698536777	Archaea	Candidatus Micrarchaeota	unclassified	unclassified	unclassified	unclassified	unclassified	Micrarchaeota archaeon_ARMAN-1
2698536792	Archaea	Candidatus Micrarchaeota	unclassified	unclassified	unclassified	unclassified	unclassified	Micrarchaeota archaeon_ARMAN-2
2708742554	Archaea	Candidatus Micrarchaeota	unclassified	unclassified	unclassified	unclassified	Candidatus Micrarchaeota archaeon RBG_16_49_10	Candidatus Micrarchaeota archaeon RBG_16_49_10
2708742555	Archaea	Candidatus Micrarchaeota	unclassified	unclassified	unclassified	unclassified	Candidatus Micrarchaeota archaeon RBG_16_36_9	Candidatus Micrarchaeota archaeon RBG_16_36_9
2502422326	Archaea	Candidatus Nanohaloarchaeota	Nanohaloarchaea	unclassified	unclassified	Candidatus Nanosalina	Candidatus Nanosalina sp. J07AB43	Candidatus Nanosalina sp. J07AB43 (J07NFR43)
2502422327	Archaea	Candidatus Nanohaloarchaeota	Nanohaloarchaea	unclassified	unclassified	Candidatus Nanosalinarum	Candidatus Nanosalinarum sp. J07AB56	Candidatus Nanosalinarum sp. J07AB56 (J07NFR56)
2529293068	Archaea	Candidatus Nanohaloarchaeota	Nanohaloarchaea	unclassified	unclassified	unclassified	Candidatus Haloredivivus sp. G17	Candidatus Haloredivivus sp. G17 (unscreened)
2609460272	Archaea	Candidatus Nanohaloarchaeota	Nanohaloarchaea	unclassified	unclassified	unclassified	Nanohaloarchaea archaeon AB578-D14	Nanohaloarchaea archaeon AB578-D14 (unscreened)
2600255114	Archaea	Candidatus Parvarchaeota	unclassified	unclassified	unclassified	Candidatus Parvarchaeum	Candidatus Parvarchaeum acidiphilum	Candidatus Parvarchaeum acidiphilum ARMAN-4_5-way FS
2602041910	Archaea	Candidatus Parvarchaeota	unclassified	unclassified	unclassified	Candidatus Parvarchaeum	Candidatus Parvarchaeum acidophilus	Candidatus Parvarchaeum acidophilus ARMAN-5_5-way FS
2616644930	Archaea	Candidatus Parvarchaeota	unclassified	unclassified	unclassified	unclassified	unclassified	Parvarchaeota archaeon JGI 006-E12 (contamination screened)
2693429840	Archaea	Candidatus Parvarchaeota	unclassified	unclassified	unclassified	unclassified	unclassified	Parvarchaeota archaeon JGI CrystG Apr02-2-J10 (unscreened)
2693429847	Archaea	Candidatus Parvarchaeota	unclassified	unclassified	unclassified	unclassified	unclassified	Parvarchaeota archaeon JGI CrystG Apr02-2-H22 (unscreened)
2698536778	Archaea	Candidatus Parvarchaeota	unclassified	unclassified	unclassified	unclassified	unclassified	Parvarchaeota archaeon_FK.AMD.2010.bin.5
2698536779	Archaea	Candidatus Parvarchaeota	unclassified	unclassified	unclassified	unclassified	unclassified	Parvarchaeota archaeon_FK.AMD.2010.bin.6
2698536780	Archaea	Candidatus Parvarchaeota	unclassified	unclassified	unclassified	unclassified	unclassified	Parvarchaeota archaeon_FK.AMD.2014.bin.2
2698536781	Archaea	Candidatus Parvarchaeota	unclassified	unclassified	unclassified	unclassified	unclassified	Parvarchaeota archaeon_FK.AMD.2014.bin.17
2698536782	Archaea	Candidatus Parvarchaeota	unclassified	unclassified	unclassified	unclassified	unclassified	Parvarchaeota archaeon_FK.AMD.2014.bin.27
2698536783	Archaea	Candidatus Parvarchaeota	unclassified	unclassified	unclassified	unclassified	unclassified	Parvarchaeota archaeon_FK.AMD.2014.bin.57
2698536784	Archaea	Candidatus Parvarchaeota	unclassified	unclassified	unclassified	unclassified	unclassified	Parvarchaeota archaeon_FK.Sedi.bin.55.70
2698536785	Archaea	Candidatus Parvarchaeota	unclassified	unclassified	unclassified	unclassified	unclassified	Parvarchaeota archaeon_TC.Endo.bin.23
2698536786	Archaea	Candidatus Parvarchaeota	unclassified	unclassified	unclassified	unclassified	unclassified	Parvarchaeota archaeon_TC.Endo.bin.24
2698536787	Archaea	Candidatus Parvarchaeota	unclassified	unclassified	unclassified	unclassified	unclassified	Parvarchaeota archaeon_TC.Endo.bin.47
2698536788	Archaea	Candidatus Parvarchaeota	unclassified	unclassified	unclassified	unclassified	unclassified	Parvarchaeota archaeon_LR.AMD.B.bin.3
2698536789	Archaea	Candidatus Parvarchaeota	unclassified	unclassified	unclassified	unclassified	unclassified	Parvarchaeota archaeon_FK.AMD.2014.bin.10
2698536790	Archaea	Candidatus Parvarchaeota	unclassified	unclassified	unclassified	unclassified	unclassified	Parvarchaeota archaeon_ARMAN-4
2698536791	Archaea	Candidatus Parvarchaeota	unclassified	unclassified	unclassified	unclassified	unclassified	Parvarchaeota archaeon_ARMAN-5
2698536945	Archaea	Candidatus Parvarchaeota	unclassified	unclassified	unclassified	unclassified	unclassified	Parvarchaeota archaeon JGI CrystG Apr02-2-N18 (unscreened)
2698536947	Archaea	Candidatus Parvarchaeota	unclassified	unclassified	unclassified	unclassified	unclassified	Parvarchaeota archaeon JGI CrystG Apr02-2-L16 (unscreened)
2698537060	Archaea	Candidatus Parvarchaeota	unclassified	unclassified	unclassified	unclassified	unclassified	Parvarchaeota archaeon JGI CrystG Apr3-1-B10 (unscreened)
2700988731	Archaea	Candidatus Verstraetearchaeota	Candidatus Methanomethylia	Candidatus Methanomethyliales	Candidatus Methanomethyliaceae	Candidatus Methanosuratus	Candidatus Methanosuratus petracarbonis	Unclassified archaeon V4
2700988733	Archaea	Candidatus Verstraetearchaeota	Candidatus Methanomethylia	Candidatus Methanomethyliales	Candidatus Methanomethyliaceae	Candidatus Methanomethylicus	Candidatus Methanomethylicus oleusabulum	Unclassified archaeon V3
2700988734	Archaea	Candidatus Verstraetearchaeota	Candidatus Methanomethylia	Candidatus Methanomethyliales	Candidatus Methanomethyliaceae	Candidatus Methanosuratus	Candidatus Methanosuratus petracarbonis	Candidatus Methanosuratus petracarbonis V5
2700988735	Archaea	Candidatus Verstraetearchaeota	Candidatus Methanomethylia	Candidatus Methanomethyliales	Candidatus Methanomethyliaceae	Candidatus Methanomethylicus	Candidatus Methanomethylicus mesodigestum	Unclassified archaeon V1
2700988736	Archaea	Candidatus Verstraetearchaeota	Candidatus Methanomethylia	Candidatus Methanomethyliales	Candidatus Methanomethyliaceae	Candidatus Methanomethylicus	Candidatus Methanomethylicus mesodigestum	Candidatus Methanomethylicus mesodigestum V2
2708742542	Archaea	Candidatus Woesearchaeota	unclassified	unclassified	unclassified	unclassified	Candidatus Woesearchaeota archaeon RBG_13_36_6	Candidatus Woesearchaeota archaeon RBG_13_36_6
638154513	Archaea	Crenarchaeota	Thermoprotei	Thermoproteales	Thermoproteaceae	Pyrobaculum	Pyrobaculum aerophilum	Pyrobaculum aerophilum IM2
638154517	Archaea	Crenarchaeota	Thermoprotei	Sulfolobales	Sulfolobaceae	Sulfolobus	Sulfolobus acidocaldarius	Sulfolobus acidocaldarius 98-3, DSM 639
638154518	Archaea	Crenarchaeota	Thermoprotei	Sulfolobales	Sulfolobaceae	Sulfolobus	Sulfolobus solfataricus	Sulfolobus solfataricus P2
638154519	Archaea	Crenarchaeota	Thermoprotei	Sulfolobales	Sulfolobaceae	Sulfolobus	Sulfolobus tokodaii	Sulfolobus tokodaii 7, JCM 10545
639633053	Archaea	Crenarchaeota	Thermoprotei	Thermoproteales	Thermoproteaceae	Pyrobaculum	Pyrobaculum islandicum	Pyrobaculum islandicum DSM 4184
639633064	Archaea	Crenarchaeota	Thermoprotei	Thermoproteales	Thermofilaceae	Thermofilum	Thermofilum pendens	Thermofilum pendens Hrk 5
640069314	Archaea	Crenarchaeota	Thermoprotei	Desulfurococcales	Pyrodictiaceae	Hyperthermus	Hyperthermus butylicus	Hyperthermus butylicus DSM 5456
640069326	Archaea	Crenarchaeota	Thermoprotei	Thermoproteales	Thermoproteaceae	Pyrobaculum	Pyrobaculum calidifontis	Pyrobaculum calidifontis JCM 11548
640069332	Archaea	Crenarchaeota	Thermoprotei	Desulfurococcales	Desulfurococcaceae	Staphylothermus	Staphylothermus marinus	Staphylothermus marinus F1, DSM 3639
640427120	Archaea	Crenarchaeota	Thermoprotei	Sulfolobales	Sulfolobaceae	Metallosphaera	Metallosphaera sedula	Metallosphaera sedula DSM 5348
640427135	Archaea	Crenarchaeota	Thermoprotei	Thermoproteales	Thermoproteaceae	Pyrobaculum	Pyrobaculum arsenaticum	Pyrobaculum arsenaticum PZ6, DSM 13514
640753029	Archaea	Crenarchaeota	Thermoprotei	Desulfurococcales	Desulfurococcaceae	Ignicoccus	Ignicoccus hospitalis	Ignicoccus hospitalis KIN4/I, DSM 18386
641228483	Archaea	Crenarchaeota	Thermoprotei	Thermoproteales	Thermoproteaceae	Caldivirga	Caldivirga maquilingensis	Caldivirga maquilingensis IC-167
641522657	Archaea	Crenarchaeota	Thermoprotei	Thermoproteales	Thermoproteaceae	Pyrobaculum	Pyrobaculum neutrophilum	Pyrobaculum neutrophilum V24Sta
643348540	Archaea	Crenarchaeota	Thermoprotei	Desulfurococcales	Desulfurococcaceae	Desulfurococcus	Desulfurococcus kamchatkensis	Desulfurococcus kamchatkensis 1221n
643692044	Archaea	Crenarchaeota	Thermoprotei	Sulfolobales	Sulfolobaceae	Sulfolobus	Sulfolobus islandicus	Sulfolobus islandicus L.S.2.15
643692045	Archaea	Crenarchaeota	Thermoprotei	Sulfolobales	Sulfolobaceae	Sulfolobus	Sulfolobus islandicus	Sulfolobus islandicus M.14.25
643692046	Archaea	Crenarchaeota	Thermoprotei	Sulfolobales	Sulfolobaceae	Sulfolobus	Sulfolobus islandicus	Sulfolobus islandicus M.16.27
643692047	Archaea	Crenarchaeota	Thermoprotei	Sulfolobales	Sulfolobaceae	Sulfolobus	Sulfolobus islandicus	Sulfolobus islandicus M.16.4
643692048	Archaea	Crenarchaeota	Thermoprotei	Sulfolobales	Sulfolobaceae	Sulfolobus	Sulfolobus islandicus	Sulfolobus islandicus Y.G.57.14
643692049	Archaea	Crenarchaeota	Thermoprotei	Sulfolobales	Sulfolobaceae	Sulfolobus	Sulfolobus islandicus	Sulfolobus islandicus Y.N.15.51
646311959	Archaea	Crenarchaeota	Thermoprotei	Sulfolobales	Sulfolobaceae	Sulfolobus	Sulfolobus islandicus	Sulfolobus islandicus L.D.8.5
646564573	Archaea	Crenarchaeota	Thermoprotei	Desulfurococcales	Desulfurococcaceae	Staphylothermus	Staphylothermus hellenicus	Staphylothermus hellenicus P8, DSM 12710
646564583	Archaea	Crenarchaeota	Thermoprotei	Desulfurococcales	Desulfurococcaceae	Thermosphaera	Thermosphaera aggregans	Thermosphaera aggregans M11TL, DSM 11486
646862347	Archaea	Crenarchaeota	Thermoprotei	Sulfolobales	Sulfolobaceae	Sulfolobus	Sulfolobus solfataricus	Sulfolobus solfataricus 98/2
648028003	Archaea	Crenarchaeota	Thermoprotei	Acidilobales	Acidilobaceae	Acidilobus	Acidilobus saccharovorans	Acidilobus saccharovorans 345-15
648028035	Archaea	Crenarchaeota	Thermoprotei	Desulfurococcales	Desulfurococcaceae	Ignisphaera	Ignisphaera aggregans	Ignisphaera aggregans AQ1.S1, DSM 17230
648028062	Archaea	Crenarchaeota	Thermoprotei	Thermoproteales	Thermoproteaceae	Vulcanisaeta	Vulcanisaeta distributa	Vulcanisaeta distributa DSM 14429
649633040	Archaea	Crenarchaeota	Thermoprotei	Desulfurococcales	Desulfurococcaceae	Desulfurococcus	Desulfurococcus mucosus	Desulfurococcus mucosus 07/1, DSM 2162
649990020	Archaea	Crenarchaeota	Thermoprotei	Sulfolobales	Sulfolobaceae	Sulfolobus	Sulfolobus solfataricus	Sulfolobus solfataricus 98/2
650377981	Archaea	Crenarchaeota	Thermoprotei	Sulfolobales	Sulfolobaceae	Sulfolobus	Sulfolobus islandicus	Sulfolobus islandicus HVE10/4
650377982	Archaea	Crenarchaeota	Thermoprotei	Sulfolobales	Sulfolobaceae	Sulfolobus	Sulfolobus islandicus	Sulfolobus islandicus REY15A
650377985	Archaea	Crenarchaeota	Thermoprotei	Thermoproteales	Thermoproteaceae	Vulcanisaeta	Vulcanisaeta moutnovskia	Vulcanisaeta moutnovskia 768-28
650716001	Archaea	Crenarchaeota	Thermoprotei	Sulfolobales	Sulfolobaceae	Acidianus	Acidianus hospitalis	Acidianus hospitalis W1
650716051	Archaea	Crenarchaeota	Thermoprotei	Sulfolobales	Sulfolobaceae	Metallosphaera	Metallosphaera cuprina	Metallosphaera cuprina Ar-4
650716098	Archaea	Crenarchaeota	Thermoprotei	Thermoproteales	Thermoproteaceae	Thermoproteus	Thermoproteus uzoniensis	Thermoproteus uzoniensis 768-20
2264265212	Archaea	Crenarchaeota	unclassified	unclassified	unclassified	unclassified	crenarchaeote JGI 0000014-M18	Crenarchaeota archaeon SCGC JGI014-M18 (unscreened)
2264867000	Archaea	Crenarchaeota	unclassified	unclassified	unclassified	unclassified	unclassified	Crenarchaeota archaeon SCGC AAA471-O08 (contamination screened) (GBS-N_001_29)
2264867001	Archaea	Crenarchaeota	unclassified	unclassified	unclassified	unclassified	unclassified	Crenarchaeota archaeon SCGC AAA471-B05 (contamination screened) (GBS-N_001_2)
2264867002	Archaea	Crenarchaeota	unclassified	unclassified	unclassified	unclassified	unclassified	Crenarchaeota archaeon SCGC AAA471-B23 (contamination screened) (GBS-N_001_5)
2264867003	Archaea	Crenarchaeota	unclassified	unclassified	unclassified	unclassified	unclassified	Crenarchaeota archaeon SCGC AAA471-C03 (contamination screened) (GBS-N_001_6)
2264867018	Archaea	Crenarchaeota	unclassified	unclassified	unclassified	unclassified	crenarchaeote SCGC AAA261-N23	Crenarchaeota archaeon SCGC AAA261-N23 (unscreened)
2264867019	Archaea	Crenarchaeota	unclassified	unclassified	unclassified	unclassified	crenarchaeote SCGC AAA261-N13	Crenarchaeota archaeon SCGC AAA261-N13 (unscreened)
2264867021	Archaea	Crenarchaeota	unclassified	unclassified	unclassified	unclassified	crenarchaeote SCGC AAA261-C22	Crenarchaeota archaeon SCGC AAA261-C22 (unscreened)
2264867022	Archaea	Crenarchaeota	unclassified	unclassified	unclassified	unclassified	crenarchaeote SCGC AAA261-L14	Crenarchaeota archaeon SCGC AAA261-L14 (unscreened)
2264867023	Archaea	Crenarchaeota	unclassified	unclassified	unclassified	unclassified	crenarchaeote SCGC AAA261-F05	Crenarchaeota archaeon SCGC AAA261-F05 (unscreened)
2264867025	Archaea	Crenarchaeota	unclassified	unclassified	unclassified	unclassified	crenarchaeote SCGC AAA261-G18	Crenarchaeota archaeon SCGC AAA261-G18 (unscreened)
2264867026	Archaea	Crenarchaeota	unclassified	unclassified	unclassified	unclassified	crenarchaeote SCGC AAA261-L22	Crenarchaeota archaeon SCGC AAA261-L22 (unscreened)
2264867268	Archaea	Crenarchaeota	unclassified	unclassified	unclassified	unclassified	unclassified	Crenarchaeota archaeon SCGC AAA471-L13 (contamination screened) (GBS-N_001_22)
2264867269	Archaea	Crenarchaeota	unclassified	unclassified	unclassified	unclassified	unclassified	Crenarchaeota archaeon SCGC AAA471-L14 (contamination screened) (GBS-N_001_23)
2502873002	Archaea	Crenarchaeota	Thermoprotei	Sulfolobales	Sulfolobaceae	Metallosphaera	unclassified	unclassified Metallosphaera archaeon
2502894001	Archaea	Crenarchaeota	Thermoprotei	Sulfolobales	Sulfolobaceae	Metallosphaera	unclassified	Metallosphaera archaeon
2503044002	Archaea	Crenarchaeota	Thermoprotei	Desulfurococcales	unclassified	unclassified	unclassified	Desulfurococcales archaeon
2503044003	Archaea	Crenarchaeota	Thermoprotei	Desulfurococcales	unclassified	unclassified	unclassified	Desulfurococcales archaeon
2503044004	Archaea	Crenarchaeota	Thermoprotei	Desulfurococcales	unclassified	unclassified	unclassified	Desulfurococcales archaeon
2503044005	Archaea	Crenarchaeota	Thermoprotei	Desulfurococcales	unclassified	unclassified	unclassified	Desulfurococcales archaeon
2504136013	Archaea	Crenarchaeota	Thermoprotei	Acidilobales	Acidilobaceae	Acidilobus	Acidilobus sulfurireducens	Acidilobus sulfurireducens sp. nov.
2504557009	Archaea	Crenarchaeota	Thermoprotei	Thermoproteales	unclassified	unclassified	unclassified	Thermoproteales Type I archaeon
2504557010	Archaea	Crenarchaeota	Thermoprotei	Thermoproteales	unclassified	unclassified	unclassified	Thermoproteales Type I
2504557011	Archaea	Crenarchaeota	Thermoprotei	Thermoproteales	unclassified	unclassified	unclassified	Thermoproteales Type I
2505313007	Archaea	Crenarchaeota	Thermoprotei	Thermoproteales	Thermoproteaceae	unclassified	unclassified	Thermoproteaceae Type I archaeon
2505313008	Archaea	Crenarchaeota	Thermoprotei	Thermoproteales	Thermoproteaceae	unclassified	unclassified	Thermoproteales Type II
2505313009	Archaea	Crenarchaeota	Thermoprotei	Thermoproteales	Thermoproteaceae	unclassified	unclassified	Thermoproteaceae Type II
2505313011	Archaea	Crenarchaeota	Thermoprotei	Sulfolobales	Sulfolobaceae	unclassified	unclassified	Sulfolobus Type II
2505313064	Archaea	Crenarchaeota	Thermoprotei	Thermoproteales	Thermofilaceae	Thermofilum	unclassified	Thermofilum sp.
2505679005	Archaea	Crenarchaeota	Thermoprotei	Desulfurococcales	Pyrodictiaceae	Pyrolobus	Pyrolobus fumarii	Pyrolobus fumarii 1A, DSM 11204
2505679052	Archaea	Crenarchaeota	Thermoprotei	Desulfurococcales	Desulfurococcaceae	Ignisphaera	unclassified	Ignisphaera sp.
2508501049	Archaea	Crenarchaeota	Thermoprotei	Sulfolobales	Sulfolobaceae	Metallosphaera	Metallosphaera yellowstonensis	Metallosphaera yellowstonensis MK1
2510065009	Archaea	Crenarchaeota	Thermoprotei	Acidilobales	Caldisphaeraceae	Caldisphaera	Caldisphaera lagunensis	Caldisphaera lagunensis DSM 15908
2511231093	Archaea	Crenarchaeota	Thermoprotei	Thermoproteales	Thermoproteaceae	Thermoproteus	Thermoproteus tenax	Thermoproteus tenax Kra1
2511231117	Archaea	Crenarchaeota	Thermoprotei	Thermoproteales	Thermoproteaceae	Pyrobaculum	Pyrobaculum ferrireducens	Pyrobaculum ferrireducens 1860
2512047027	Archaea	Crenarchaeota	Thermoprotei	Thermoproteales	Thermoproteaceae	Pyrobaculum	unclassified	Pyrobaculum yellowstonensis WP30 (MSU 454 Co-Assembly)
2512047039	Archaea	Crenarchaeota	Thermoprotei	Thermoproteales	Thermoproteaceae	Pyrobaculum	Pyrobaculum oguniense	Pyrobaculum oguniense TE7, DSM 13380
2513020047	Archaea	Crenarchaeota	Thermoprotei	Desulfurococcales	Desulfurococcaceae	Desulfurococcus	Desulfurococcus fermentans	Desulfurococcus fermentans Z-1312, DSM 16532
2513237065	Archaea	Crenarchaeota	unclassified	unclassified	unclassified	unclassified	crenarchaeote SCGC AAA288-J14	Marine Group I crenarchaeote sp. SCGC AAA288-J14 (unscreened)
2513237066	Archaea	Crenarchaeota	unclassified	unclassified	unclassified	unclassified	crenarchaeote SCGC AAA288-I14	Marine Group I crenarchaeote sp. SCGC AAA288-I14 (unscreened)
2513237067	Archaea	Crenarchaeota	unclassified	unclassified	unclassified	unclassified	crenarchaeote SCGC AAA001-A19	Marine Group I crenarchaeote sp. SCGC AAA001-A19 (unscreened)
2513237068	Archaea	Crenarchaeota	unclassified	unclassified	unclassified	unclassified	crenarchaeote SCGC AAA007-N19	Marine Group I crenarchaeote sp. SCGC AAA007-N19 (unscreened)
2513237118	Archaea	Crenarchaeota	Thermoprotei	Desulfurococcales	Desulfurococcaceae	Desulfurococcus	Desulfurococcus mobilis	Desulfurococcus mobilis DSM 2161
2513237177	Archaea	Crenarchaeota	Thermoprotei	Fervidicoccales	Fervidicoccaceae	Fervidicoccus	Fervidicoccus fontis	Fervidicoccus fontis Kam940
2514885038	Archaea	Crenarchaeota	Thermoprotei	Sulfolobales	unclassified	unclassified	unclassified	Sulfolobales sp. HSU1
2514885039	Archaea	Crenarchaeota	Thermoprotei	Sulfolobales	unclassified	unclassified	unclassified	Sulfolobales sp. HSU1
2516143104	Archaea	Crenarchaeota	Thermoprotei	Desulfurococcales	Desulfurococcaceae	Desulfurococcus	Desulfurococcus amylolyticus	Desulfurococcus amylolyticus DSM 3822
2521172705	Archaea	Crenarchaeota	Thermoprotei	Desulfurococcales	Desulfurococcaceae	Thermogladius	Thermogladius cellulolyticus	Thermogladius cellulolyticus 1633
2522125033	Archaea	Crenarchaeota	Thermoprotei	Sulfolobales	Sulfolobaceae	Metallosphaera	unclassified	Metallosphaera My-r02 (from OSP_14)
2522125034	Archaea	Crenarchaeota	Thermoprotei	Sulfolobales	Sulfolobaceae	Sulfolobus	unclassified	Sulfolobales-Type-1-ST1-r01 (from NL_2)
2522125035	Archaea	Crenarchaeota	Thermoprotei	Sulfolobales	Sulfolobaceae	Stygiolobus	unclassified	Sulfolobales-Type-2-ST2-r01 (from CH_1)
2522125036	Archaea	Crenarchaeota	Thermoprotei	Sulfolobales	Sulfolobaceae	Stygiolobus	unclassified	Sulfolobales-Type-2-ST2-r02 (from CIS_19)
2522125037	Archaea	Crenarchaeota	Thermoprotei	Acidilobales	Acidilobaceae	Acidilobus	unclassified	Acidilobus-DT1-r01 (from MG_3)
2522125038	Archaea	Crenarchaeota	Thermoprotei	Thermoproteales	Thermoproteaceae	unclassified	unclassified	Thermoproteales-Type-1-TT1-r01 (from MG_3)
2522125039	Archaea	Crenarchaeota	Thermoprotei	Thermoproteales	Thermoproteaceae	unclassified	unclassified	Thermoproteales-Type-1-TT1-r02 (from JCHS_4)
2522125040	Archaea	Crenarchaeota	Thermoprotei	Thermoproteales	Thermoproteaceae	unclassified	unclassified	Thermoproteales-Type-1-TT1-r03 (from CIS_19)
2522125041	Archaea	Crenarchaeota	Thermoprotei	Thermoproteales	Thermoproteaceae	unclassified	unclassified	Thermoproteales-Type-1-TT1-r04 (from OSP_8)
2522125042	Archaea	Crenarchaeota	Thermoprotei	Thermoproteales	Thermoproteaceae	unclassified	unclassified	Thermoproteales-Type-2-TT2-r01 (from JCHS_4)
2522125043	Archaea	Crenarchaeota	Thermoprotei	Thermoproteales	Thermoproteaceae	unclassified	unclassified	Thermoproteales-Type-2-TT2-r02 (from CIS_19)
2522572136	Archaea	Crenarchaeota	Thermoprotei	Sulfolobales	Sulfolobaceae	Sulfolobus	unclassified	Sulfolobales-str-MK5
2522572137	Archaea	Crenarchaeota	Thermoprotei	Sulfolobales	Sulfolobaceae	Sulfolobus	unclassified	Sulfolobales-MK5-r02
2522572138	Archaea	Crenarchaeota	Thermoprotei	Sulfolobales	Sulfolobaceae	Sulfolobus	unclassified	Sulfolobales-Si-r01 (from OSP_D)
2522572148	Archaea	Crenarchaeota	Thermoprotei	Thermoproteales	Thermoproteaceae	Pyrobaculum	Pyrobaculum sp. WP30	Pyrobaculum yellowstonensis str-WP30
2524023097	Archaea	Crenarchaeota	unclassified	unclassified	unclassified	unclassified	crenarchaeote SCGC AAA288-K20	Marine Group I thaumarchaeote sp. SCGC AAA288-K20 (unscreened)
2524023098	Archaea	Crenarchaeota	unclassified	unclassified	unclassified	unclassified	crenarchaeote SCGC AAA288-M04	Marine Group I thaumarchaeote sp. SCGC AAA288-M04 (unscreened)
2524023099	Archaea	Crenarchaeota	unclassified	unclassified	unclassified	unclassified	crenarchaeote SCGC AAA288-M23	Marine Group I thaumarchaeote sp. SCGC AAA288-M23 (unscreened)
2524023100	Archaea	Crenarchaeota	unclassified	unclassified	unclassified	unclassified	crenarchaeote SCGC AAA288-N15	Marine Group I thaumarchaeote sp. SCGC AAA288-N15 (unscreened)
2524023101	Archaea	Crenarchaeota	unclassified	unclassified	unclassified	unclassified	crenarchaeote SCGC AAA288-N23	Marine Group I thaumarchaeote sp. SCGC AAA288-N23 (unscreened)
2524023102	Archaea	Crenarchaeota	unclassified	unclassified	unclassified	unclassified	crenarchaeote SCGC AAA288-O17	Marine Group I thaumarchaeote sp. SCGC AAA288-O17 (unscreened)
2524023104	Archaea	Crenarchaeota	unclassified	unclassified	unclassified	unclassified	crenarchaeote SCGC AAA288-P02	Marine Group I thaumarchaeote sp. SCGC AAA288-P02 (unscreened)
2524023105	Archaea	Crenarchaeota	unclassified	unclassified	unclassified	unclassified	crenarchaeote SCGC AAA288-P18	Marine Group I thaumarchaeote sp. SCGC AAA288-P18 (unscreened)
2524023106	Archaea	Crenarchaeota	unclassified	unclassified	unclassified	unclassified	crenarchaeote SCGC AAA007-C21	Marine Group I thaumarchaeote sp. SCGC AAA007-C21 (unscreened)
2524023107	Archaea	Crenarchaeota	unclassified	unclassified	unclassified	unclassified	crenarchaeote SCGC AAA007-E15	Marine Group I thaumarchaeote sp. SCGC AAA007-E15 (unscreened)
2524023108	Archaea	Crenarchaeota	unclassified	unclassified	unclassified	unclassified	crenarchaeote SCGC AAA007-G17	Marine Group I thaumarchaeote sp. SCGC AAA007-G17 (unscreened)
2524023109	Archaea	Crenarchaeota	unclassified	unclassified	unclassified	unclassified	crenarchaeote SCGC AAA007-M20	Marine Group I thaumarchaeote sp. SCGC AAA007-M20 (unscreened)
2524023110	Archaea	Crenarchaeota	unclassified	unclassified	unclassified	unclassified	crenarchaeote SCGC AAA007-N23	Marine Group I thaumarchaeote sp. SCGC AAA007-N23 (unscreened)
2524023111	Archaea	Crenarchaeota	unclassified	unclassified	unclassified	unclassified	crenarchaeote SCGC AAA008-E02	Marine Group I thaumarchaeote sp. SCGC AAA007-E02 (unscreened)
2524023112	Archaea	Crenarchaeota	unclassified	unclassified	unclassified	unclassified	crenarchaeote SCGC AAA008-E15	Marine Group I thaumarchaeote sp. SCGC AAA008-E15 (unscreened)
2524023113	Archaea	Crenarchaeota	unclassified	unclassified	unclassified	unclassified	crenarchaeote SCGC AAA008-E17	Marine Group I thaumarchaeote sp. SCGC AAA008-E17 (unscreened)
2524023114	Archaea	Crenarchaeota	unclassified	unclassified	unclassified	unclassified	crenarchaeote SCGC AAA008-G03	Marine Group I thaumarchaeote sp. SCGC AAA008-G03 (unscreened)
2524023115	Archaea	Crenarchaeota	unclassified	unclassified	unclassified	unclassified	crenarchaeote SCGC AAA008-M21	Marine Group I thaumarchaeote sp. SCGC AAA008-M21 (unscreened)
2524023116	Archaea	Crenarchaeota	unclassified	unclassified	unclassified	unclassified	crenarchaeote SCGC AAA008-M23	Marine Group I thaumarchaeote sp. SCGC AAA008-M23 (unscreened)
2524023117	Archaea	Crenarchaeota	unclassified	unclassified	unclassified	unclassified	crenarchaeote SCGC AAA008-N07	Marine Group I thaumarchaeote sp. SCGC AAA008-N07 (unscreened)
2524023118	Archaea	Crenarchaeota	unclassified	unclassified	unclassified	unclassified	crenarchaeote SCGC AAA008-O05	Marine Group I thaumarchaeote sp. SCGC AAA008-O05 (unscreened)
2524023119	Archaea	Crenarchaeota	unclassified	unclassified	unclassified	unclassified	crenarchaeote SCGC AAA008-O18	Marine Group I thaumarchaeote sp. SCGC AAA008-O18 (unscreened)
2524023120	Archaea	Crenarchaeota	unclassified	unclassified	unclassified	unclassified	crenarchaeote SCGC AAA008-P02	Marine Group I thaumarchaeote sp. SCGC AAA008-P02 (unscreened)
2524023121	Archaea	Crenarchaeota	unclassified	unclassified	unclassified	unclassified	crenarchaeote SCGC AAA008-P23	Marine Group I thaumarchaeote sp. SCGC AAA008-P23 (unscreened)
2524023122	Archaea	Crenarchaeota	unclassified	unclassified	unclassified	unclassified	crenarchaeote SCGC AAA288-C17	Marine Group I thaumarchaeote sp. SCGC AAA288-C17 (unscreened)
2524023123	Archaea	Crenarchaeota	unclassified	unclassified	unclassified	unclassified	crenarchaeote SCGC AAA288-D03	Marine Group I thaumarchaeote sp. SCGC AAA288-D03 (unscreened)
2524023124	Archaea	Crenarchaeota	unclassified	unclassified	unclassified	unclassified	crenarchaeote SCGC AAA288-D22	Marine Group I thaumarchaeote sp. SCGC AAA288-D22 (unscreened)
2524023125	Archaea	Crenarchaeota	unclassified	unclassified	unclassified	unclassified	crenarchaeote SCGC AAA288-E09	Marine Group I thaumarchaeote sp. SCGC AAA288-E09 (unscreened)
2524023126	Archaea	Crenarchaeota	unclassified	unclassified	unclassified	unclassified	crenarchaeote SCGC AAA288-G05	Marine Group I thaumarchaeote sp. SCGC AAA288-G05 (unscreened)
2524023127	Archaea	Crenarchaeota	unclassified	unclassified	unclassified	unclassified	crenarchaeote SCGC AAA288-K02	Marine Group I thaumarchaeote sp. SCGC AAA288-K02 (unscreened)
2524023128	Archaea	Crenarchaeota	unclassified	unclassified	unclassified	unclassified	crenarchaeote SCGC AAA288-K05	Marine Group I thaumarchaeote sp. SCGC AAA288-K05 (unscreened)
2524023197	Archaea	Crenarchaeota	Thermoprotei	Sulfolobales	Sulfolobaceae	Sulfolobus	Sulfolobus acidocaldarius	Sulfolobus acidocaldarius N8
2524614637	Archaea	Crenarchaeota	Thermoprotei	Sulfolobales	unclassified	unclassified	Sulfolobales archaeon Acd1	Sulfolobales archaeon Acd1
2527291513	Archaea	Crenarchaeota	unclassified	unclassified	unclassified	unclassified	unclassified	Crenarchaeota archaeon SCGC AAA471-B05 (contamination screened) (Combined_Assembly_YNPFFA_1__YNPFFA)
2540341142	Archaea	Crenarchaeota	Thermoprotei	Sulfolobales	Sulfolobaceae	Sulfolobus	Sulfolobus acidocaldarius	Sulfolobus acidocaldarius Ron12/I
2540341177	Archaea	Crenarchaeota	Thermoprotei	Sulfolobales	Sulfolobaceae	Sulfolobus	Sulfolobus islandicus	Sulfolobus islandicus LAL14/1
2548876770	Archaea	Crenarchaeota	Thermoprotei	Sulfolobales	Sulfolobaceae	Sulfolobus	Sulfolobus islandicus	Sulfolobus islandicus M.16.12
2548876771	Archaea	Crenarchaeota	Thermoprotei	Sulfolobales	Sulfolobaceae	Sulfolobus	Sulfolobus islandicus	Sulfolobus islandicus M.16.13
2548876772	Archaea	Crenarchaeota	Thermoprotei	Sulfolobales	Sulfolobaceae	Sulfolobus	Sulfolobus islandicus	Sulfolobus islandicus M.16.22
2548876773	Archaea	Crenarchaeota	Thermoprotei	Sulfolobales	Sulfolobaceae	Sulfolobus	Sulfolobus islandicus	Sulfolobus islandicus M.16.30
2548876774	Archaea	Crenarchaeota	Thermoprotei	Sulfolobales	Sulfolobaceae	Sulfolobus	Sulfolobus islandicus	Sulfolobus islandicus M.16.46
2551306700	Archaea	Crenarchaeota	Thermoprotei	Thermoproteales	Thermoproteaceae	Pyrobaculum	unclassified	Pyrobaculum T1 r03 (Pyrobaculum T1 r03 (Bechler))
2551306702	Archaea	Crenarchaeota	Thermoprotei	Thermoproteales	Thermoproteaceae	Pyrobaculum	unclassified	Pyrobaculum T1 r02 (Octopus 11)
2551306703	Archaea	Crenarchaeota	Thermoprotei	Sulfolobales	Sulfolobaceae	Metallosphaera	Metallosphaera yellowstonensis	Metallosphaera yellowstonensis r06 (BED)
2551306705	Archaea	Crenarchaeota	Thermoprotei	Sulfolobales	unclassified	unclassified	unclassified	Sulfolobales MK5 r01 (OSP_D)
2551306706	Archaea	Crenarchaeota	Thermoprotei	Sulfolobales	Sulfolobaceae	Metallosphaera	Metallosphaera yellowstonensis	Metallosphaera yellowstonensis r05 (OSP_D)
2551306707	Archaea	Crenarchaeota	Thermoprotei	Sulfolobales	Sulfolobaceae	unclassified	unclassified	Sulfolobales ST1-r02 (Crater Hills)
2554235458	Archaea	Crenarchaeota	Thermoprotei	Thermoproteales	Thermofilaceae	Thermofilum	Thermofilum adornatus	Thermofilum adornatus 1910b
2554235461	Archaea	Crenarchaeota	Thermoprotei	Desulfurococcales	Desulfurococcaceae	Aeropyrum	Aeropyrum camini	Aeropyrum camini SY1, JCM 12091
2556793003	Archaea	Crenarchaeota	Thermoprotei	Sulfolobales	Sulfolobaceae	Sulfolobus	Sulfolobus acidocaldarius	Sulfolobus acidocaldarius SUSAZ
2574179750	Archaea	Crenarchaeota	unclassified	unclassified	unclassified	unclassified	unclassified	Uncultured Crenarchaeota C2
2574180086	Archaea	Crenarchaeota	Thermoprotei	Sulfolobales	Sulfolobaceae	Acidianus	Candidatus Acidianus copahuensis	Candidatus Acidianus copahuensis ALE1
2588254065	Archaea	Crenarchaeota	Thermoprotei	Sulfolobales	unclassified	unclassified	Sulfolobales archaeon AZ1	Sulfolobales archaeon AZ1
2609460254	Archaea	Crenarchaeota	Thermoprotei	Sulfolobales	Sulfolobaceae	Metallosphaera	Metallosphaera sedula	Metallosphaera sedula
2627853727	Archaea	Crenarchaeota	Thermoprotei	Thermoproteales	Thermofilaceae	Thermofilum	Thermofilum carboxyditrophus	Thermofilum carboxyditrophus 1505
2636415462	Archaea	Crenarchaeota	Thermoprotei	Thermoproteales	Thermoproteaceae	Pyrobaculum	unclassified	Pyrobaculum sp. WP30
2636415484	Archaea	Crenarchaeota	Thermoprotei	Sulfolobales	Sulfolobaceae	Sulfolobus	Sulfolobus solfataricus	Sulfolobus solfataricus 98/2 SULC
2636415580	Archaea	Crenarchaeota	Thermoprotei	Sulfolobales	Sulfolobaceae	Sulfolobus	Sulfolobus solfataricus	Sulfolobus solfataricus SULB
2636415725	Archaea	Crenarchaeota	unclassified	unclassified	unclassified	unclassified	uncultured marine crenarchaeote 'Gulf of Maine'	uncultured crenarchaeote
2639762586	Archaea	Crenarchaeota	unclassified	unclassified	unclassified	unclassified	Crenarchaeota archaeon JGI MDM2 LHC4sed-1-G16	unclassified Crenarchaeota archaeon JGI MDM2 LHC4sed-1-G16 (unscreened)
2639762587	Archaea	Crenarchaeota	unclassified	unclassified	unclassified	unclassified	Crenarchaeota archaeon JGI MDM2 LHC4sed-1-G16	unclassified Crenarchaeota archaeon JGI MDM2 LHC4sed-1-G16 (contamination screened)
2639762927	Archaea	Crenarchaeota	Thermoprotei	Thermoproteales	Thermofilaceae	Thermofilum	Thermofilum uzonense	Thermofilum uzonense 1807-2
2645727535	Archaea	Crenarchaeota	Thermoprotei	Sulfolobales	Sulfolobaceae	Metallosphaera	Metallosphaera sedula	Metallosphaera sedula ARS120-2
2645728044	Archaea	Crenarchaeota	Thermoprotei	Sulfolobales	Sulfolobaceae	Metallosphaera	Metallosphaera sedula	Metallosphaera sedula ARS120-1
2648501262	Archaea	Crenarchaeota	Thermoprotei	Sulfolobales	Sulfolobaceae	Sulfolobus	Sulfolobus solfataricus	Sulfolobus solfataricus SULA
2648501265	Archaea	Crenarchaeota	Thermoprotei	Sulfolobales	Sulfolobaceae	Metallosphaera	Metallosphaera sedula	Metallosphaera sedula ARS50-2
2651869712	Archaea	Crenarchaeota	Thermoprotei	Sulfolobales	Sulfolobaceae	Metallosphaera	Metallosphaera sedula	Metallosphaera sedula SARC-M1
2657245679	Archaea	Crenarchaeota	Thermoprotei	Sulfolobales	Sulfolobaceae	Sulfolobus	Sulfolobus acidocaldarius	Sulfolobus acidocaldarius NG05B_CO5_07
2660238001	Archaea	Crenarchaeota	Thermoprotei	Sulfolobales	Sulfolobaceae	Sulfolobus	Sulfolobus acidocaldarius	Sulfolobus acidocaldarius GG12-C01-09
2675903317	Archaea	Crenarchaeota	Thermoprotei	Sulfolobales	Sulfolobaceae	Sulfolobus	Sulfolobus acidocaldarius	Sulfolobus acidocaldarius GG12-C01-18
2675903482	Archaea	Crenarchaeota	Thermoprotei	Desulfurococcales	Desulfurococcaceae	Aeropyrum	Aeropyrum camini	Aeropyrum camini SY1, JCM 12091
2675903548	Archaea	Crenarchaeota	Thermoprotei	Sulfolobales	Sulfolobaceae	Sulfolobus	Sulfolobus acidocaldarius	Sulfolobus acidocaldarius GG12-C01-01
2681812991	Archaea	Crenarchaeota	Thermoprotei	Thermoproteales	Thermoproteaceae	Thermocladium	Thermocladium modestius	Thermocladium modestius JCM 10088
2681813009	Archaea	Crenarchaeota	Thermoprotei	Thermoproteales	Thermoproteaceae	Vulcanisaeta	Vulcanisaeta distributa	Vulcanisaeta distributa JCM 11213
2681813010	Archaea	Crenarchaeota	Thermoprotei	Thermoproteales	Thermoproteaceae	Vulcanisaeta	Vulcanisaeta distributa	Vulcanisaeta distributa JCM 11215
2681813011	Archaea	Crenarchaeota	Thermoprotei	Thermoproteales	Thermoproteaceae	Vulcanisaeta	Vulcanisaeta distributa	Vulcanisaeta distributa JCM 11216
2681813012	Archaea	Crenarchaeota	Thermoprotei	Thermoproteales	Thermoproteaceae	Vulcanisaeta	Vulcanisaeta distributa	Vulcanisaeta distributa JCM 11217
2681813013	Archaea	Crenarchaeota	Thermoprotei	Thermoproteales	Thermoproteaceae	Vulcanisaeta	Vulcanisaeta souniana	Vulcanisaeta souniana JCM 11219
2681813017	Archaea	Crenarchaeota	Thermoprotei	Thermoproteales	Thermoproteaceae	Vulcanisaeta	Vulcanisaeta sp. JCM 16159	Vulcanisaeta sp. JCM 16159
2681813019	Archaea	Crenarchaeota	Thermoprotei	Sulfolobales	Sulfolobaceae	Sulfolobus	Sulfolobus sp. JCM 16833	Sulfolobus sp. JCM 16833
2681813025	Archaea	Crenarchaeota	Thermoprotei	Sulfolobales	Sulfolobaceae	Metallosphaera	Metallosphaera hakonensis	Metallosphaera hakonensis JCM 8857
2681813032	Archaea	Crenarchaeota	Thermoprotei	Sulfolobales	Sulfolobaceae	Sulfolobus	Sulfolobus metallicus	Sulfolobus metallicus DSM 6482, JCM 9184
2681813042	Archaea	Crenarchaeota	Thermoprotei	Thermoproteales	Thermoproteaceae	Vulcanisaeta	Vulcanisaeta sp. JCM 14467	Vulcanisaeta sp. JCM 14467
2681813043	Archaea	Crenarchaeota	Thermoprotei	Thermoproteales	Thermoproteaceae	Vulcanisaeta	Vulcanisaeta sp. JCM 16161	Vulcanisaeta sp. JCM 16161
2684622697	Archaea	Crenarchaeota	Thermoprotei	Sulfolobales	Sulfolobaceae	Sulfolobus	Sulfolobus acidocaldarius	Sulfolobus acidocaldarius GG12-C01-02
2684622698	Archaea	Crenarchaeota	Thermoprotei	Sulfolobales	Sulfolobaceae	Sulfolobus	Sulfolobus acidocaldarius	Sulfolobus acidocaldarius GG12-C01-03
2684622699	Archaea	Crenarchaeota	Thermoprotei	Sulfolobales	Sulfolobaceae	Sulfolobus	Sulfolobus acidocaldarius	Sulfolobus acidocaldarius GG12-C01-04
2684622700	Archaea	Crenarchaeota	Thermoprotei	Sulfolobales	Sulfolobaceae	Sulfolobus	Sulfolobus acidocaldarius	Sulfolobus acidocaldarius GG12-C01-05
2684622701	Archaea	Crenarchaeota	Thermoprotei	Sulfolobales	Sulfolobaceae	Sulfolobus	Sulfolobus acidocaldarius	Sulfolobus acidocaldarius GG12-C01-07
2684622702	Archaea	Crenarchaeota	Thermoprotei	Sulfolobales	Sulfolobaceae	Sulfolobus	Sulfolobus acidocaldarius	Sulfolobus acidocaldarius GG12-C01-08
2684622703	Archaea	Crenarchaeota	Thermoprotei	Sulfolobales	Sulfolobaceae	Sulfolobus	Sulfolobus acidocaldarius	Sulfolobus acidocaldarius GG12-C01-10
2684622704	Archaea	Crenarchaeota	Thermoprotei	Sulfolobales	Sulfolobaceae	Sulfolobus	Sulfolobus acidocaldarius	Sulfolobus acidocaldarius GG12-C01-11
2684622705	Archaea	Crenarchaeota	Thermoprotei	Sulfolobales	Sulfolobaceae	Sulfolobus	Sulfolobus acidocaldarius	Sulfolobus acidocaldarius GG12-C01-12
2684622706	Archaea	Crenarchaeota	Thermoprotei	Sulfolobales	Sulfolobaceae	Sulfolobus	Sulfolobus acidocaldarius	Sulfolobus acidocaldarius GG12-C01-13
2684622707	Archaea	Crenarchaeota	Thermoprotei	Sulfolobales	Sulfolobaceae	Sulfolobus	Sulfolobus acidocaldarius	Sulfolobus acidocaldarius GG12-C01-14
2684622708	Archaea	Crenarchaeota	Thermoprotei	Sulfolobales	Sulfolobaceae	Sulfolobus	Sulfolobus acidocaldarius	Sulfolobus acidocaldarius GG12-C01-16
2684622709	Archaea	Crenarchaeota	Thermoprotei	Sulfolobales	Sulfolobaceae	Sulfolobus	Sulfolobus acidocaldarius	Sulfolobus acidocaldarius GG12-C01-17
2684622710	Archaea	Crenarchaeota	Thermoprotei	Sulfolobales	Sulfolobaceae	Sulfolobus	Sulfolobus acidocaldarius	Sulfolobus acidocaldarius GG12-C01-20
2684622711	Archaea	Crenarchaeota	Thermoprotei	Sulfolobales	Sulfolobaceae	Sulfolobus	Sulfolobus acidocaldarius	Sulfolobus acidocaldarius GG12-C01-21
2684622712	Archaea	Crenarchaeota	Thermoprotei	Sulfolobales	Sulfolobaceae	Sulfolobus	Sulfolobus acidocaldarius	Sulfolobus acidocaldarius NG05A_C04
2684622713	Archaea	Crenarchaeota	Thermoprotei	Sulfolobales	Sulfolobaceae	Sulfolobus	Sulfolobus acidocaldarius	Sulfolobus acidocaldarius NG05A_C05_01
2684622714	Archaea	Crenarchaeota	Thermoprotei	Sulfolobales	Sulfolobaceae	Sulfolobus	Sulfolobus acidocaldarius	Sulfolobus acidocaldarius NG05B_C03_01
2684622715	Archaea	Crenarchaeota	Thermoprotei	Sulfolobales	Sulfolobaceae	Sulfolobus	Sulfolobus acidocaldarius	Sulfolobus acidocaldarius NG05B_C06_02
2684622716	Archaea	Crenarchaeota	Thermoprotei	Sulfolobales	Sulfolobaceae	Sulfolobus	Sulfolobus acidocaldarius	Sulfolobus acidocaldarius NG05B_C06_03
2684622717	Archaea	Crenarchaeota	Thermoprotei	Sulfolobales	Sulfolobaceae	Sulfolobus	Sulfolobus acidocaldarius	Sulfolobus acidocaldarius NG05B_C06_04
2684622718	Archaea	Crenarchaeota	Thermoprotei	Sulfolobales	Sulfolobaceae	Sulfolobus	Sulfolobus acidocaldarius	Sulfolobus acidocaldarius NG05B_C06_05
2684622719	Archaea	Crenarchaeota	Thermoprotei	Sulfolobales	Sulfolobaceae	Sulfolobus	Sulfolobus acidocaldarius	Sulfolobus acidocaldarius NG05B_C06_06
2684622720	Archaea	Crenarchaeota	Thermoprotei	Sulfolobales	Sulfolobaceae	Sulfolobus	Sulfolobus acidocaldarius	Sulfolobus acidocaldarius NG05B_C06_07
2684622721	Archaea	Crenarchaeota	Thermoprotei	Sulfolobales	Sulfolobaceae	Sulfolobus	Sulfolobus acidocaldarius	Sulfolobus acidocaldarius NG05B_C06_11
2684622722	Archaea	Crenarchaeota	Thermoprotei	Sulfolobales	Sulfolobaceae	Sulfolobus	Sulfolobus acidocaldarius	Sulfolobus acidocaldarius NG05B_C06_12
2684622723	Archaea	Crenarchaeota	Thermoprotei	Sulfolobales	Sulfolobaceae	Sulfolobus	Sulfolobus acidocaldarius	Sulfolobus acidocaldarius NG05B_C06_13
2684622724	Archaea	Crenarchaeota	Thermoprotei	Sulfolobales	Sulfolobaceae	Sulfolobus	Sulfolobus acidocaldarius	Sulfolobus acidocaldarius NG05B_CO5_02
2684622725	Archaea	Crenarchaeota	Thermoprotei	Sulfolobales	Sulfolobaceae	Sulfolobus	Sulfolobus acidocaldarius	Sulfolobus acidocaldarius NG05B_CO5_03
2684622726	Archaea	Crenarchaeota	Thermoprotei	Sulfolobales	Sulfolobaceae	Sulfolobus	Sulfolobus acidocaldarius	Sulfolobus acidocaldarius NG05B_CO5_04
2684622727	Archaea	Crenarchaeota	Thermoprotei	Sulfolobales	Sulfolobaceae	Sulfolobus	Sulfolobus acidocaldarius	Sulfolobus acidocaldarius NG05B_CO5_05
2684622728	Archaea	Crenarchaeota	Thermoprotei	Sulfolobales	Sulfolobaceae	Sulfolobus	Sulfolobus acidocaldarius	Sulfolobus acidocaldarius NG05B_CO5_06
2684622729	Archaea	Crenarchaeota	Thermoprotei	Sulfolobales	Sulfolobaceae	Sulfolobus	Sulfolobus acidocaldarius	Sulfolobus acidocaldarius NG05B_CO5_08
2684622730	Archaea	Crenarchaeota	Thermoprotei	Sulfolobales	Sulfolobaceae	Sulfolobus	Sulfolobus acidocaldarius	Sulfolobus acidocaldarius NG05B_CO5_09
2684622731	Archaea	Crenarchaeota	Thermoprotei	Sulfolobales	Sulfolobaceae	Sulfolobus	Sulfolobus acidocaldarius	Sulfolobus acidocaldarius NG05B_CO5_10
2684622732	Archaea	Crenarchaeota	Thermoprotei	Sulfolobales	Sulfolobaceae	Sulfolobus	Sulfolobus acidocaldarius	Sulfolobus acidocaldarius NG05B_CO5_11
2684622733	Archaea	Crenarchaeota	Thermoprotei	Sulfolobales	Sulfolobaceae	Sulfolobus	Sulfolobus acidocaldarius	Sulfolobus acidocaldarius NG05B_CO5_12
2684622734	Archaea	Crenarchaeota	Thermoprotei	Sulfolobales	Sulfolobaceae	Sulfolobus	Sulfolobus acidocaldarius	Sulfolobus acidocaldarius NG05B_CO5_13
2684622735	Archaea	Crenarchaeota	Thermoprotei	Sulfolobales	Sulfolobaceae	Sulfolobus	Sulfolobus acidocaldarius	Sulfolobus acidocaldarius NG05B_CO5_15
2684622736	Archaea	Crenarchaeota	Thermoprotei	Sulfolobales	Sulfolobaceae	Sulfolobus	Sulfolobus acidocaldarius	Sulfolobus acidocaldarius GG12-C01-15
2684622737	Archaea	Crenarchaeota	Thermoprotei	Sulfolobales	Sulfolobaceae	Sulfolobus	Sulfolobus acidocaldarius	Sulfolobus acidocaldarius GG12-C01-22
2684622738	Archaea	Crenarchaeota	Thermoprotei	Sulfolobales	Sulfolobaceae	Sulfolobus	Sulfolobus acidocaldarius	Sulfolobus acidocaldarius NG05B_CO5_01
2684622739	Archaea	Crenarchaeota	Thermoprotei	Sulfolobales	Sulfolobaceae	Sulfolobus	Sulfolobus acidocaldarius	Sulfolobus acidocaldarius NG05B_CO5_14
2690315630	Archaea	Crenarchaeota	Thermoprotei	Sulfolobales	Sulfolobaceae	Acidianus	unclassified	Acidianus sp. DS-80
2718217655	Archaea	Crenarchaeota	unclassified	unclassified	unclassified	unclassified	unclassified	Unclassfied Crenarchaeota DRTY7 bin_1
2718217664	Archaea	Crenarchaeota	unclassified	unclassified	unclassified	unclassified	unclassified	Unclassfied Crenarchaeota GMQ bin_12
2718217665	Archaea	Crenarchaeota	unclassified	unclassified	unclassified	unclassified	unclassified	Unclassfied Crenarchaeota GMQ bin_4
2718217666	Archaea	Crenarchaeota	unclassified	unclassified	unclassified	unclassified	unclassified	Unclassfied Crenarchaeota GMQ bin_5
2718217667	Archaea	Crenarchaeota	unclassified	unclassified	unclassified	unclassified	unclassified	Unclassfied Crenarchaeota GMQ bin_14
2718217701	Archaea	Crenarchaeota	Thermoprotei	Sulfolobales	Sulfolobaceae	Metallosphaera	Metallosphaera sedula	Metallosphaera sedula ARS50-1
2721755427	Archaea	Crenarchaeota	Thermoprotei	Desulfurococcales	Desulfurococcaceae	Desulfurococcus	unclassified	Desulfurococcus sp. DRTY7 bin_22
2721755428	Archaea	Crenarchaeota	unclassified	unclassified	unclassified	unclassified	unclassified	Unclassfied Crenarchaeota DRTY7 bin_25_26
2721755429	Archaea	Crenarchaeota	Thermoprotei	Thermoproteales	Thermofilaceae	Thermofilum	unclassified	Thermofilum sp. GMQ bin_8
2721755430	Archaea	Crenarchaeota	Thermoprotei	Desulfurococcales	Desulfurococcaceae	Aeropyrum	unclassified	Aeropyrum sp. GMQ bin_9
2721755431	Archaea	Crenarchaeota	Thermoprotei	Desulfurococcales	Desulfurococcaceae	Thermosphaera	unclassified	Thermosphaera sp. GMQ bin_15
2721755432	Archaea	Crenarchaeota	Thermoprotei	Desulfurococcales	Desulfurococcaceae	Aeropyrum	unclassified	Aeropyrum sp. JZ bin_13
2721755433	Archaea	Crenarchaeota	Thermoprotei	Thermoproteales	Thermofilaceae	Thermofilum	unclassified	Thermofilum sp. JZ bin_16
2721755434	Archaea	Crenarchaeota	unclassified	unclassified	unclassified	unclassified	unclassified	Unclassfied Crenarchaeota JZ bin_20
2721755435	Archaea	Crenarchaeota	unclassified	unclassified	unclassified	unclassified	unclassified	Unclassfied Crenarchaeota JZZ bin_31
2721755436	Archaea	Crenarchaeota	unclassified	unclassified	unclassified	unclassified	unclassified	Unclassfied Crenarchaeota JZ bin_35
2721755437	Archaea	Crenarchaeota	unclassified	unclassified	unclassified	unclassified	unclassified	Unclassfied Crenarchaeota JZ bin_37
2721755438	Archaea	Crenarchaeota	unclassified	unclassified	unclassified	unclassified	unclassified	Unclassfied Crenarchaeota JZ bin_38
2721755439	Archaea	Crenarchaeota	unclassified	unclassified	unclassified	unclassified	unclassified	Unclassfied Crenarchaeota JZ bin_53
2721755440	Archaea	Crenarchaeota	unclassified	unclassified	unclassified	unclassified	unclassified	Unclassfied Crenarchaeota JZ bin_55
2721755441	Archaea	Crenarchaeota	unclassified	unclassified	unclassified	unclassified	unclassified	Unclassfied Crenarchaeota ZZQ bin_1
2721755442	Archaea	Crenarchaeota	unclassified	unclassified	unclassified	unclassified	unclassified	Unclassfied Crenarchaeota ZZQ bin_2
2721755443	Archaea	Crenarchaeota	Thermoprotei	Sulfolobales	Sulfolobaceae	Sulfolobus	unclassified	Sulfolobus sp. ZZQ bin_3_2nd
2728369316	Archaea	Crenarchaeota	unclassified	unclassified	unclassified	unclassified	Crenarchaeota archaeon JdFR-12	Crenarchaeota archaeon JdFR-12
2728369490	Archaea	Crenarchaeota	unclassified	unclassified	unclassified	unclassified	unclassified	Unclassfied Crenarchaeota ZZQ bin_4_3rd
2728369532	Archaea	Crenarchaeota	Thermoprotei	Sulfolobales	Sulfolobaceae	Sulfolobus	Sulfolobus islandicus	Sulfolobus islandicus M.16.43
2728369533	Archaea	Crenarchaeota	Thermoprotei	Sulfolobales	Sulfolobaceae	Sulfolobus	Sulfolobus islandicus	Sulfolobus islandicus M.16.47
2728369534	Archaea	Crenarchaeota	Thermoprotei	Sulfolobales	Sulfolobaceae	Sulfolobus	Sulfolobus sp. A20	Sulfolobus sp. A20
2728369536	Archaea	Crenarchaeota	Thermoprotei	Sulfolobales	Sulfolobaceae	Sulfolobus	Sulfolobus islandicus	Sulfolobus islandicus M.16.2
2728369537	Archaea	Crenarchaeota	Thermoprotei	Sulfolobales	Sulfolobaceae	Sulfolobus	Sulfolobus islandicus	Sulfolobus islandicus M.16.40
2728369541	Archaea	Crenarchaeota	Thermoprotei	Sulfolobales	Sulfolobaceae	Sulfolobus	Sulfolobus solfataricus	Sulfolobus solfataricus P1
2728369542	Archaea	Crenarchaeota	Thermoprotei	Desulfurococcales	Pyrodictiaceae	Pyrodictium	Pyrodictium occultum	Pyrodictium occultum PL-19 1
2728369738	Archaea	Crenarchaeota	Thermoprotei	Thermoproteales	Thermoproteaceae	Pyrobaculum	unclassified	Pyrobaculum sp. GMQ bins_6
2264867066	Archaea	Diapherotrites	unclassified	unclassified	unclassified	unclassified	unclassified	Diapherotrites archaeon SCGC AAA011-K09 (contamination screened) (DUSEL_001_199)
2264867067	Archaea	Diapherotrites	unclassified	unclassified	unclassified	Candidatus Iainarchaeum	andersonii	Candidatus Iainarchaeum andersonii SCGC AAA011-E11 (contamination screened) (DUSEL_001_206)
2519103050	Archaea	Diapherotrites	unclassified	unclassified	unclassified	unclassified	unclassified	Diapherotrites archaeon SCGC AAA011-N19 (contamination screened) ((DUSEL_002_272))
637000129	Archaea	Euryarchaeota	Halobacteria	Haloferacales	Haloferacaceae	Haloquadratum	Haloquadratum walsbyi	Haloquadratum walsbyi HBSQ001, DSM 16790
637000161	Archaea	Euryarchaeota	Methanomicrobia	Methanosarcinales	Methanosarcinaceae	Methanococcoides	Methanococcoides burtonii	Methanococcoides burtonii DSM 6242
637000162	Archaea	Euryarchaeota	Methanomicrobia	Methanosarcinales	Methanosarcinaceae	Methanosarcina	Methanosarcina barkeri	Methanosarcina barkeri Fusaro, DSM 804
637000163	Archaea	Euryarchaeota	Methanobacteria	Methanobacteriales	Methanobacteriaceae	Methanosphaera	Methanosphaera stadtmanae	Methanosphaera stadtmanae DSM 3091
637000164	Archaea	Euryarchaeota	Methanomicrobia	Methanomicrobiales	Methanospirillaceae	Methanospirillum	Methanospirillum hungatei	Methanospirillum hungatei JF-1
637000187	Archaea	Euryarchaeota	Halobacteria	Halobacteriales	Haloarculaceae	Natronomonas	Natronomonas pharaonis	Natronomonas pharaonis Gabara, DSM 2160
638154502	Archaea	Euryarchaeota	Archaeoglobi	Archaeoglobales	Archaeoglobaceae	Archaeoglobus	Archaeoglobus fulgidus	Archaeoglobus fulgidus VC-16, DSM 4304
638154503	Archaea	Euryarchaeota	Halobacteria	Halobacteriales	Haloarculaceae	Haloarcula	Haloarcula marismortui	Haloarcula marismortui ATCC 43049
638154504	Archaea	Euryarchaeota	Halobacteria	Halobacteriales	Halobacteriaceae	Halobacterium	Halobacterium salinarum	Halobacterium salinarum NRC-1
638154505	Archaea	Euryarchaeota	Methanococci	Methanococcales	Methanocaldococcaceae	Methanocaldococcus	Methanocaldococcus jannaschii	Methanocaldococcus jannaschii DSM 2661
638154507	Archaea	Euryarchaeota	Methanopyri	Methanopyrales	Methanopyraceae	Methanopyrus	Methanopyrus kandleri	Methanopyrus kandleri AV19
638154508	Archaea	Euryarchaeota	Methanomicrobia	Methanosarcinales	Methanosarcinaceae	Methanosarcina	Methanosarcina acetivorans	Methanosarcina acetivorans C2A
638154509	Archaea	Euryarchaeota	Methanomicrobia	Methanosarcinales	Methanosarcinaceae	Methanosarcina	Methanosarcina mazei	Methanosarcina mazei Go1
638154510	Archaea	Euryarchaeota	Methanobacteria	Methanobacteriales	Methanobacteriaceae	Methanothermobacter	Methanothermobacter thermautotrophicus	Methanothermobacter thermautotrophicus Delta H
638154512	Archaea	Euryarchaeota	Thermoplasmata	Thermoplasmatales	Picrophilaceae	Picrophilus	Picrophilus torridus	Picrophilus torridus DSM 9790
638154514	Archaea	Euryarchaeota	Thermococci	Thermococcales	Thermococcaceae	Pyrococcus	Pyrococcus abyssi	Pyrococcus abyssi GE5
638154515	Archaea	Euryarchaeota	Thermococci	Thermococcales	Thermococcaceae	Pyrococcus	Pyrococcus furiosus	Pyrococcus furiosus DSM 3638
638154520	Archaea	Euryarchaeota	Thermococci	Thermococcales	Thermococcaceae	Thermococcus	Thermococcus kodakarensis	Thermococcus kodakarensis KOD1
638154521	Archaea	Euryarchaeota	Thermoplasmata	Thermoplasmatales	Thermoplasmataceae	Thermoplasma	Thermoplasma acidophilum	Thermoplasma acidophilum DSM 1728
638154522	Archaea	Euryarchaeota	Thermoplasmata	Thermoplasmatales	Thermoplasmataceae	Thermoplasma	Thermoplasma volcanium	Thermoplasma volcanium GSS1
638341092	Archaea	Euryarchaeota	Thermoplasmata	Thermoplasmatales	Ferroplasmaceae	Ferroplasma	Ferroplasma acidarmanus	Ferroplasma acidarmanus Fer1
639633038	Archaea	Euryarchaeota	Methanomicrobia	Methanosarcinales	Methanosaetaceae	Methanosaeta	Methanosaeta thermophila	Methanosaeta thermophila PT
640069316	Archaea	Euryarchaeota	Methanococci	Methanococcales	Methanococcaceae	Methanococcus	Methanococcus maripaludis	Methanococcus maripaludis C5
640069317	Archaea	Euryarchaeota	Methanomicrobia	Methanomicrobiales	Methanocorpusculaceae	Methanocorpusculum	Methanocorpusculum labreanum	Methanocorpusculum labreanum Z
640069318	Archaea	Euryarchaeota	Methanomicrobia	Methanomicrobiales	Methanomicrobiaceae	Methanoculleus	Methanoculleus marisnigri	Methanoculleus marisnigri JR1, DSM 1498
640427121	Archaea	Euryarchaeota	Methanobacteria	Methanobacteriales	Methanobacteriaceae	Methanobrevibacter	Methanobrevibacter smithii	Methanobrevibacter smithii PS, ATCC 35061
640753014	Archaea	Euryarchaeota	Methanomicrobia	Methanomicrobiales	Methanoregulaceae	Methanoregula	Methanoregula boonei	Methanoregula boonei 6A8
640753034	Archaea	Euryarchaeota	Methanococci	Methanococcales	Methanococcaceae	Methanococcus	Methanococcus aeolicus	Methanococcus aeolicus Nankai-3
640753035	Archaea	Euryarchaeota	Methanococci	Methanococcales	Methanococcaceae	Methanococcus	Methanococcus maripaludis	Methanococcus maripaludis C7
640753036	Archaea	Euryarchaeota	Methanococci	Methanococcales	Methanococcaceae	Methanococcus	Methanococcus vannielii	Methanococcus vannielii SB
641228496	Archaea	Euryarchaeota	Methanococci	Methanococcales	Methanococcaceae	Methanococcus	Methanococcus maripaludis	Methanococcus maripaludis C6
641522631	Archaea	Euryarchaeota	Halobacteria	Halobacteriales	Halobacteriaceae	Halobacterium	Halobacterium salinarum	Halobacterium salinarum R1, DSM 671
643348525	Archaea	Euryarchaeota	Methanomicrobia	Methanomicrobiales	Methanoregulaceae	Methanosphaerula	Methanosphaerula palustris	Methanosphaerula palustris E1-9c, DSM 19958
643348580	Archaea	Euryarchaeota	Thermococci	Thermococcales	Thermococcaceae	Thermococcus	Thermococcus onnurineus	Thermococcus onnurineus NA1
643692025	Archaea	Euryarchaeota	Halobacteria	Haloferacales	Halorubraceae	Halorubrum	Halorubrum lacusprofundi	Halorubrum lacusprofundi ATCC 49239
643886144	Archaea	Euryarchaeota	Methanobacteria	Methanobacteriales	Methanobacteriaceae	Methanobrevibacter	Methanobrevibacter smithii	Methanobrevibacter smithii DSM 2375
643886215	Archaea	Euryarchaeota	Methanobacteria	Methanobacteriales	Methanobacteriaceae	Methanobrevibacter	Methanobrevibacter smithii	Methanobrevibacter smithii F1, DSM 2374
644736372	Archaea	Euryarchaeota	Halobacteria	Halobacteriales	Haloarculaceae	Halomicrobium	Halomicrobium mukohataei	Halomicrobium mukohataei arg-2, DSM 12286
644736373	Archaea	Euryarchaeota	Halobacteria	Halobacteriales	Haloarculaceae	Halorhabdus	Halorhabdus utahensis	Halorhabdus utahensis AX-2, DSM 12940
644736385	Archaea	Euryarchaeota	Methanococci	Methanococcales	Methanocaldococcaceae	Methanocaldococcus	Methanocaldococcus fervens	Methanocaldococcus fervens AG86
644736411	Archaea	Euryarchaeota	Thermococci	Thermococcales	Thermococcaceae	Thermococcus	Thermococcus gammatolerans	Thermococcus gammatolerans EJ3
644736412	Archaea	Euryarchaeota	Thermococci	Thermococcales	Thermococcaceae	Thermococcus	Thermococcus sibiricus	Thermococcus sibiricus MM 739
646311906	Archaea	Euryarchaeota	Archaeoglobi	Archaeoglobales	Archaeoglobaceae	Archaeoglobus	Archaeoglobus profundus	Archaeoglobus profundus Av18, DSM 5631
646311934	Archaea	Euryarchaeota	Halobacteria	Natrialbales	Natrialbaceae	Haloterrigena	Haloterrigena turkmenica	Haloterrigena turkmenica VKM B-1734, DSM 5511
646311943	Archaea	Euryarchaeota	Methanobacteria	Methanobacteriales	Methanobacteriaceae	Methanobrevibacter	Methanobrevibacter ruminantium	Methanobrevibacter ruminantium M1
646311944	Archaea	Euryarchaeota	Methanococci	Methanococcales	Methanocaldococcaceae	Methanocaldococcus	Methanocaldococcus vulcanius	Methanocaldococcus vulcanius M7, DSM 12094
646564501	Archaea	Euryarchaeota	unclassified	unclassified	unclassified	Aciduliprofundum	Aciduliprofundum boonei	Aciduliprofundum boonei T469
646564534	Archaea	Euryarchaeota	Archaeoglobi	Archaeoglobales	Archaeoglobaceae	Ferroglobus	Ferroglobus placidus	Ferroglobus placidus AEDII12DO, DSM 10642
646564536	Archaea	Euryarchaeota	Halobacteria	Haloferacales	Haloferacaceae	Haloferax	Haloferax volcanii	Haloferax volcanii DS2, ATCC 29605
646564547	Archaea	Euryarchaeota	Methanococci	Methanococcales	Methanocaldococcaceae	Methanocaldococcus	Methanocaldococcus infernus	Methanocaldococcus infernus ME
646564548	Archaea	Euryarchaeota	Methanococci	Methanococcales	Methanocaldococcaceae	Methanocaldococcus	Methanocaldococcus sp. FS406-22	Methanocaldococcus sp. FS406-22
646564549	Archaea	Euryarchaeota	Methanococci	Methanococcales	Methanococcaceae	Methanococcus	Methanococcus voltae	Methanococcus voltae A3
646564550	Archaea	Euryarchaeota	Methanomicrobia	Methanosarcinales	Methanosarcinaceae	Methanohalophilus	Methanohalophilus mahii	Methanohalophilus mahii SLP, DSM 5219
646564555	Archaea	Euryarchaeota	Halobacteria	Natrialbales	Natrialbaceae	Natrialba	Natrialba magadii	Natrialba magadii ATCC 43099
648028029	Archaea	Euryarchaeota	Halobacteria	Halobacteriales	Halobacteriaceae	Halalkalicoccus	Halalkalicoccus jeotgali	Halalkalicoccus jeotgali B3, DSM 18796
648028039	Archaea	Euryarchaeota	Methanomicrobia	Methanosarcinales	Methanosarcinaceae	Methanohalobium	Methanohalobium evestigatum	Methanohalobium evestigatum Z-7303, DSM 3721
648028040	Archaea	Euryarchaeota	Methanomicrobia	Methanomicrobiales	Methanomicrobiaceae	Methanolacinia	Methanolacinia petrolearia	Methanolacinia petrolearia DSM 11571
648028041	Archaea	Euryarchaeota	Methanobacteria	Methanobacteriales	Methanobacteriaceae	Methanothermobacter	Methanothermobacter marburgensis	Methanothermobacter marburgensis Marburg DSM 2133
649633053	Archaea	Euryarchaeota	Halobacteria	Haloferacales	Haloferacaceae	Halogeometricum	Halogeometricum borinquense	Halogeometricum borinquense PR3, DSM 11551
649633067	Archaea	Euryarchaeota	Methanobacteria	Methanobacteriales	Methanothermaceae	Methanothermus	Methanothermus fervidus	Methanothermus fervidus V24S, DSM 2088
649989953	Archaea	Euryarchaeota	Halobacteria	Halobacteriales	Halobacteriaceae	Haladaptatus	Haladaptatus paucihalophilus	Haladaptatus paucihalophilus DX253
650716052	Archaea	Euryarchaeota	Methanobacteria	Methanobacteriales	Methanobacteriaceae	Methanobacterium	Methanobacterium lacus	Methanobacterium lacus AL-21
650716053	Archaea	Euryarchaeota	Methanobacteria	Methanobacteriales	Methanobacteriaceae	Methanobacterium	Methanobacterium paludis	Methanobacterium paludis SWAN-1
650716054	Archaea	Euryarchaeota	Methanomicrobia	Methanosarcinales	Methanosaetaceae	Methanosaeta	Methanosaeta concilii	Methanosaeta concilii GP-6
650716055	Archaea	Euryarchaeota	Methanococci	Methanococcales	Methanococcaceae	Methanothermococcus	Methanothermococcus okinawensis	Methanothermococcus okinawensis IH1
650716056	Archaea	Euryarchaeota	Methanococci	Methanococcales	Methanocaldococcaceae	Methanotorris	Methanotorris igneus	Methanotorris igneus Kol5, DSM 5666
650716079	Archaea	Euryarchaeota	Thermococci	Thermococcales	Thermococcaceae	Pyrococcus	Pyrococcus sp. NA2	Pyrococcus sp. NA2
650716080	Archaea	Euryarchaeota	Thermococci	Thermococcales	Thermococcaceae	Pyrococcus	Pyrococcus yayanosii	Pyrococcus yayanosii CH1
650716096	Archaea	Euryarchaeota	Thermococci	Thermococcales	Thermococcaceae	Thermococcus	Thermococcus barophilus	Thermococcus barophilus MP, DSM 11836
650716097	Archaea	Euryarchaeota	Thermococci	Thermococcales	Thermococcaceae	Thermococcus	Thermococcus sp. 4557	Thermococcus sp. 4557
651053028	Archaea	Euryarchaeota	Halobacteria	Haloferacales	Haloferacaceae	Haloquadratum	Haloquadratum walsbyi	Haloquadratum walsbyi C23, DSM 16854
2263328037	Archaea	Euryarchaeota	unclassified	unclassified	unclassified	unclassified	Marine group II euryarchaeote SCGC AAA288-C18	Marine Group II euryarchaeote sp. SCGC AAA288-C18 (unscreened)
2263328038	Archaea	Euryarchaeota	unclassified	unclassified	unclassified	unclassified	Marine Group III euryarchaeote SCGC AAA007-O11	Marine Group III euryarchaeote sp. SCGC AAA007-O11 (unscreened)
2264265192	Archaea	Euryarchaeota	unclassified	unclassified	unclassified	unclassified	euryarchaeote JGI 0000059-J12	Euryarchaeota archaeon JGI 0000059-J12 (unscreened)
2264265207	Archaea	Euryarchaeota	unclassified	unclassified	unclassified	unclassified	euryarchaeote JGI 0000059-G05	Euryarchaeota archaeon JGI 0000059-G05 (unscreened)
2264265208	Archaea	Euryarchaeota	unclassified	unclassified	unclassified	unclassified	euryarchaeote JGI 0000059-I19	Euryarchaeota archaeon JGI 0000059-I19 (unscreened)
2264265211	Archaea	Euryarchaeota	unclassified	unclassified	unclassified	unclassified	euryarchaeote SCGC AAA257-G14	Euryarchaeota archaeon SCGC AAA257-G14 (unscreened)
2264265222	Archaea	Euryarchaeota	unclassified	unclassified	unclassified	unclassified	Euryarchaeota archaeon JGI 0000059-C15	Euryarchaeota archaeon JGI 0000059-C15 (unscreened)
2264867020	Archaea	Euryarchaeota	unclassified	unclassified	unclassified	unclassified	euryarchaeote SCGC AAA261-E04	Euryarchaeota archaeon SCGC AAA261-E04 (unscreened)
2264867024	Archaea	Euryarchaeota	unclassified	unclassified	unclassified	unclassified	euryarchaeote SCGC AAA261-G15	Euryarchaeota archaeon SCGC AAA261-G15 (unscreened)
2264867215	Archaea	Euryarchaeota	unclassified	unclassified	unclassified	unclassified	unclassified	Euryarchaeota archaeon SCGC AAA252-I15 (contamination screened) (SAK_001_55)
2265123000	Archaea	Euryarchaeota	unclassified	unclassified	unclassified	unclassified	euryarchaeote JGI 0000014-C11	Euryarchaeota archaeon JGI 0000014-C11 (unscreened)
2265123002	Archaea	Euryarchaeota	unclassified	unclassified	unclassified	unclassified	euryarchaeote JGI 0000012-E06	Euryarchaeota archaeon JGI 0000012-E06 (unscreened)
2501025505	Archaea	Euryarchaeota	Thermococci	Thermococcales	Thermococcaceae	Palaeococcus	Palaeococcus ferrophilus	Palaeococcus ferrophilus DMJ, DSM 13482
2502082092	Archaea	Euryarchaeota	Halobacteria	Halobacteriales	unclassified	unclassified	halophilic archaeon J07HX64	uncultured archaeon sp. J07HX64
2502082094	Archaea	Euryarchaeota	Halobacteria	Halobacteriales	Halobacteriaceae	unclassified	uncultured haloarchaeon	uncultured halophilic archaeon J07A43 (unscreened)
2502171154	Archaea	Euryarchaeota	Thermoplasmata	unclassified	unclassified	unclassified	unclassified	Thermoplasmata archaeon
2502171174	Archaea	Euryarchaeota	Halobacteria	Halobacteriales	Halococcaceae	Halococcus	Halococcus hamelinensis	Halococcus hamelinensis 100A6
2502790017	Archaea	Euryarchaeota	Methanomicrobia	Methanosarcinales	Methanosarcinaceae	Methanosalsum	Methanosalsum zhilinae	Methanosalsum zhilinae WeN5, DSM 4017
2504136002	Archaea	Euryarchaeota	Archaeoglobi	Archaeoglobales	Archaeoglobaceae	Archaeoglobus	Archaeoglobus veneficus	Archaeoglobus veneficus SNP6, DSM 11195
2505313014	Archaea	Euryarchaeota	Methanomicrobia	Methanosarcinales	unclassified	unclassified	unclassified	Methanosarcinales
2505679073	Archaea	Euryarchaeota	Methanomicrobia	Methanocellales	Methanocellaceae	Methanocella	Methanocella arvoryzae	Methanocella arvoryzae MRE50 (reannotation)
2505679075	Archaea	Euryarchaeota	Methanomicrobia	Methanocellales	Methanocellaceae	Methanocella	Methanocella paludicola	Methanocella paludicola SANAE (reannotation)
2506381025	Archaea	Euryarchaeota	Methanomicrobia	Methanomicrobiales	Methanomicrobiaceae	Methanoplanus	Methanoplanus limicola	Methanoplanus limicola M3, DSM 2279
2506520034	Archaea	Euryarchaeota	Halobacteria	Natrialbales	Natrialbaceae	Halopiger	Halopiger xanaduensis	Halopiger xanaduensis SH-6
2506520039	Archaea	Euryarchaeota	Methanococci	Methanococcales	Methanocaldococcaceae	Methanotorris	Methanotorris formicicus	Methanotorris formicicus Mc-S-70
2506520044	Archaea	Euryarchaeota	Halobacteria	Natrialbales	Natrialbaceae	Natronococcus	Natronococcus occultus	Natronococcus occultus SP4, DSM 3396
2506783009	Archaea	Euryarchaeota	Halobacteria	Natrialbales	Natrialbaceae	Halovivax	Halovivax ruber	Halovivax ruber XH-70, DSM 18193
2506783034	Archaea	Euryarchaeota	Halobacteria	Halobacteriales	unclassified	unclassified	halophilic archaeon J07HB67	Halophilic archaeon J07HB67 (version 2)
2506783047	Archaea	Euryarchaeota	Halobacteria	Halobacteriales	Halobacteriaceae	Halobacterium	Halobacterium sp. DL1	Halobacterium sp. DL1
2506783051	Archaea	Euryarchaeota	Halobacteria	Halobacteriales	unclassified	unclassified	halophilic archaeon True-ADL	Halohasta litchfieldiae tADL
2506783052	Archaea	Euryarchaeota	Halobacteria	unclassified	unclassified	unclassified	unclassified	halophilic archaeon DL31
2506783068	Archaea	Euryarchaeota	Methanomicrobia	Methanomicrobiales	Methanomicrobiaceae	Methanofollis	Methanofollis liminatans	Methanofollis liminatans GKZPZ, DSM 4140
2507262000	Archaea	Euryarchaeota	Halobacteria	Halobacteriales	Halobacteriaceae	Haladaptatus	Haladaptatus paucihalophilus	Haladaptatus paucihalophilus DX253
2507262043	Archaea	Euryarchaeota	Methanomicrobia	Methanomicrobiales	Methanoregulaceae	Methanolinea	Methanolinea tarda	Methanolinea tarda NOBI-1
2508501014	Archaea	Euryarchaeota	Halobacteria	Haloferacales	Haloferacaceae	Haloferax	Haloferax denitrificans	Haloferax denitrificans S1
2508501015	Archaea	Euryarchaeota	Halobacteria	Haloferacales	Haloferacaceae	Haloferax	Haloferax sulfurifontis	Haloferax sulfurifontis M6
2508501016	Archaea	Euryarchaeota	Halobacteria	Halobacteriales	Haloarculaceae	Haloarcula	Haloarcula californiae	Haloarcula californiae BJGN-2, ATCC 33799
2508501017	Archaea	Euryarchaeota	Halobacteria	Halobacteriales	Haloarculaceae	Haloarcula	Haloarcula sinaiiensis	Haloarcula sinaiiensis BJSG-2
2508501018	Archaea	Euryarchaeota	Halobacteria	Halobacteriales	Haloarculaceae	Haloarcula	Haloarcula vallismortis	Haloarcula vallismortis J.F. 54
2508501019	Archaea	Euryarchaeota	Halobacteria	Haloferacales	Haloferacaceae	Haloferax	Haloferax mediterranei	Haloferax mediterranei R-4
2508501020	Archaea	Euryarchaeota	Halobacteria	Haloferacales	Haloferacaceae	Haloferax	Haloferax mucosum	Haloferax mucosum PA12
2508501105	Archaea	Euryarchaeota	Methanomicrobia	Methanomicrobiales	Methanoregulaceae	Methanoregula	Methanoregula formicica	Methanoregula formicica SMSP, DSM 22288
2508501109	Archaea	Euryarchaeota	unclassified	unclassified	unclassified	Aciduliprofundum	Aciduliprofundum sp. MAR08-339	Aciduliprofundum sp. MAR08-339
2509601008	Archaea	Euryarchaeota	Methanomicrobia	Methanosarcinales	Methanosarcinaceae	Methanomethylovorans	Methanomethylovorans hollandica	Methanomethylovorans hollandica DSM 15978
2509601048	Archaea	Euryarchaeota	Halobacteria	Natrialbales	Natrialbaceae	Natrinema	Natrinema pellirubrum	Natrinema pellirubrum 157
2510065005	Archaea	Euryarchaeota	Thermococci	Thermococcales	Thermococcaceae	Thermococcus	Thermococcus sp. PK	Thermococcus sp. PK
2510065051	Archaea	Euryarchaeota	Halobacteria	Natrialbales	Natrialbaceae	Halostagnicola	Halostagnicola larsenii	Halostagnicola larsenii XH-48, DSM 17691
2510461022	Archaea	Euryarchaeota	Halobacteria	Natrialbales	Natrialbaceae	Natronobacterium	Natronobacterium gregoryi	Natronobacterium gregoryi SP2
2511231053	Archaea	Euryarchaeota	Thermococci	Thermococcales	Thermococcaceae	Thermococcus	Thermococcus sp. AM4	Thermococcus sp. AM4
2511231068	Archaea	Euryarchaeota	Halobacteria	Halobacteriales	Haloarculaceae	Haloarcula	Haloarcula hispanica	Haloarcula hispanica CGMCC 1.2049
2511231109	Archaea	Euryarchaeota	Methanococci	Methanococcales	Methanococcaceae	Methanococcus	Methanococcus maripaludis	Methanococcus maripaludis X1
2511231148	Archaea	Euryarchaeota	unclassified	unclassified	unclassified	unclassified	uncultured marine group II euryarchaeote	uncultured marine group II euryarchaeote
2511231210	Archaea	Euryarchaeota	Methanomicrobia	Methanosarcinales	Methanosaetaceae	Methanosaeta	Methanosaeta harundinacea	Methanosaeta harundinacea 6Ac
2512047006	Archaea	Euryarchaeota	Halobacteria	Haloferacales	Halorubraceae	Halobaculum	unclassified	Candidatus Halobaculum G22
2512564055	Archaea	Euryarchaeota	Methanomicrobia	Methanocellales	Methanocellaceae	Methanocella	Methanocella conradii	Methanocella conradii HZ254
2512875005	Archaea	Euryarchaeota	Halobacteria	Haloferacales	Haloferacaceae	Haloquadratum	Haloquadratum walsbyi	Haloquadratum walsbyi J07HQW1 (version 2)
2512875006	Archaea	Euryarchaeota	Halobacteria	Haloferacales	Haloferacaceae	Haloquadratum	Haloquadratum walsbyi	Haloquadratum walsbyi J07HQW2 (version 2)
2512875007	Archaea	Euryarchaeota	Halobacteria	Haloferacales	Halorubraceae	Halonotius	Halonotius sp. J07HN4	Halonotius sp. J07HN4 (version 2)
2512875008	Archaea	Euryarchaeota	Halobacteria	Haloferacales	Halorubraceae	Halonotius	Halonotius sp. J07HN6	Halonotius sp. J07HN6 (version 2)
2512875009	Archaea	Euryarchaeota	Halobacteria	Haloferacales	Haloferacaceae	Haloquadratum	Haloquadratum sp. J07HQX50	Haloquadratum sp. J07HQX50 (version 2)
2512875010	Archaea	Euryarchaeota	Halobacteria	Halobacteriales	unclassified	unclassified	halophilic archaeon J07HX5	halophilic archaeon J07HX5
2512875011	Archaea	Euryarchaeota	Halobacteria	Haloferacales	Halorubraceae	Halorubrum	Halorubrum sp. J07HR59	Halorubrum sp. J07HR59
2513237398	Archaea	Euryarchaeota	Thermococci	Thermococcales	Thermococcaceae	Thermococcus	Thermococcus litoralis	Thermococcus litoralis DSM 5473
2515075008	Archaea	Euryarchaeota	Methanomicrobia	Methanosarcinales	Methanosarcinaceae	Methanolobus	Methanolobus tindarius	Methanolobus tindarius DSM 2278
2515154035	Archaea	Euryarchaeota	Methanomicrobia	Methanosarcinales	unclassified	unclassified	unclassified	Methanosarcinales
2515154041	Archaea	Euryarchaeota	Methanomicrobia	Methanosarcinales	unclassified	Candidatus Methanoperedens	nitroreducens	Candidatus Methanoperedens nitroreducens ANME-2d (ANME_V10) (ANME_V10)
2516653036	Archaea	Euryarchaeota	Methanobacteria	Methanobacteriales	Methanobacteriaceae	Methanobacterium	Methanobacterium sp. Maddingley MBC34	Methanobacterium sp. Maddingley MBC34
2516653072	Archaea	Euryarchaeota	Halobacteria	Halobacteriales	Halobacteriaceae	Haladaptatus	Haladaptatus paucihalophilus	Haladaptatus paucihalophilus DX253
2516653073	Archaea	Euryarchaeota	Halobacteria	Halobacteriales	Haloarculaceae	Halomicrobium	Halomicrobium katesii	Halomicrobium katesii DSM 19301
2516653088	Archaea	Euryarchaeota	unclassified	unclassified	unclassified	unclassified	Euryarchaeota sp	Euryarchaeota sp. AmaM (Standard draft)
2517093008	Archaea	Euryarchaeota	Methanococci	Methanococcales	Methanocaldococcaceae	Methanocaldococcus	Methanocaldococcus villosus	Methanocaldococcus villosus KIN24-T80
2517093029	Archaea	Euryarchaeota	Halobacteria	Natrialbales	Natrialbaceae	Natrinema	Natrinema sp. J7-2	Natrinema sp. J7-2
2517093039	Archaea	Euryarchaeota	Thermococci	Thermococcales	Thermococcaceae	Pyrococcus	Pyrococcus furiosus	Pyrococcus furiosus COM1
2517287024	Archaea	Euryarchaeota	Halobacteria	Natrialbales	Natrialbaceae	Natronorubrum	Natronorubrum tibetense	Natronorubrum tibetense DSM 13204
2517287030	Archaea	Euryarchaeota	Halobacteria	Haloferacales	Haloferacaceae	Haloplanus	Haloplanus natans	Haloplanus natans DSM 17983
2517572169	Archaea	Euryarchaeota	Thermoplasmata	Thermoplasmatales	unclassified	unclassified	Thermoplasmatales archaeon SCGC AB-539-N05	Thermoplasmatales archaeon SCGC AB-539-N05 (unscreened)
2517572170	Archaea	Euryarchaeota	Thermoplasmata	Thermoplasmatales	unclassified	unclassified	Thermoplasmatales archaeon SCGC AB-539-C06	Thermoplasmatales archaeon SCGC AB-539-C06 (unscreened)
2517572172	Archaea	Euryarchaeota	Thermoplasmata	Thermoplasmatales	unclassified	unclassified	Thermoplasmatales archaeon SCGC AB-540-F20	Thermoplasmatales archaeon SCGC AB-540-F20 (unscreened)
2518645512	Archaea	Euryarchaeota	Halobacteria	unclassified	unclassified	unclassified	unclassified	Halophilic archaeon A07HB70
2518645513	Archaea	Euryarchaeota	Halobacteria	unclassified	unclassified	unclassified	unclassified	uncultured archaeon A07HR60
2518645514	Archaea	Euryarchaeota	Halobacteria	unclassified	unclassified	unclassified	unclassified	Uncultured archaeon A07HR67
2518645528	Archaea	Euryarchaeota	Methanomicrobia	Methanosarcinales	unclassified	Candidatus Methanoperedens	nitroreducens	Candidatus Methanoperedens nitroreducens ANME-2d (ANME_V9_SC) (ANME_V9_SC)
2518645542	Archaea	Euryarchaeota	Methanomicrobia	unclassified	unclassified	unclassified	unclassified	Methanoflorens stordalenmirensis (Draft_v4.3.2)
2518645553	Archaea	Euryarchaeota	Thermococci	Thermococcales	Thermococcaceae	Thermococcus	Thermococcus cleftensis	Thermococcus cleftensis CL1
2518645582	Archaea	Euryarchaeota	Thermoplasmata	Methanomassiliicoccales	Methanomassiliicoccaceae	Methanomassiliicoccus	Methanomassiliicoccus luminyensis	Methanomassiliicoccus luminyensis B10
2519103099	Archaea	Euryarchaeota	Methanomicrobia	Methanosarcinales	Methanosarcinaceae	Methanolobus	Methanolobus psychrophilus	Methanolobus psychrophilus R15
2519103186	Archaea	Euryarchaeota	Methanococci	Methanococcales	Methanococcaceae	Methanothermococcus	Methanothermococcus thermolithotrophicus	Methanothermococcus thermolithotrophicus DSM 2095
2519899733	Archaea	Euryarchaeota	Methanobacteria	Methanobacteriales	Methanobacteriaceae	Methanobacterium	Methanobacterium formicicum	Methanobacterium formicicum DSM 3637
2521172713	Archaea	Euryarchaeota	Halobacteria	Haloferacales	Haloferacaceae	Haloferax	Haloferax mediterranei	Haloferax mediterranei R-4
2521172719	Archaea	Euryarchaeota	Thermococci	Thermococcales	Thermococcaceae	Pyrococcus	Pyrococcus sp. ST04	Pyrococcus sp. ST04
2522125074	Archaea	Euryarchaeota	Archaeoglobi	Archaeoglobales	Archaeoglobaceae	Archaeoglobus	Archaeoglobus sulfaticallidus	Archaeoglobus sulfaticallidus PM70-1, DSM 19444 (Asulf_version1)
2522572142	Archaea	Euryarchaeota	unclassified	unclassified	unclassified	unclassified	unclassified	Thermoplasmatales-like-NAG3-r01 (from OSP_D)
2522572143	Archaea	Euryarchaeota	unclassified	unclassified	unclassified	unclassified	unclassified	Thermoplasmatales-like-NAG3-r02 (from BED)
2522572144	Archaea	Euryarchaeota	unclassified	unclassified	unclassified	unclassified	unclassified	Thermoplasmatales-like-NAG3-r03 (from Dragon)
2524614668	Archaea	Euryarchaeota	Methanomicrobia	Methanomicrobiales	Methanocorpusculaceae	Methanocorpusculum	Methanocorpusculum bavaricum	Methanocorpusculum bavaricum DSM 4179
2524614679	Archaea	Euryarchaeota	Halobacteria	Haloferacales	Halorubraceae	Halorubrum	Halorubrum ezzemoulense	Halorubrum ezzemoulense DSM 17463
2524614823	Archaea	Euryarchaeota	Halobacteria	Haloferacales	Halorubraceae	Halorubrum	Halorubrum saccharovorum	Halorubrum saccharovorum M6
2528311097	Archaea	Euryarchaeota	Halobacteria	Halobacteriales	Halobacteriaceae	Halalkalicoccus	Halalkalicoccus jeotgali	Halalkalicoccus jeotgali B3, DSM 18796
2528311132	Archaea	Euryarchaeota	Archaeoglobi	Archaeoglobales	Archaeoglobaceae	Archaeoglobus	Archaeoglobus fulgidus	Archaeoglobus fulgidus 7324
2528768014	Archaea	Euryarchaeota	Halobacteria	unclassified	unclassified	unclassified	unclassified	Uncultured archaeon A07HN63
2529292733	Archaea	Euryarchaeota	Halobacteria	Halobacteriales	Halococcaceae	Halococcus	Halococcus hamelinensis	Halococcus hamelinensis 100A6
2529293001	Archaea	Euryarchaeota	Halobacteria	Natrialbales	Natrialbaceae	Natrinema	Natrinema pallidum	Natrinema pallidum DSM 3751
2529293002	Archaea	Euryarchaeota	Halobacteria	Natrialbales	Natrialbaceae	Natronolimnobius	Natronolimnobius innermongolicus	Natronolimnobius innermongolicus JCM 12255
2529293100	Archaea	Euryarchaeota	Halobacteria	Natrialbales	Natrialbaceae	Halobiforma	Halobiforma lacisalsi	Halobiforma lacisalsi AJ5, JCM 12983
2529293123	Archaea	Euryarchaeota	Halobacteria	Haloferacales	Haloferacaceae	Haloferax	Haloferax volcanii	Haloferax volcanii DS2
2529293211	Archaea	Euryarchaeota	Halobacteria	Natrialbales	Natrialbaceae	Natronorubrum	Natronorubrum tibetense	Natronorubrum tibetense GA33
2529293212	Archaea	Euryarchaeota	Halobacteria	Natrialbales	Natrialbaceae	Natronobacterium	Natronobacterium gregoryi	Natronobacterium gregoryi SP2
2529293243	Archaea	Euryarchaeota	Halobacteria	Haloferacales	Haloferacaceae	Haloferax	Haloferax sulfurifontis	Haloferax sulfurifontis M6
2529293244	Archaea	Euryarchaeota	Halobacteria	Haloferacales	Haloferacaceae	Haloferax	Haloferax mucosum	Haloferax mucosum PA12
2529293245	Archaea	Euryarchaeota	Halobacteria	Haloferacales	Haloferacaceae	Haloferax	Haloferax mediterranei	Haloferax mediterranei R-4
2531839093	Archaea	Euryarchaeota	Halobacteria	Halobacteriales	Halococcaceae	Halococcus	Halococcus morrhuae	Halococcus morrhuae DSM 1307
2531839219	Archaea	Euryarchaeota	Halobacteria	Halobacteriales	Halobacteriaceae	Halalkalicoccus	Halalkalicoccus jeotgali	Halalkalicoccus jeotgali B3, DSM 18796
2531839260	Archaea	Euryarchaeota	Halobacteria	Natrialbales	Natrialbaceae	Natrialba	Natrialba hulunbeirensis	Natrialba hulunbeirensis JCM 10989
2531839261	Archaea	Euryarchaeota	Halobacteria	Natrialbales	Natrialbaceae	Natrialba	Natrialba aegyptia	Natrialba aegyptia DSM 13077
2531839487	Archaea	Euryarchaeota	Halobacteria	Halobacteriales	Haloarculaceae	Halosimplex	Halosimplex carlsbadense	Halosimplex carlsbadense 2-9-1
2531839650	Archaea	Euryarchaeota	Halobacteria	Halobacteriales	Haloarculaceae	Haloarcula	Haloarcula vallismortis	Haloarcula vallismortis J.F. 54
2531839655	Archaea	Euryarchaeota	Halobacteria	Halobacteriales	Haloarculaceae	Haloarcula	Haloarcula californiae	Haloarcula californiae BJGN-2, ATCC 33799
2534681901	Archaea	Euryarchaeota	Halobacteria	Natrialbales	Natrialbaceae	Haloterrigena	Haloterrigena thermotolerans	Haloterrigena thermotolerans DSM 11522
2534681902	Archaea	Euryarchaeota	Halobacteria	Halobacteriales	Haloarculaceae	Haloarcula	Haloarcula japonica	Haloarcula japonica DSM 6131
2534682115	Archaea	Euryarchaeota	Halobacteria	Haloferacales	Halorubraceae	Halorubrum	Halorubrum lipolyticum	Halorubrum lipolyticum DSM 21995
2534682141	Archaea	Euryarchaeota	Halobacteria	Haloferacales	Haloferacaceae	Haloferax	Haloferax denitrificans	Haloferax denitrificans S1
2537561588	Archaea	Euryarchaeota	Halobacteria	Haloferacales	Haloferacaceae	Halogeometricum	Halogeometricum borinquense	Halogeometricum borinquense PR3, DSM 11551
2537561593	Archaea	Euryarchaeota	Halobacteria	Haloferacales	Haloferacaceae	Haloferax	Haloferax sp. BAB2207	Haloferax sp. BAB2207
2537561864	Archaea	Euryarchaeota	Halobacteria	Haloferacales	Haloferacaceae	Haloferax	Haloferax sp. ATCC BAA-646	Haloferax sp. GUBF-3
2537561866	Archaea	Euryarchaeota	Halobacteria	Haloferacales	Haloferacaceae	Halogranum	Halogranum salarium	Halogranum salarium B-1
2537561867	Archaea	Euryarchaeota	Halobacteria	Haloferacales	Haloferacaceae	Haloferax	Haloferax sp. ATCC BAA-644	Haloferax sp. GUBF-1, ATCC BAA-644
2537561868	Archaea	Euryarchaeota	Halobacteria	Haloferacales	Haloferacaceae	Haloferax	Haloferax sp. ATCC BAA-645	Haloferax sp. GUBF-2, ATCC BAA-645
2537562080	Archaea	Euryarchaeota	Halobacteria	Natrialbales	Natrialbaceae	Natrinema	Natrinema pellirubrum	Natrinema pellirubrum 157
2540341077	Archaea	Euryarchaeota	Methanomicrobia	Methanosarcinales	Methanosarcinaceae	Methanosarcina	Methanosarcina mazei	Methanosarcina mazei Tuc01
2540341082	Archaea	Euryarchaeota	Halobacteria	Halobacteriales	Haloarculaceae	Natronomonas	Natronomonas moolapensis	Natronomonas moolapensis 8.8.11, DSM 18674
2540341105	Archaea	Euryarchaeota	Methanomicrobia	Methanomicrobiales	Methanomicrobiaceae	Methanoculleus	Methanoculleus bourgensis	Methanoculleus bourgensis MS2
2540341115	Archaea	Euryarchaeota	Thermoplasmata	Methanomassiliicoccales	Methanomassiliicoccaceae	Candidatus Methanomethylophilus	Candidatus Methanomethylophilus alvus	Candidatus Methanomethylophilus alvus Mx1201
2540341183	Archaea	Euryarchaeota	Methanobacteria	Methanobacteriales	Methanobacteriaceae	Methanobrevibacter	Methanobrevibacter sp. AbM4	Methanobrevibacter sp. AbM4
2545555824	Archaea	Euryarchaeota	Halobacteria	Natrialbales	Natrialbaceae	Halobiforma	Halobiforma lacisalsi	Halobiforma lacisalsi AJ5, JCM 12983
2547132052	Archaea	Euryarchaeota	Methanobacteria	Methanobacteriales	Methanobacteriaceae	Methanobrevibacter	Methanobrevibacter smithii	Methanobrevibacter smithii TS145A
2547132053	Archaea	Euryarchaeota	Methanobacteria	Methanobacteriales	Methanobacteriaceae	Methanobrevibacter	Methanobrevibacter smithii	Methanobrevibacter smithii TS145B
2547132054	Archaea	Euryarchaeota	Methanobacteria	Methanobacteriales	Methanobacteriaceae	Methanobrevibacter	Methanobrevibacter smithii	Methanobrevibacter smithii TS146A
2547132055	Archaea	Euryarchaeota	Methanobacteria	Methanobacteriales	Methanobacteriaceae	Methanobrevibacter	Methanobrevibacter smithii	Methanobrevibacter smithii TS146B
2547132056	Archaea	Euryarchaeota	Methanobacteria	Methanobacteriales	Methanobacteriaceae	Methanobrevibacter	Methanobrevibacter smithii	Methanobrevibacter smithii TS146C
2547132057	Archaea	Euryarchaeota	Methanobacteria	Methanobacteriales	Methanobacteriaceae	Methanobrevibacter	Methanobrevibacter smithii	Methanobrevibacter smithii TS146D
2547132058	Archaea	Euryarchaeota	Methanobacteria	Methanobacteriales	Methanobacteriaceae	Methanobrevibacter	Methanobrevibacter smithii	Methanobrevibacter smithii TS146E
2547132059	Archaea	Euryarchaeota	Methanobacteria	Methanobacteriales	Methanobacteriaceae	Methanobrevibacter	Methanobrevibacter smithii	Methanobrevibacter smithii TS147A
2547132060	Archaea	Euryarchaeota	Methanobacteria	Methanobacteriales	Methanobacteriaceae	Methanobrevibacter	Methanobrevibacter smithii	Methanobrevibacter smithii TS147B
2547132061	Archaea	Euryarchaeota	Methanobacteria	Methanobacteriales	Methanobacteriaceae	Methanobrevibacter	Methanobrevibacter smithii	Methanobrevibacter smithii TS147C
2547132062	Archaea	Euryarchaeota	Methanobacteria	Methanobacteriales	Methanobacteriaceae	Methanobrevibacter	Methanobrevibacter smithii	Methanobrevibacter smithii TS94A
2547132063	Archaea	Euryarchaeota	Methanobacteria	Methanobacteriales	Methanobacteriaceae	Methanobrevibacter	Methanobrevibacter smithii	Methanobrevibacter smithii TS94B
2547132064	Archaea	Euryarchaeota	Methanobacteria	Methanobacteriales	Methanobacteriaceae	Methanobrevibacter	Methanobrevibacter smithii	Methanobrevibacter smithii TS94C
2547132065	Archaea	Euryarchaeota	Methanobacteria	Methanobacteriales	Methanobacteriaceae	Methanobrevibacter	Methanobrevibacter smithii	Methanobrevibacter smithii TS95A
2547132066	Archaea	Euryarchaeota	Methanobacteria	Methanobacteriales	Methanobacteriaceae	Methanobrevibacter	Methanobrevibacter smithii	Methanobrevibacter smithii TS95B
2547132067	Archaea	Euryarchaeota	Methanobacteria	Methanobacteriales	Methanobacteriaceae	Methanobrevibacter	Methanobrevibacter smithii	Methanobrevibacter smithii TS95C
2547132068	Archaea	Euryarchaeota	Methanobacteria	Methanobacteriales	Methanobacteriaceae	Methanobrevibacter	Methanobrevibacter smithii	Methanobrevibacter smithii TS95D
2547132069	Archaea	Euryarchaeota	Methanobacteria	Methanobacteriales	Methanobacteriaceae	Methanobrevibacter	Methanobrevibacter smithii	Methanobrevibacter smithii TS96A
2547132070	Archaea	Euryarchaeota	Methanobacteria	Methanobacteriales	Methanobacteriaceae	Methanobrevibacter	Methanobrevibacter smithii	Methanobrevibacter smithii TS96B
2547132071	Archaea	Euryarchaeota	Methanobacteria	Methanobacteriales	Methanobacteriaceae	Methanobrevibacter	Methanobrevibacter smithii	Methanobrevibacter smithii TS96C
2547132157	Archaea	Euryarchaeota	Thermococci	Thermococcales	Thermococcaceae	Thermococcus	Thermococcus zilligii	Thermococcus zilligii AN1
2551306368	Archaea	Euryarchaeota	Halobacteria	Haloferacales	Halorubraceae	Halorubrum	Halorubrum sp. T3	Halorubrum sp. T3
2551306657	Archaea	Euryarchaeota	Methanobacteria	Methanobacteriales	Methanobacteriaceae	Methanobrevibacter	Methanobrevibacter boviskoreani	Methanobrevibacter boviskoreani JH1
2554235424	Archaea	Euryarchaeota	Thermoplasmata	Methanomassiliicoccales	Methanomassiliicoccaceae	Methanomassiliicoccus	Candidatus Methanomassiliicoccus intestinalis	Candidatus Methanomassiliicoccus intestinalis Issoire-Mx1
2554235466	Archaea	Euryarchaeota	Halobacteria	Natrialbales	Natrialbaceae	Halobiforma	Halobiforma nitratireducens	Halobiforma nitratireducens JCM 10879
2554235473	Archaea	Euryarchaeota	Halobacteria	Haloferacales	Halorubraceae	Halorubrum	Halorubrum coriense	Halorubrum coriense ACM 3911, Ch2
2554235474	Archaea	Euryarchaeota	Halobacteria	Natrialbales	Natrialbaceae	Natronorubrum	Natronorubrum bangense	Natronorubrum bangense JCM 10635
2554235475	Archaea	Euryarchaeota	Halobacteria	Haloferacales	Halorubraceae	Halorubrum	Halorubrum aidingense	Halorubrum aidingense JCM 13560
2554235476	Archaea	Euryarchaeota	Halobacteria	Natrialbales	Natrialbaceae	Natrialba	Natrialba chahannaoensis	Natrialba chahannaoensis JCM 10990
2554235477	Archaea	Euryarchaeota	Halobacteria	Natrialbales	Natrialbaceae	Natronococcus	Natronococcus amylolyticus	Natronococcus amylolyticus DSM 10524
2554235478	Archaea	Euryarchaeota	Halobacteria	Haloferacales	Haloferacaceae	Haloferax	Haloferax elongans	Haloferax elongans ATCC BAA-1513
2554235479	Archaea	Euryarchaeota	Halobacteria	Halobacteriales	Haloarculaceae	Haloarcula	Haloarcula argentinensis	Haloarcula argentinensis DSM 12282
2554235480	Archaea	Euryarchaeota	Halobacteria	Haloferacales	Halorubraceae	Halorubrum	Halorubrum arcis	Halorubrum arcis AJ201
2554235481	Archaea	Euryarchaeota	Halobacteria	Haloferacales	Haloferacaceae	Haloferax	Haloferax alexandrinus	Haloferax alexandrinus JCM 10717
2554235482	Archaea	Euryarchaeota	Halobacteria	Halobacteriales	Haloarculaceae	Haloarcula	Haloarcula amylolytica	Haloarcula amylolytica JCM 13557
2554235483	Archaea	Euryarchaeota	Halobacteria	Natrialbales	Natrialbaceae	Natrialba	Natrialba asiatica	Natrialba asiatica DSM 12278
2554235484	Archaea	Euryarchaeota	Halobacteria	Natrialbales	Natrialbaceae	Natrinema	Natrinema gari	Natrinema gari JCM 14663
2554235485	Archaea	Euryarchaeota	Halobacteria	Natrialbales	Natrialbaceae	Halovivax	Halovivax asiaticus	Halovivax asiaticus JCM 14624
2554235486	Archaea	Euryarchaeota	Halobacteria	Haloferacales	Halorubraceae	Halorubrum	Halorubrum distributum	Halorubrum distributum VKM B-1733, 1-M
2554235487	Archaea	Euryarchaeota	Halobacteria	Haloferacales	Halorubraceae	Halorubrum	Halorubrum distributum	Halorubrum distributum VKM B-1733, 1-M
2554235488	Archaea	Euryarchaeota	Halobacteria	Natrialbales	Natrialbaceae	Natrinema	Natrinema altunense	Natrinema altunense JCM 12890
2554235489	Archaea	Euryarchaeota	Halobacteria	Haloferacales	Halorubraceae	Halorubrum	Halorubrum kocurii	Halorubrum kocurii JCM 14978
2554235490	Archaea	Euryarchaeota	Halobacteria	Haloferacales	Halorubraceae	Halorubrum	Halorubrum tebenquichense	Halorubrum tebenquichense ALT-6, ALT6-92
2554235491	Archaea	Euryarchaeota	Halobacteria	Halobacteriales	Halococcaceae	Halococcus	Halococcus thailandensis	Halococcus thailandensis JCM 13552
2554235492	Archaea	Euryarchaeota	Halobacteria	Natrialbales	Natrialbaceae	Natrialba	Natrialba magadii	Natrialba magadii ATCC 43099
2554235493	Archaea	Euryarchaeota	Halobacteria	Natrialbales	Natrialbaceae	Natronococcus	Natronococcus jeotgali	Natronococcus jeotgali DSM 18795
2554235494	Archaea	Euryarchaeota	Halobacteria	Haloferacales	Haloferacaceae	Haloferax	Haloferax lucentense	Haloferax lucentense DSM 14919
2554235495	Archaea	Euryarchaeota	Halobacteria	Halobacteriales	Halococcaceae	Halococcus	Halococcus saccharolyticus	Halococcus saccharolyticus DSM 5350
2554235496	Archaea	Euryarchaeota	Halobacteria	Haloferacales	Halorubraceae	Halorubrum	Halorubrum californiense	Halorubrum californiense SF3-213
2554235497	Archaea	Euryarchaeota	Halobacteria	Natrialbales	Natrialbaceae	Natronorubrum	Natronorubrum sulfidifaciens	Natronorubrum sulfidifaciens JCM 14089
2554235498	Archaea	Euryarchaeota	Halobacteria	Natrialbales	Natrialbaceae	Haloterrigena	Haloterrigena limicola	Haloterrigena limicola JCM 13563
2554235499	Archaea	Euryarchaeota	Halobacteria	Haloferacales	Haloferacaceae	Haloferax	Haloferax prahovense	Haloferax prahovense TL6
2554235500	Archaea	Euryarchaeota	Halobacteria	Haloferacales	Haloferacaceae	Haloferax	Haloferax larsenii	Haloferax larsenii JCM 13917
2554235501	Archaea	Euryarchaeota	Halobacteria	Haloferacales	Haloferacaceae	Haloferax	Haloferax gibbonsii	Haloferax gibbonsii ATCC 33959
2554235502	Archaea	Euryarchaeota	Halobacteria	Natrialbales	Natrialbaceae	Natrinema	Natrinema versiforme	Natrinema versiforme JCM 10478
2554235503	Archaea	Euryarchaeota	Halobacteria	Haloferacales	Halorubraceae	Halorubrum	Halorubrum hochstenium	Halorubrum hochstenium 1-13-28
2554235504	Archaea	Euryarchaeota	Halobacteria	Natrialbales	Natrialbaceae	Natrialba	Natrialba taiwanensis	Natrialba taiwanensis DSM 12281
2554235505	Archaea	Euryarchaeota	Halobacteria	Natrialbales	Natrialbaceae	Haloterrigena	Haloterrigena salina	Haloterrigena salina JCM 13891
2554235506	Archaea	Euryarchaeota	Halobacteria	Halobacteriales	Halococcaceae	Halococcus	Halococcus salifodinae	Halococcus salifodinae BIp
2554235507	Archaea	Euryarchaeota	Halobacteria	Haloferacales	Haloferacaceae	Halogeometricum	Halogeometricum pallidum	Halogeometricum pallidum JCM 14848
2554235508	Archaea	Euryarchaeota	Halobacteria	Haloferacales	Halorubraceae	Halorubrum	Halorubrum litoreum	Halorubrum litoreum JCM 13561
2554235509	Archaea	Euryarchaeota	Halobacteria	Haloferacales	Halorubraceae	Halorubrum	Halorubrum terrestre	Halorubrum terrestre JCM 10247
2554235510	Archaea	Euryarchaeota	Halobacteria	Halobacteriales	Haloarculaceae	Haloarcula	Haloarcula sinaiiensis	Haloarcula sinaiiensis BJSG-2
2554235511	Archaea	Euryarchaeota	Methanococci	Methanococcales	Methanocaldococcaceae	Methanocaldococcus	Methanocaldococcus villosus	Methanocaldococcus villosus KIN24-T80
2558309064	Archaea	Euryarchaeota	Halobacteria	Halobacteriales	Haloarculaceae	Haloarcula	Haloarcula hispanica	Haloarcula hispanica N601
2558860120	Archaea	Euryarchaeota	Methanobacteria	Methanobacteriales	Methanobacteriaceae	Methanobrevibacter	Methanobrevibacter wolinii	Methanobrevibacter wolinii SH
2558860254	Archaea	Euryarchaeota	Thermococci	Thermococcales	Thermococcaceae	Thermococcus	Thermococcus paralvinellae	Thermococcus paralvinellae ES1
2562617191	Archaea	Euryarchaeota	Halobacteria	Halobacteriales	Haloarculaceae	Halorhabdus	Halorhabdus tiamatea	Halorhabdus tiamatea SARL4B
2563366543	Archaea	Euryarchaeota	Methanococci	Methanococcales	Methanococcaceae	Methanococcus	Methanococcus maripaludis	Methanococcus maripaludis S2
2563367005	Archaea	Euryarchaeota	Halobacteria	Natrialbales	Natrialbaceae	Natrinema	Natrinema sp. J7-1	Natrinema sp. J7-1
2565956510	Archaea	Euryarchaeota	Methanomicrobia	Methanosarcinales	Methermicoccaceae	Methermicoccus	Methermicoccus shengliensis	Methermicoccus shengliensis DSM 18856
2565956544	Archaea	Euryarchaeota	Methanomicrobia	Methanosarcinales	unclassified	unclassified	unclassified	Methanosarcinales sp. ANME-2a
2565956561	Archaea	Euryarchaeota	Thermoplasmata	Thermoplasmatales	unclassified	unclassified	Thermoplasmatales archaeon BRNA1	Thermoplasmatales archaeon BRNA1
2565956587	Archaea	Euryarchaeota	Thermococci	Thermococcales	Thermococcaceae	Thermococcus	Thermococcus nautili	Thermococcus nautili 30-1 (unscreened)
2568526208	Archaea	Euryarchaeota	Halobacteria	Halobacteriales	unclassified	Candidatus Halobonum	Candidatus Halobonum tyrrellensis	Halobacteriaceae archaeon G22
2571042356	Archaea	Euryarchaeota	Thermoplasmata	unclassified	unclassified	unclassified	unclassified	Thermoplasmata T3F75
2571042357	Archaea	Euryarchaeota	Thermoplasmata	unclassified	unclassified	unclassified	unclassified	Uncultured Thermoplasmata T3M75
2571042922	Archaea	Euryarchaeota	Methanomicrobia	Methanomicrobiales	Methanomicrobiaceae	Methanomicrobium	Methanomicrobium mobile	Methanomicrobium mobile DSM 1539
2574179771	Archaea	Euryarchaeota	Methanobacteria	Methanobacteriales	Methanobacteriaceae	Methanobacterium	Methanobacterium arcticum	Methanobacterium arcticum M2, DSM 19844
2576861399	Archaea	Euryarchaeota	Methanomicrobia	Methanosarcinales	Methanosarcinaceae	Methanosarcina	Methanosarcina soligelidi	Methanosarcina soligelidi SMA-21
2576861458	Archaea	Euryarchaeota	Halobacteria	Haloferacales	Haloferacaceae	Haloferax	Haloferax mediterranei	Haloferax mediterranei R-4
2576861807	Archaea	Euryarchaeota	Halobacteria	Natrialbales	Natrialbaceae	Halostagnicola	Halostagnicola sp. A56	Halostagnicola sp. A56
2576861808	Archaea	Euryarchaeota	Methanomicrobia	Methanomicrobiales	Methanomicrobiaceae	Methanoculleus	Methanoculleus sp. MH98A	Methanoculleus sp. MH98A
2579779151	Archaea	Euryarchaeota	Thermoplasmata	Thermoplasmatales	Picrophilaceae	Picrophilus	Picrophilus oshimae	Picrophilus oshimae DSM 9789
2579779171	Archaea	Euryarchaeota	Halobacteria	Haloferacales	Halorubraceae	Halorubrum	Halorubrum sp. BV1	Halorubrum sp. BV1
2582580504	Archaea	Euryarchaeota	Halobacteria	Natrialbales	Natrialbaceae	Haloterrigena	Haloterrigena jeotgali	Haloterrigena jeotgali A29
2582580505	Archaea	Euryarchaeota	Halobacteria	Halobacteriales	Halobacteriaceae	Haladaptatus	Haladaptatus cibarius	Haladaptatus cibarius D43
2582580744	Archaea	Euryarchaeota	Methanobacteria	Methanobacteriales	Methanobacteriaceae	Methanobacterium	Methanobacterium veterum	Methanobacterium veterum MK4, DSM 19849
2582581250	Archaea	Euryarchaeota	Methanobacteria	Methanobacteriales	Methanobacteriaceae	Methanobacterium	Methanobacterium sp. SMA-27	Methanobacterium sp. SMA-27
2585427993	Archaea	Euryarchaeota	Halobacteria	Natrialbales	Natrialbaceae	Natrinema	Natrinema altunense	Natrinema altunense AJ2
2585428003	Archaea	Euryarchaeota	Halobacteria	Haloferacales	Haloferacaceae	Haloferax	Haloferax sp. ATB1	Haloferax sp. Caatinga
2588253738	Archaea	Euryarchaeota	Thermococci	Thermococcales	Thermococcaceae	Palaeococcus	Palaeococcus pacificus	Palaeococcus pacificus DY20341
2588253768	Archaea	Euryarchaeota	Archaeoglobi	Archaeoglobales	Archaeoglobaceae	Archaeoglobus	Archaeoglobus fulgidus	Archaeoglobus fulgidus DSM 8774
2593339150	Archaea	Euryarchaeota	Methanobacteria	Methanobacteriales	Methanobacteriaceae	Methanobrevibacter	Methanobrevibacter olleyae	Methanobrevibacter olleyae DSM 16632
2593339167	Archaea	Euryarchaeota	Methanobacteria	Methanobacteriales	Methanobacteriaceae	Methanobrevibacter	Methanobrevibacter millerae	Methanobrevibacter millerae DSM 16643
2595698250	Archaea	Euryarchaeota	Methanomicrobia	Methanosarcinales	Methanosarcinaceae	Methanosarcina	Methanosarcina sp. DSM 11855	Methanosarcina sp. DSM 11855
2597489945	Archaea	Euryarchaeota	Halobacteria	Natrialbales	Natrialbaceae	Salinarchaeum	Salinarchaeum sp. Harcht-Bsk1	Salinarchaeum sp. Harcht-Bsk1
2600255127	Archaea	Euryarchaeota	Halobacteria	Halobacteriales	Halococcaceae	Halococcus	Halococcus agarilyticus	Halococcus agarilyticus 197A
2600255154	Archaea	Euryarchaeota	Halobacteria	Halobacteriales	unclassified	unclassified	haloarchaeon 3A1_DGR	haloarchaeon 3A1_DGR
2602041563	Archaea	Euryarchaeota	Halobacteria	Natrialbales	Natrialbaceae	Halopiger	Halopiger djelfimassiliensis	Halopiger djelfamassiliensis IIH2
2602041564	Archaea	Euryarchaeota	Halobacteria	Natrialbales	Natrialbaceae	Halopiger	Halopiger goleimassiliensis	Halopiger goleamassiliensis IIH3
2608642196	Archaea	Euryarchaeota	Thermoplasmata	Methanomassiliicoccales	unclassified	unclassified	unclassified	Candidatus Methanoplasma termitum strain MpT1
2609459638	Archaea	Euryarchaeota	unclassified	unclassified	unclassified	unclassified	unclassified	Euryarchaeota archaeon SCGC AD-613-O09 (contamination screened)
2609459700	Archaea	Euryarchaeota	unclassified	unclassified	unclassified	unclassified	unclassified	Euryarchaeota archaeon SCGC AD-615-F09 (contamination screened)
2609460336	Archaea	Euryarchaeota	Halobacteria	Haloferacales	Haloferacaceae	Haloferax	Haloferax alexandrinus	Haloferax alexandrinus Arc-Hr
2615840654	Archaea	Euryarchaeota	Thermoplasmata	Thermoplasmatales	unclassified	unclassified	Thermoplasmatales archaeon SCGC AB-539-C06	Thermoplasmatales 190_A2 (unscreened)
2615840655	Archaea	Euryarchaeota	Thermoplasmata	Thermoplasmatales	unclassified	unclassified	Thermoplasmatales archaeon SCGC AB-539-C06	Thermoplasmatales 190_A8 (unscreened)
2617270704	Archaea	Euryarchaeota	unclassified	unclassified	unclassified	unclassified	uncultured euryarchaeote	Alpena fountain Bin 3
2617270732	Archaea	Euryarchaeota	Halobacteria	Haloferacales	Halorubraceae	Halorubrum	Halorubrum sodomense	Halorubrum sodomense RD 26
2617270761	Archaea	Euryarchaeota	Halobacteria	Haloferacales	Halorubraceae	Halorubrum	Halorubrum xinjiangense	Halorubrum xinjiangense CGMCC 1.3527
2617270777	Archaea	Euryarchaeota	Halobacteria	Haloferacales	Haloferacaceae	Halobellus	Halobellus clavatus	Halobellus clavatus CGMCC 1.10118
2617270873	Archaea	Euryarchaeota	Halobacteria	Haloferacales	Halorubraceae	Halorubrum	Halorubrum aquaticum	Halorubrum aquaticum CGMCC 1.6377
2617270895	Archaea	Euryarchaeota	Halobacteria	Haloferacales	Haloferacaceae	Halogeometricum	Halogeometricum limi	Halogeometricum limi CGMCC 1.8711
2617270898	Archaea	Euryarchaeota	Halobacteria	Haloferacales	Haloferacaceae	Haloplanus	Haloplanus vescus	Haloplanus vescus CGMCC 1.8712
2617270902	Archaea	Euryarchaeota	Halobacteria	Haloferacales	Haloferacaceae	Halogranum	Halogranum gelatinilyticum	Halogranum gelatinilyticum CGMCC 1.10119
2617270915	Archaea	Euryarchaeota	Halobacteria	Halobacteriales	Halobacteriaceae	Halobacterium	Halobacterium jilantaiense	Halobacterium jilantaiense CGMCC 1.5337
2617270917	Archaea	Euryarchaeota	Halobacteria	Haloferacales	Haloferacaceae	Halopelagius	Halopelagius inordinatus	Halopelagius inordinatus CGMCC 1.7739
2617270920	Archaea	Euryarchaeota	Halobacteria	Haloferacales	Haloferacaceae	Halogeometricum	Halogeometricum rufum	Halogeometricum rufum CGMCC 1.7736
2617270925	Archaea	Euryarchaeota	Halobacteria	Natrialbales	Natrialbaceae	Natronorubrum	Natronorubrum sediminis	Natronorubrum sediminis CGMCC 1.8981
2617270928	Archaea	Euryarchaeota	Halobacteria	Haloferacales	Haloferacaceae	Halogranum	Halogranum amylolyticum	Halogranum amylolyticum CGMCC 1.10121
2617271048	Archaea	Euryarchaeota	Halobacteria	Haloferacales	Halorubraceae	Halorubrum	Halorubrum sp. AJ67	Halorubrum sp. AJ67
2617271069	Archaea	Euryarchaeota	Methanomicrobia	Methanosarcinales	Candidatus Methanoperedenaceae	Candidatus Methanoperedens	Candidatus Methanoperedens nitroreducens	Candidatus Methanoperedens nitroreducens ANME-2d
2617271074	Archaea	Euryarchaeota	Methanobacteria	Methanobacteriales	Methanobacteriaceae	Methanobrevibacter	Methanobrevibacter arboriphilus	Methanobrevibacter arboriphilus ANOR1
2617271215	Archaea	Euryarchaeota	Halobacteria	Haloferacales	Halorubraceae	Halorubrum	Halorubrum halophilum	Halorubrum halophilum B8
2617271222	Archaea	Euryarchaeota	Halobacteria	Haloferacales	Halorubraceae	Halolamina	Halolamina rubra	Halolamina rubra CBA1107
2617271223	Archaea	Euryarchaeota	Halobacteria	Haloferacales	Haloferacaceae	Halobellus	Halobellus rufus	Halobellus rufus CBA1103
2619618869	Archaea	Euryarchaeota	Halobacteria	Haloferacales	Haloferacaceae	Halobellus	Halobellus limi	Halobellus limi CGMCC 1.10331
2619618938	Archaea	Euryarchaeota	Halobacteria	Haloferacales	Haloferacaceae	Haloplanus	Haloplanus aerogenes	Haloplanus aerogenes CGMCC 1.10124
2619618990	Archaea	Euryarchaeota	Halobacteria	Haloferacales	Haloferacaceae	Halogranum	Halogranum rubrum	Halogranum rubrum CGMCC 1.7738
2619619116	Archaea	Euryarchaeota	Methanobacteria	Methanobacteriales	Methanobacteriaceae	Methanobrevibacter	Methanobrevibacter oralis	Methanobrevibacter oralis JMR01
2627853524	Archaea	Euryarchaeota	Methanobacteria	Methanobacteriales	Methanobacteriaceae	Methanobrevibacter	Methanobrevibacter arboriphilus	Methanobrevibacter arboriphilicus DH1 (MAR)
2627853627	Archaea	Euryarchaeota	Thermoplasmata	Thermoplasmatales	Ferroplasmaceae	Acidiplasma	Acidiplasma sp. MBA-1	Acidiplasma sp. MBA-1
2627853629	Archaea	Euryarchaeota	Methanomicrobia	Methanosarcinales	Methanosarcinaceae	Methanosarcina	Methanosarcina sp. Kolksee	Methanosarcina sp. Kolksee
2627853658	Archaea	Euryarchaeota	Methanomicrobia	Methanosarcinales	Methanosarcinaceae	Methanosarcina	Methanosarcina sp. WH1	Methanosarcina sp. WH1
2627853753	Archaea	Euryarchaeota	Methanomicrobia	Methanosarcinales	Methanosarcinaceae	Methanosarcina	Methanosarcina siciliae	Methanosarcina siciliae C2J
2627853826	Archaea	Euryarchaeota	Halobacteria	Halobacteriales	Haloarculaceae	Haloarcula	Haloarcula sp. CBA1115	Haloarcula sp. CBA1115
2627853858	Archaea	Euryarchaeota	Methanomicrobia	Methanosarcinales	Methanosarcinaceae	Methanosarcina	Methanosarcina sp. WWM596	Methanosarcina sp. WWM596
2627853861	Archaea	Euryarchaeota	Methanomicrobia	Methanosarcinales	Methanosarcinaceae	Methanosarcina	Methanosarcina mazei	Methanosarcina mazei S-6
2627853951	Archaea	Euryarchaeota	Methanobacteria	Methanobacteriales	Methanobacteriaceae	Methanobrevibacter	Methanobrevibacter smithii	Methanobrevibacter smithii
2627854017	Archaea	Euryarchaeota	Methanobacteria	Methanobacteriales	Methanobacteriaceae	Methanothermobacter	Methanothermobacter sp. CaT2	Methanothermobacter thermautotrophicus CaT2
2627854140	Archaea	Euryarchaeota	Methanomicrobia	Methanosarcinales	Methanosarcinaceae	Methanosarcina	Methanosarcina thermophila	Methanosarcina thermophila CHTI-55
2627854207	Archaea	Euryarchaeota	Halobacteria	Natrialbales	Natrialbaceae	Natrinema	Natrinema altunense	Natrinema altunense 1A4-DGR
2627854269	Archaea	Euryarchaeota	Methanomicrobia	Methanosarcinales	Methanosarcinaceae	Methanosarcina	Methanosarcina horonobensis	Methanosarcina horonobensis HB-1
2630968343	Archaea	Euryarchaeota	Methanobacteria	Methanobacteriales	Methanobacteriaceae	Methanobacterium	Methanobacterium formicicum	Methanobacterium formicicum BRM9
2630968663	Archaea	Euryarchaeota	Halobacteria	Halobacteriales	Halococcaceae	Halococcus	Halococcus sediminicola	Halococcus sediminicola CBA1101
2630968669	Archaea	Euryarchaeota	Methanomicrobia	Methanosarcinales	Methanosarcinaceae	Methanosarcina	Methanosarcina barkeri	Methanosarcina barkeri Wiesmoor
2630968686	Archaea	Euryarchaeota	Methanomicrobia	Methanosarcinales	Methanosarcinaceae	Methanosarcina	Methanosarcina barkeri	Methanosarcina barkeri 227
2630968729	Archaea	Euryarchaeota	Methanomicrobia	Methanosarcinales	Methanosarcinaceae	Methanosarcina	Methanosarcina barkeri	Methanosarcina barkeri MS
2630968753	Archaea	Euryarchaeota	Halobacteria	Halobacteriales	Haloarculaceae	Halapricum	Halapricum salinum	Halapricum salinum CBA1105
2630968805	Archaea	Euryarchaeota	Methanomicrobia	Methanosarcinales	Methanosarcinaceae	Methanosarcina	Methanosarcina lacustris	Methanosarcina lacustris Z-7289
2630968898	Archaea	Euryarchaeota	Methanomicrobia	Methanosarcinales	Methanosarcinaceae	Methanosarcina	Methanosarcina mazei	Methanosarcina mazei LYC
2630968972	Archaea	Euryarchaeota	Methanomicrobia	Methanosarcinales	Methanosarcinaceae	Methanococcoides	Methanococcoides methylutens	Methanococcoides methylutens DSM 2657
2634166298	Archaea	Euryarchaeota	Methanomicrobia	Methanomicrobiales	Methanomicrobiaceae	Methanoculleus	Methanoculleus thermophilus	Methanoculleus thermophilus DSM 2373
2634166439	Archaea	Euryarchaeota	Methanomicrobia	Methanosarcinales	Methanosarcinaceae	Methanosarcina	Methanosarcina barkeri	Methanosarcina barkeri CM1
2634166507	Archaea	Euryarchaeota	Archaeoglobi	Archaeoglobales	Archaeoglobaceae	Geoglobus	Geoglobus acetivorans	Geoglobus acetivorans SBH6
2636415503	Archaea	Euryarchaeota	Thermococci	Thermococcales	Thermococcaceae	Thermococcus	Thermococcus eurythermalis	Thermococcus eurythermalis A501
2636415612	Archaea	Euryarchaeota	Methanomicrobia	Methanosarcinales	Methanosarcinaceae	Methanosarcina	Methanosarcina thermophila	Methanosarcina thermophila TM-1
2636415715	Archaea	Euryarchaeota	Halobacteria	Halobacteriales	Haloarculaceae	Haloarcula	Haloarcula salaria	Haloarcula salaria H5-DGR
2636415780	Archaea	Euryarchaeota	Methanobacteria	Methanobacteriales	Methanobacteriaceae	Methanobacterium	Methanobacterium sp. MB1	Methanobacterium sp. MB1
2636415782	Archaea	Euryarchaeota	Thermoplasmata	Methanomassiliicoccales	Methanomassiliicoccaceae	Candidatus Methanoplasma	Candidatus Methanoplasma termitum	Candidatus Methanoplasma termitum Mpt1
2636415905	Archaea	Euryarchaeota	Methanomicrobia	Methanosarcinales	Methanosarcinaceae	Methanosarcina	Methanosarcina mazei	Methanosarcina mazei C16
2636416021	Archaea	Euryarchaeota	Halobacteria	Natrialbales	Natrialbaceae	Natronorubrum	Natronorubrum texcoconense	Natronorubrum texcoconense DSM 25211
2636416047	Archaea	Euryarchaeota	Halobacteria	Natrialbales	Natrialbaceae	Natronobacterium	Natronobacterium texcoconense	Natronobacterium texcoconense DSM 24767
2636416066	Archaea	Euryarchaeota	Halobacteria	Natrialbales	Natrialbaceae	Halopiger	Halopiger aswanensis	Halopiger aswanensis DSM 13151
2636416117	Archaea	Euryarchaeota	Halobacteria	Haloferacales	Halorubraceae	Halorubrum	Halorubrum saccharovorum	Halorubrum saccharovorum H3
2639762563	Archaea	Euryarchaeota	Halobacteria	Natrialbales	Natrialbaceae	Halostagnicola	Halostagnicola kamekurae	Halostagnicola kamekurae DSM 22427
2639762573	Archaea	Euryarchaeota	Halobacteria	Natrialbales	Natrialbaceae	Natrinema	Natrinema salaciae	Natrinema salaciae DSM 25055
2639762639	Archaea	Euryarchaeota	Halobacteria	Haloferacales	Haloferacaceae	Haloferax	Haloferax larsenii	Haloferax larsenii CDM_5
2639762709	Archaea	Euryarchaeota	unclassified	unclassified	unclassified	unclassified	Marine Group II euryarchaeote SCGC AB-629-J06	Marine Group II euryarchaeon SCGC AB-629-J06 - v2 (unscreened)
2639762994	Archaea	Euryarchaeota	Methanomicrobia	Methanosarcinales	Methanosarcinaceae	Methanosarcina	Methanosarcina mazei	Methanosarcina mazei WWM610
2639762999	Archaea	Euryarchaeota	Methanomicrobia	Methanosarcinales	Methanosarcinaceae	Methanococcoides	Methanococcoides methylutens	Methanococcoides methylutens MM1
2639763146	Archaea	Euryarchaeota	Halobacteria	Halobacteriales	Haloarculaceae	Halorhabdus	Halorhabdus tiamatea	Halorhabdus tiamatea SARL4B
2639763150	Archaea	Euryarchaeota	Halobacteria	Halobacteriales	unclassified	Halanaeroarchaeum	Halanaeroarchaeum sulfurireducens	Halobacteriaceae archaeon HSR2
2642422537	Archaea	Euryarchaeota	Methanomicrobia	Methanosarcinales	Methanosarcinaceae	Methanococcoides	unclassified	Methanococcoides vulcani SLH 33
2642422540	Archaea	Euryarchaeota	Methanomicrobia	Methanosarcinales	Methanosarcinaceae	Methanolobus	Methanolobus profundi	Methanolobus profundi Mob M
2642422550	Archaea	Euryarchaeota	Halobacteria	Natrialbales	Natrialbaceae	Haloterrigena	Haloterrigena hispanica	Haloterrigena hispanica CDM_6
2642422561	Archaea	Euryarchaeota	Methanomicrobia	Methanosarcinales	Methanosarcinaceae	Methanolobus	Methanolobus vulcani	Methanolobus vulcani PL 12/M
2642422606	Archaea	Euryarchaeota	Methanomicrobia	Methanosarcinales	Methanosarcinaceae	Methanohalophilus	Methanohalophilus halophilus	Methanohalophilus halophilus Z-7982
2645727536	Archaea	Euryarchaeota	Methanomicrobia	Methanosarcinales	Methanosarcinaceae	Methanosarcina	Methanosarcina siciliae	Methanosarcina siciliae HI350
2645727699	Archaea	Euryarchaeota	Halobacteria	Haloferacales	Halorubraceae	Halorubrum	Halorubrum tropicale	Halorubrum tropicale 5
2645727804	Archaea	Euryarchaeota	Halobacteria	Natrialbales	Natrialbaceae	Halopiger	Halopiger salifodinae	Halopiger salifodinae KCY07-B2
2645727876	Archaea	Euryarchaeota	Thermococci	Thermococcales	Thermococcaceae	Thermococcus	Thermococcus sp. EP1	Thermococcus sp. EP1
2645727909	Archaea	Euryarchaeota	Methanobacteria	Methanobacteriales	Methanobacteriaceae	Methanobacterium	Methanobacterium formicicum	Methanobacterium formicicum DSM 1535
2645728131	Archaea	Euryarchaeota	unclassified	unclassified	unclassified	unclassified	Euryarchaeota archaeon JGI MDM2 SSWsed-3-L11	unclassified Euryarchaeota archaeon JGI MDM2 SSWsed-3-L11 (contamination screened)
2645728132	Archaea	Euryarchaeota	unclassified	unclassified	unclassified	unclassified	Euryarchaeota archaeon JGI MDM2 SSWsed-3-L11	unclassified Euryarchaeota archaeon JGI MDM2 SSWsed-3-L11 (unscreened)
2645728163	Archaea	Euryarchaeota	unclassified	unclassified	unclassified	unclassified	unclassified	Candidatus Thalassoarchaea marina composite genome
2645728164	Archaea	Euryarchaeota	unclassified	unclassified	unclassified	unclassified	unclassified	Candidatus Thalassoarchaea mediterranii composite genome
2648501188	Archaea	Euryarchaeota	Methanomicrobia	Methanosarcinales	Methanosarcinaceae	Methanosarcina	Methanosarcina vacuolata	Methanosarcina vacuolata Z-761
2648501421	Archaea	Euryarchaeota	Methanomicrobia	Methanosarcinales	Methanosarcinaceae	Methanosarcina	Methanosarcina barkeri	Methanosarcina barkeri 3
2648501532	Archaea	Euryarchaeota	unclassified	unclassified	unclassified	unclassified	Euryarchaeota archaeon SCGC AB-629-J07	Euryarchaeota archaeon SCGC AB-629-J07 (contamination screened)
2648501772	Archaea	Euryarchaeota	Methanomicrobia	Methanosarcinales	Methanosarcinaceae	Methanosarcina	Methanosarcina mazei	Methanosarcina mazei SarPi
2648501790	Archaea	Euryarchaeota	Halobacteria	Halobacteriales	Halobacteriaceae	Halarchaeum	Halarchaeum acidiphilum	Halarchaeum acidiphilum MH1-52-1
2648501819	Archaea	Euryarchaeota	Halobacteria	Halobacteriales	Halobacteriaceae	Halarchaeum	Halarchaeum acidiphilum	Halarchaeum acidiphilum JCM 16109
2648501868	Archaea	Euryarchaeota	Halobacteria	Halobacteriales	unclassified	Halanaeroarchaeum	Halanaeroarchaeum sulfurireducens	Halanaeroarchaeum sulfurireducens M27-SA2
2651869596	Archaea	Euryarchaeota	Halobacteria	Natrialbales	Natrialbaceae	Haloterrigena	Haloterrigena hispanica	Haloterrigena hispanica CDM_1
2651869720	Archaea	Euryarchaeota	Halobacteria	Natrialbales	Natrialbaceae	Haloterrigena	Haloterrigena turkmenica	Haloterrigena turkmenica WANU15
2651869795	Archaea	Euryarchaeota	Thermoplasmata	Thermoplasmatales	Ferroplasmaceae	Acidiplasma	Acidiplasma aeolicum	Acidiplasma aeolicum VT
2651869823	Archaea	Euryarchaeota	Halobacteria	Halobacteriales	Haloarculaceae	Haloarcula	Haloarcula rubripromontorii	Haloarcula rubripromontorii SL3
2651869834	Archaea	Euryarchaeota	Methanomicrobia	Methanosarcinales	Methanosarcinaceae	Methanosarcina	Methanosarcina flavescens	Methanosarcina flavescens E03.2
2651869866	Archaea	Euryarchaeota	Methanomicrobia	Methanosarcinales	Methanosarcinaceae	Methanosarcina	Methanosarcina siciliae	Methanosarcina siciliae T4/M
2651869869	Archaea	Euryarchaeota	Methanomicrobia	Methanosarcinales	Methanosarcinaceae	Methanosarcina	Methanosarcina sp. MTP4	Methanosarcina sp. MTP4
2651870037	Archaea	Euryarchaeota	unclassified	unclassified	unclassified	unclassified	unclassified	unclassified Euryarchaeota Bin 14
2651870038	Archaea	Euryarchaeota	unclassified	unclassified	unclassified	unclassified	unclassified	unclassified Euryarchaeota Bin 15
2651870039	Archaea	Euryarchaeota	unclassified	unclassified	unclassified	unclassified	unclassified	unclassified Euryarchaeota Bin 17
2651870040	Archaea	Euryarchaeota	unclassified	unclassified	unclassified	unclassified	unclassified	unclassified Euryarchaeota Bin 18
2651870041	Archaea	Euryarchaeota	unclassified	unclassified	unclassified	unclassified	unclassified	unclassified Euryarchaeota Bin 17-1
2651870042	Archaea	Euryarchaeota	unclassified	unclassified	unclassified	unclassified	unclassified	unclassified Euryarchaeota Bin 38
2651870118	Archaea	Euryarchaeota	Halobacteria	Haloferacales	Halorubraceae	Halopenitus	Halopenitus malekzadehii	Halopenitus malekzadehii IBRC-M10418
2651870124	Archaea	Euryarchaeota	Halobacteria	Halobacteriales	Halobacteriaceae	Halovenus	Halovenus aranensis	Halovenus aranensis IBRC-M10015
2651870125	Archaea	Euryarchaeota	Halobacteria	Halobacteriales	Haloarculaceae	Halorientalis	Halorientalis regularis	Halorientalis regularis IBRC-M 10760
2651870127	Archaea	Euryarchaeota	Halobacteria	Halobacteriales	Halobacteriaceae	Haloarchaeobius	Haloarchaeobius iranensis	Haloarchaeobius iranensis IBRC-M 10013
2651870292	Archaea	Euryarchaeota	unclassified	unclassified	unclassified	unclassified	unclassified	Unclassified euryarchaeota (Marine Group II) REDSEA-S03_B6
2651870294	Archaea	Euryarchaeota	unclassified	unclassified	unclassified	unclassified	unclassified	Unclassified euryarchaeota (Marine Group II) REDSEA-S11_B3N4
2651870295	Archaea	Euryarchaeota	unclassified	unclassified	unclassified	unclassified	unclassified	Unclassified euryarchaeota (Marine Group II) REDSEA-S19_B7N8
2651870296	Archaea	Euryarchaeota	unclassified	unclassified	unclassified	unclassified	unclassified	Unclassified euryarchaeota (Marine Group II) REDSEA-S25_B4N5
2651870297	Archaea	Euryarchaeota	unclassified	unclassified	unclassified	unclassified	unclassified	Unclassified euryarchaeota (Marine Group II) REDSEA-S29_B8N9
2651870298	Archaea	Euryarchaeota	unclassified	unclassified	unclassified	unclassified	unclassified	Unclassified euryarchaeota (Marine Group II) REDSEA-S30_B12
2651870300	Archaea	Euryarchaeota	unclassified	unclassified	unclassified	unclassified	unclassified	Unclassified euryarchaeota (Marine Group II) REDSEA-S40_B11N13
2651870301	Archaea	Euryarchaeota	unclassified	unclassified	unclassified	unclassified	unclassified	Unclassified euryarchaeota (Marine Group II) REDSEA-S41_B6
2651870302	Archaea	Euryarchaeota	unclassified	unclassified	unclassified	unclassified	unclassified	Unclassified euryarchaeota (Marine Group II) REDSEA-S42_B7
2651870303	Archaea	Euryarchaeota	unclassified	unclassified	unclassified	unclassified	unclassified	Unclassified euryarchaeota (Marine Group II) REDSEA-S43_B8
2654587522	Archaea	Euryarchaeota	Thermoplasmata	Thermoplasmatales	Ferroplasmaceae	Acidiplasma	Acidiplasma cupricumulans	Acidiplasma cupricumulans BH2
2654587572	Archaea	Euryarchaeota	Halobacteria	Haloferacales	Halorubraceae	Halolamina	Halolamina pelagica	Halolamina pelagica cdk2
2654587756	Archaea	Euryarchaeota	Methanobacteria	Methanobacteriales	Methanobacteriaceae	Methanobrevibacter	Methanobrevibacter millerae	Methanobrevibacter millerae SM9
2654587885	Archaea	Euryarchaeota	Halobacteria	Haloferacales	Halorubraceae	Halopenitus	Halopenitus persicus	Halopenitus persicus IBRC10041
2654588017	Archaea	Euryarchaeota	Halobacteria	Halobacteriales	unclassified	Halanaeroarchaeum	Halanaeroarchaeum sulfurireducens	Halanaeroarchaeum sulfurireducens M27-SA2 null replaces 100900
2654588040	Archaea	Euryarchaeota	Halobacteria	Halobacteriales	Haloarculaceae	Halorhabdus	Halorhabdus tiamatea	Halorhabdus tiamatea SARL4B null replaces 81722
2654588093	Archaea	Euryarchaeota	Hadesarchaea	unclassified	unclassified	unclassified	Hadesarchaea archaeon DG-33-1	Hadesarchaea archaeon DG-33-1
2654588099	Archaea	Euryarchaeota	Hadesarchaea	unclassified	unclassified	unclassified	Hadesarchaea archaeon DG-33	Hadesarchaea archaeon DG-33
2654588107	Archaea	Euryarchaeota	Halobacteria	Halobacteriales	Haloarculaceae	Halorientalis	Halorientalis persicus	Halorientalis persicus IBRC-M 10043
2654588132	Archaea	Euryarchaeota	Thermococci	Thermococcales	Thermococcaceae	Thermococcus	Thermococcus thioreducens	Thermococcus thioreducens OGL-20
2654588138	Archaea	Euryarchaeota	Methanobacteria	Methanobacteriales	Methanobacteriaceae	Methanobrevibacter	Methanobrevibacter gottschalkii	Methanobrevibacter gottschalkii DSM 11978
2657244981	Archaea	Euryarchaeota	Methanomicrobia	Methanosarcinales	Methanosarcinaceae	Methanosarcina	Methanosarcina mazei	Methanosarcina mazei 1.H.M.2.2
2657245055	Archaea	Euryarchaeota	Methanomicrobia	Methanosarcinales	Methanosarcinaceae	Methanosarcina	Methanosarcina mazei	Methanosarcina mazei 2.F.A.2.4
2657245169	Archaea	Euryarchaeota	Methanomicrobia	Methanomicrobiales	Methanomicrobiaceae	Methanoculleus	unclassified	Methanoculleus sp. EBM-46
2657245173	Archaea	Euryarchaeota	Methanomicrobia	Methanosarcinales	Methanosarcinaceae	Methanococcoides	unclassified	Methanococcoides sp. EBM-47
2657245309	Archaea	Euryarchaeota	unclassified	unclassified	unclassified	unclassified	Euryarchaeota archaeon SCGC AC-312_F18	Euryarchaeota archaeon SCGC AC-312_F18 - v2 (contamination screened)
2657245310	Archaea	Euryarchaeota	unclassified	unclassified	unclassified	unclassified	Euryarchaeota archaeon SCGC AC-312_F18	Euryarchaeota archaeon SCGC AC-312_F18 - v2 (unscreened)
2657245426	Archaea	Euryarchaeota	Methanomicrobia	Methanosarcinales	Methanosarcinaceae	Methanosarcina	Methanosarcina mazei	Methanosarcina mazei 1.H.T.2.3
2657245466	Archaea	Euryarchaeota	Methanomicrobia	Methanosarcinales	Methanosarcinaceae	Methanosarcina	Methanosarcina mazei	Methanosarcina mazei YBB.H.M.1B.1
2657245481	Archaea	Euryarchaeota	Methanomicrobia	Methanosarcinales	Methanosarcinaceae	Methanosarcina	Methanosarcina mazei	Methanosarcina mazei 3.H.M.1B.2
2657245605	Archaea	Euryarchaeota	Methanomicrobia	Methanosarcinales	Methanosarcinaceae	Methanosarcina	Methanosarcina mazei	Methanosarcina mazei YBB.H.M.1A.1
2660238026	Archaea	Euryarchaeota	Methanomicrobia	Methanosarcinales	Methanosarcinaceae	Methanosarcina	Methanosarcina mazei	Methanosarcina mazei 3.F.T.1A.1
2660238053	Archaea	Euryarchaeota	Methanomicrobia	Methanosarcinales	Methanosarcinaceae	Methanosarcina	Methanosarcina mazei	Methanosarcina mazei YBM.F.A.1B.4
2660238247	Archaea	Euryarchaeota	Methanomicrobia	Methanosarcinales	Methanosarcinaceae	Methanosarcina	Methanosarcina mazei	Methanosarcina mazei 1.H.M.2.4
2660238307	Archaea	Euryarchaeota	Thermoplasmata	unclassified	unclassified	unclassified	methanogenic archaeon ISO4-H5	Methanogenic archaeon ISO4-H5
2660238431	Archaea	Euryarchaeota	Methanomicrobia	Methanosarcinales	Methanosarcinaceae	Methanosarcina	Methanosarcina mazei	Methanosarcina mazei 1.H.A.2.8
2660238475	Archaea	Euryarchaeota	Methanomicrobia	Methanosarcinales	Methanosarcinaceae	Methanosarcina	Methanosarcina mazei	Methanosarcina mazei 3.F.A.2.5
2660238643	Archaea	Euryarchaeota	Methanomicrobia	Methanosarcinales	Methanosarcinaceae	Methanosarcina	Methanosarcina mazei	Methanosarcina mazei 2.F.A.2.3
2660238769	Archaea	Euryarchaeota	unclassified	unclassified	unclassified	unclassified	Euryarchaeota archaeon SCGC AC-312_J04	Euryarchaeota archaeon SCGC AC-312_J04v2 (contamination screened)
2660238770	Archaea	Euryarchaeota	unclassified	unclassified	unclassified	unclassified	Euryarchaeota archaeon SCGC AC-312_J04	Euryarchaeota archaeon SCGC AC-312_J04v2 (unscreened)
2660238796	Archaea	Euryarchaeota	Thermoplasmata	Thermoplasmatales	unclassified	unclassified	unclassified	Thermoplasmatales archaebacterium JGI SC39-E20 (unscreened)
2660238812	Archaea	Euryarchaeota	unclassified	unclassified	unclassified	unclassified	Euryarchaeota archaeon SCGC AC-312_N17	Euryarchaeota archaeon SCGC AC-312_N17 - v2 (contamination screened)
2660238813	Archaea	Euryarchaeota	unclassified	unclassified	unclassified	unclassified	Euryarchaeota archaeon SCGC AC-312_N17	Euryarchaeota archaeon SCGC AC-312_N17 - v2 (unscreened)
2660238814	Archaea	Euryarchaeota	unclassified	unclassified	unclassified	unclassified	Euryarchaeota archaeon SCGC AC-312_P17	Euryarchaeota archaeon SCGC AC-312_P17 - v2 (unscreened)
2663762606	Archaea	Euryarchaeota	Methanomicrobia	Methanosarcinales	Methanosarcinaceae	Methanosarcina	Methanosarcina mazei	Methanosarcina mazei 1.H.A.1A.3
2663762650	Archaea	Euryarchaeota	Methanomicrobia	Methanosarcinales	Methanosarcinaceae	Methanosarcina	Methanosarcina mazei	Methanosarcina mazei 3.H.A.2.5
2663762667	Archaea	Euryarchaeota	unclassified	unclassified	unclassified	unclassified	Euryarchaeota archaeon SCGC AC-312_P18	Euryarchaeota archaeon SCGC AC-312_P18 - v2 (contamination screened)
2663762668	Archaea	Euryarchaeota	unclassified	unclassified	unclassified	unclassified	Euryarchaeota archaeon SCGC AC-312_P18	Euryarchaeota archaeon SCGC AC-312_P18 - v2 (unscreened)
2663762745	Archaea	Euryarchaeota	Halobacteria	Haloferacales	Halorubraceae	Halolamina	Halolamina pelagica	Halolamina pelagica CGMCC 1.10329
2663762882	Archaea	Euryarchaeota	Methanomicrobia	Methanosarcinales	Methanosarcinaceae	Methanosarcina	Methanosarcina mazei	Methanosarcina mazei 3.H.A.2.4
2663762907	Archaea	Euryarchaeota	Methanomicrobia	Methanosarcinales	Methanosarcinaceae	Methanosarcina	Methanosarcina mazei	Methanosarcina mazei 3.F.T.2.1
2663762924	Archaea	Euryarchaeota	Methanomicrobia	Methanosarcinales	Methanosarcinaceae	Methanosarcina	Methanosarcina mazei	Methanosarcina mazei 1.H.T.2.5
2663763426	Archaea	Euryarchaeota	Methanomicrobia	Methanosarcinales	Methanosarcinaceae	Methanosarcina	Methanosarcina mazei	Methanosarcina mazei 3.F.T.1A.2
2663763482	Archaea	Euryarchaeota	Methanomicrobia	Methanosarcinales	Methanosarcinaceae	Methanosarcina	Methanosarcina mazei	Methanosarcina mazei YBB.F.A.2.3
2663763517	Archaea	Euryarchaeota	Methanomicrobia	Methanosarcinales	Methanosarcinaceae	Methanosarcina	Methanosarcina mazei	Methanosarcina mazei YBB.F.A.2.7
2667527214	Archaea	Euryarchaeota	Halobacteria	Natrialbales	Natrialbaceae	Haloterrigena	Haloterrigena saccharevitans	Haloterrigena saccharevitans AB14 (Draft1)
2667527221	Archaea	Euryarchaeota	Thermoplasmata	Methanomassiliicoccales	unclassified	unclassified	Methanomassiliicoccales archaeon RumEn M1	Methanomassiliicoccales archaeon RumEn M1
2667527222	Archaea	Euryarchaeota	Thermoplasmata	Methanomassiliicoccales	unclassified	unclassified	Methanomassiliicoccales archaeon RumEn M2	Methanomassiliicoccales archaeon RumEn M2
2667527382	Archaea	Euryarchaeota	Methanobacteria	Methanobacteriales	Methanobacteriaceae	Methanobrevibacter	Methanobrevibacter sp. 87.7	Methanobrevibacter sp. 87.7 (Genome asembly of Methonobrevibacter sp. 87.7)
2667527389	Archaea	Euryarchaeota	Halobacteria	Halobacteriales	Haloarculaceae	Halomicrobium	Halomicrobium zhouii	Halomicrobium zhouii CGMCC 1.10457
2667527490	Archaea	Euryarchaeota	unclassified	unclassified	unclassified	unclassified	uncultured marine group II euryarchaeote	uncultured marine group II euryarchaeote null replaces 9421
2667527618	Archaea	Euryarchaeota	Methanomicrobia	Methanosarcinales	Methanosarcinaceae	Methanosarcina	Methanosarcina mazei	Methanosarcina mazei YBM.H.A.1A.1
2667527687	Archaea	Euryarchaeota	Methanomicrobia	Methanosarcinales	Methanosarcinaceae	Methanosarcina	Methanosarcina mazei	Methanosarcina mazei 1.H.M.2.1
2667527756	Archaea	Euryarchaeota	Methanomicrobia	Methanosarcinales	Methanosarcinaceae	Methanosarcina	Methanosarcina mazei	Methanosarcina mazei 3.H.A.2.8
2667527934	Archaea	Euryarchaeota	Methanomicrobia	Methanosarcinales	Methanosarcinaceae	Methanosarcina	Methanosarcina mazei	Methanosarcina mazei 1.F.A.1A.3
2667527937	Archaea	Euryarchaeota	Methanomicrobia	Methanosarcinales	Methanosarcinaceae	Methanosarcina	Methanosarcina mazei	Methanosarcina mazei 1.H.A.1A.6
2667527955	Archaea	Euryarchaeota	Methanomicrobia	Methanosarcinales	Methanosarcinaceae	Methanosarcina	Methanosarcina mazei	Methanosarcina mazei 3.H.M.1B.5
2667527984	Archaea	Euryarchaeota	Methanomicrobia	Methanosarcinales	Methanosarcinaceae	Methanosarcina	Methanosarcina mazei	Methanosarcina mazei 3.H.A.2.1
2667528009	Archaea	Euryarchaeota	Methanomicrobia	Methanosarcinales	Methanosarcinaceae	Methanosarcina	Methanosarcina mazei	Methanosarcina mazei 3.H.A.1A.2
2667528016	Archaea	Euryarchaeota	Methanomicrobia	Methanosarcinales	Methanosarcinaceae	Methanosarcina	Methanosarcina mazei	Methanosarcina mazei 1.H.A.2.3
2667528052	Archaea	Euryarchaeota	Methanomicrobia	Methanosarcinales	Methanosarcinaceae	Methanosarcina	Methanosarcina mazei	Methanosarcina mazei 3.F.A.1A.1
2667528102	Archaea	Euryarchaeota	Methanomicrobia	Methanosarcinales	Methanosarcinaceae	Methanosarcina	Methanosarcina mazei	Methanosarcina mazei YBM.H.M.1A.3
2667528122	Archaea	Euryarchaeota	Methanomicrobia	Methanosarcinales	Methanosarcinaceae	Methanosarcina	Methanosarcina mazei	Methanosarcina mazei YBM.F.A.1B.3
2671180169	Archaea	Euryarchaeota	Halobacteria	Haloferacales	Haloferacaceae	Halopelagius	Halopelagius longus	Halopelagius longus CGMCC 1.12397
2671180170	Archaea	Euryarchaeota	Halobacteria	Natrialbales	Natrialbaceae	Halopiger	Halopiger salifodinae	Halopiger salifodinae CGMCC 1.12284
2671180237	Archaea	Euryarchaeota	Methanomicrobia	Methanosarcinales	Methanosarcinaceae	Methanosarcina	Methanosarcina mazei	Methanosarcina mazei 3.F.A.1B.1
2671180346	Archaea	Euryarchaeota	Methanomicrobia	Methanosarcinales	Methanosarcinaceae	Methanosarcina	Methanosarcina mazei	Methanosarcina mazei 1.H.M.1A.1
2671180774	Archaea	Euryarchaeota	Methanomicrobia	Methanosarcinales	Methanosarcinaceae	Methanosarcina	Methanosarcina mazei	Methanosarcina mazei 3.F.A.2.12
2675903501	Archaea	Euryarchaeota	Halobacteria	Halobacteriales	Halobacteriaceae	Halobacterium	Halobacterium hubeiense	Halobacterium hubeiense JI20-1
2675903577	Archaea	Euryarchaeota	unclassified	unclassified	unclassified	unclassified	candidate divison MSBL1 archaeon SCGC-AAA259D18	candidate divison MSBL1 archaeon SCGC-AAA259D18
2681812914	Archaea	Euryarchaeota	Halobacteria	Halobacteriales	Halobacteriaceae	Haladaptatus	Haladaptatus litoreus	Haladaptatus litoreus CGMCC 1.7737
2681812915	Archaea	Euryarchaeota	Halobacteria	Natrialbales	Natrialbaceae	Haloterrigena	Haloterrigena daqingensis	Haloterrigena daqingensis CGMCC 1.8909
2681812916	Archaea	Euryarchaeota	unclassified	unclassified	unclassified	unclassified	unclassified	Unclassified euryarchaeota (Marine Group II) REDSEA-S37_B2N9
2681812919	Archaea	Euryarchaeota	Halobacteria	Natrialbales	Natrialbaceae	Natronorubrum	Natronorubrum thiooxidans	Natronorubrum thiooxidans HArc-T
2681812966	Archaea	Euryarchaeota	Methanobacteria	Methanobacteriales	Methanobacteriaceae	Methanobrevibacter	Methanobrevibacter olleyae	Methanobrevibacter olleyae YLM1
2681812990	Archaea	Euryarchaeota	Thermococci	Thermococcales	Thermococcaceae	Thermococcus	Thermococcus guaymasensis	Thermococcus guaymasensis DSM 11113
2681813006	Archaea	Euryarchaeota	Methanobacteria	Methanobacteriales	Methanobacteriaceae	Methanobacterium	Methanobacterium formicicum	Methanobacterium formicicum JCM 10132
2681813007	Archaea	Euryarchaeota	Methanomicrobia	Methanomicrobiales	Methanomicrobiaceae	Methanogenium	Methanogenium cariaci	Methanogenium cariaci JCM 10550
2681813014	Archaea	Euryarchaeota	Thermococci	Thermococcales	Thermococcaceae	Thermococcus	Thermococcus sp. JCM 11816	Thermococcus sp. JCM 11816
2681813015	Archaea	Euryarchaeota	Thermoplasmata	Thermoplasmatales	unclassified	Thermogymnomonas	Thermogymnomonas acidicola	Thermogymnomonas acidicola JCM 13583
2681813016	Archaea	Euryarchaeota	Thermoplasmata	Thermoplasmatales	Ferroplasmaceae	Acidiplasma	Acidiplasma cupricumulans	Acidiplasma cupricumulans JCM 13668
2681813024	Archaea	Euryarchaeota	Thermococci	Thermococcales	Thermococcaceae	Thermococcus	Thermococcus celer	Thermococcus celer JCM 8558
2681813026	Archaea	Euryarchaeota	Methanomicrobia	Methanosarcinales	Methanosarcinaceae	Methanosarcina	Methanosarcina mazei	Methanosarcina mazei JCM 9314
2681813027	Archaea	Euryarchaeota	Methanobacteria	Methanobacteriales	Methanobacteriaceae	Methanobrevibacter	Methanobrevibacter arboriphilus	Methanobrevibacter arboriphilus JCM 9315
2681813028	Archaea	Euryarchaeota	Thermococci	Thermococcales	Thermococcaceae	Thermococcus	Thermococcus peptonophilus	Thermococcus peptonophilus JCM 9653
2681813044	Archaea	Euryarchaeota	Halobacteria	Haloferacales	Haloferacaceae	Haloferax	Haloferax massiliensis	Haloferax massiliensis Arc-Hr
2681813050	Archaea	Euryarchaeota	Thermoplasmata	Thermoplasmatales	Ferroplasmaceae	Acidiplasma	Acidiplasma aeolicum	Acidiplasma aeolicum V
2681813082	Archaea	Euryarchaeota	Methanomicrobia	Methanosarcinales	Methanosarcinaceae	Methanosarcina	Methanosarcina mazei	Methanosarcina mazei YBM.H.M.1A.2
2681813113	Archaea	Euryarchaeota	Methanomicrobia	Methanosarcinales	Methanosarcinaceae	Methanosarcina	Methanosarcina mazei	Methanosarcina mazei 1.F.A.2.8
2681813114	Archaea	Euryarchaeota	Methanomicrobia	Methanosarcinales	Methanosarcinaceae	Methanosarcina	Methanosarcina mazei	Methanosarcina mazei 1.F.M.0.5
2681813115	Archaea	Euryarchaeota	Methanomicrobia	Methanosarcinales	Methanosarcinaceae	Methanosarcina	Methanosarcina mazei	Methanosarcina mazei 1.H.A.0.1
2681813116	Archaea	Euryarchaeota	Methanomicrobia	Methanosarcinales	Methanosarcinaceae	Methanosarcina	Methanosarcina mazei	Methanosarcina mazei 1.H.A.1A.4
2681813117	Archaea	Euryarchaeota	Methanomicrobia	Methanosarcinales	Methanosarcinaceae	Methanosarcina	Methanosarcina mazei	Methanosarcina mazei 1.H.A.2.1
2681813118	Archaea	Euryarchaeota	Methanomicrobia	Methanosarcinales	Methanosarcinaceae	Methanosarcina	Methanosarcina mazei	Methanosarcina mazei 1.H.A.2.6
2681813119	Archaea	Euryarchaeota	Methanomicrobia	Methanosarcinales	Methanosarcinaceae	Methanosarcina	Methanosarcina mazei	Methanosarcina mazei 1.H.A.2.7
2681813120	Archaea	Euryarchaeota	Methanomicrobia	Methanosarcinales	Methanosarcinaceae	Methanosarcina	Methanosarcina mazei	Methanosarcina mazei 1.H.M.0.1
2681813121	Archaea	Euryarchaeota	Methanomicrobia	Methanosarcinales	Methanosarcinaceae	Methanosarcina	Methanosarcina mazei	Methanosarcina mazei 1.H.M.2.3
2681813122	Archaea	Euryarchaeota	Methanomicrobia	Methanosarcinales	Methanosarcinaceae	Methanosarcina	Methanosarcina mazei	Methanosarcina mazei 1.H.T.2.1
2681813123	Archaea	Euryarchaeota	Methanomicrobia	Methanosarcinales	Methanosarcinaceae	Methanosarcina	Methanosarcina mazei	Methanosarcina mazei 2.F.T.0.2
2681813124	Archaea	Euryarchaeota	Methanomicrobia	Methanosarcinales	Methanosarcinaceae	Methanosarcina	Methanosarcina mazei	Methanosarcina mazei 2.F.T.2.6
2681813125	Archaea	Euryarchaeota	Methanomicrobia	Methanosarcinales	Methanosarcinaceae	Methanosarcina	Methanosarcina mazei	Methanosarcina mazei 3.F.A.1A.3
2681813126	Archaea	Euryarchaeota	Methanomicrobia	Methanosarcinales	Methanosarcinaceae	Methanosarcina	Methanosarcina mazei	Methanosarcina mazei 3.F.A.2.6
2681813127	Archaea	Euryarchaeota	Methanomicrobia	Methanosarcinales	Methanosarcinaceae	Methanosarcina	Methanosarcina mazei	Methanosarcina mazei 3.F.T.1A.4
2681813128	Archaea	Euryarchaeota	Methanomicrobia	Methanosarcinales	Methanosarcinaceae	Methanosarcina	Methanosarcina mazei	Methanosarcina mazei 3.H.A.1A.1
2681813129	Archaea	Euryarchaeota	Methanomicrobia	Methanosarcinales	Methanosarcinaceae	Methanosarcina	Methanosarcina mazei	Methanosarcina mazei 3.H.A.2.6
2681813130	Archaea	Euryarchaeota	Methanomicrobia	Methanosarcinales	Methanosarcinaceae	Methanosarcina	Methanosarcina mazei	Methanosarcina mazei 3.H.M.2.7
2681813131	Archaea	Euryarchaeota	Methanomicrobia	Methanosarcinales	Methanosarcinaceae	Methanosarcina	Methanosarcina mazei	Methanosarcina mazei 3.H.T.1A.1
2681813367	Archaea	Euryarchaeota	Methanomicrobia	Methanosarcinales	Methanosarcinaceae	Methanosarcina	Methanosarcina sp. 795	Methanosarcina sp. 795 OTU795
2681813379	Archaea	Euryarchaeota	Halobacteria	Haloferacales	Halorubraceae	Halopenitus	Halopenitus sp. DYS4	Halopenitus sp. DYS4
2681813380	Archaea	Euryarchaeota	Halobacteria	Haloferacales	Haloferacaceae	Haloferax	Haloferax sp. Q22	Haloferax sp. Q22
2681813384	Archaea	Euryarchaeota	unclassified	unclassified	unclassified	unclassified	candidate divison MSBL1 archaeon SCGC-AAA382A03	candidate divison MSBL1 archaeon SCGC-AAA382A03
2681813385	Archaea	Euryarchaeota	unclassified	unclassified	unclassified	unclassified	candidate divison MSBL1 archaeon SCGC-AAA382A13	candidate divison MSBL1 archaeon SCGC-AAA382A13
2681813386	Archaea	Euryarchaeota	unclassified	unclassified	unclassified	unclassified	candidate divison MSBL1 archaeon SCGC-AAA382A20	candidate divison MSBL1 archaeon SCGC-AAA382A20
2681813387	Archaea	Euryarchaeota	unclassified	unclassified	unclassified	unclassified	candidate divison MSBL1 archaeon SCGC-AAA382C18	candidate divison MSBL1 archaeon SCGC-AAA382C18
2681813388	Archaea	Euryarchaeota	unclassified	unclassified	unclassified	unclassified	candidate divison MSBL1 archaeon SCGC-AAA382F02	candidate divison MSBL1 archaeon SCGC-AAA382F02
2681813389	Archaea	Euryarchaeota	unclassified	unclassified	unclassified	unclassified	candidate divison MSBL1 archaeon SCGC-AAA382K21	candidate divison MSBL1 archaeon SCGC-AAA382K21
2681813390	Archaea	Euryarchaeota	unclassified	unclassified	unclassified	unclassified	candidate divison MSBL1 archaeon SCGC-AAA382M17	candidate divison MSBL1 archaeon SCGC-AAA382M17
2681813391	Archaea	Euryarchaeota	unclassified	unclassified	unclassified	unclassified	candidate divison MSBL1 archaeon SCGC-AAA382N08	candidate divison MSBL1 archaeon SCGC-AAA382N08
2681813392	Archaea	Euryarchaeota	unclassified	unclassified	unclassified	unclassified	candidate divison MSBL1 archaeon SCGC-AAA385D11	candidate divison MSBL1 archaeon SCGC-AAA385D11
2681813393	Archaea	Euryarchaeota	unclassified	unclassified	unclassified	unclassified	candidate divison MSBL1 archaeon SCGC-AAA385M11	candidate divison MSBL1 archaeon SCGC-AAA385M11
2681813394	Archaea	Euryarchaeota	unclassified	unclassified	unclassified	unclassified	candidate divison MSBL1 archaeon SCGC-AAA259A05	candidate divison MSBL1 archaeon SCGC-AAA259A05
2681813395	Archaea	Euryarchaeota	unclassified	unclassified	unclassified	unclassified	candidate divison MSBL1 archaeon SCGC-AAA259B11	candidate divison MSBL1 archaeon SCGC-AAA259B11
2681813396	Archaea	Euryarchaeota	unclassified	unclassified	unclassified	unclassified	candidate divison MSBL1 archaeon SCGC-AAA259D14	candidate divison MSBL1 archaeon SCGC-AAA259D14
2681813397	Archaea	Euryarchaeota	unclassified	unclassified	unclassified	unclassified	candidate divison MSBL1 archaeon SCGC-AAA259E17	candidate divison MSBL1 archaeon SCGC-AAA259E17
2681813398	Archaea	Euryarchaeota	unclassified	unclassified	unclassified	unclassified	candidate divison MSBL1 archaeon SCGC-AAA259E22	candidate divison MSBL1 archaeon SCGC-AAA259E22
2681813399	Archaea	Euryarchaeota	unclassified	unclassified	unclassified	unclassified	candidate divison MSBL1 archaeon SCGC-AAA259I07	candidate divison MSBL1 archaeon SCGC-AAA259I07
2681813400	Archaea	Euryarchaeota	unclassified	unclassified	unclassified	unclassified	candidate divison MSBL1 archaeon SCGC-AAA259I09	candidate divison MSBL1 archaeon SCGC-AAA259I09
2681813401	Archaea	Euryarchaeota	unclassified	unclassified	unclassified	unclassified	candidate divison MSBL1 archaeon SCGC-AAA259I14	candidate divison MSBL1 archaeon SCGC-AAA259I14
2681813402	Archaea	Euryarchaeota	unclassified	unclassified	unclassified	unclassified	candidate divison MSBL1 archaeon SCGC-AAA259J03	candidate divison MSBL1 archaeon SCGC-AAA259J03
2681813403	Archaea	Euryarchaeota	unclassified	unclassified	unclassified	unclassified	candidate divison MSBL1 archaeon SCGC-AAA259M10	candidate divison MSBL1 archaeon SCGC-AAA259M10
2681813404	Archaea	Euryarchaeota	unclassified	unclassified	unclassified	unclassified	candidate divison MSBL1 archaeon SCGC-AAA259O05	candidate divison MSBL1 archaeon SCGC-AAA259O05
2681813405	Archaea	Euryarchaeota	unclassified	unclassified	unclassified	unclassified	candidate divison MSBL1 archaeon SCGC-AAA259E19	candidate divison MSBL1 archaeon SCGC-AAA259E19
2681813406	Archaea	Euryarchaeota	unclassified	unclassified	unclassified	unclassified	candidate divison MSBL1 archaeon SCGC-AAA261C02	candidate divison MSBL1 archaeon SCGC-AAA261C02
2681813407	Archaea	Euryarchaeota	unclassified	unclassified	unclassified	unclassified	candidate divison MSBL1 archaeon SCGC-AAA261D19	candidate divison MSBL1 archaeon SCGC-AAA261D19
2681813408	Archaea	Euryarchaeota	unclassified	unclassified	unclassified	unclassified	candidate divison MSBL1 archaeon SCGC-AAA261F17	candidate divison MSBL1 archaeon SCGC-AAA261F17
2681813409	Archaea	Euryarchaeota	unclassified	unclassified	unclassified	unclassified	candidate divison MSBL1 archaeon SCGC-AAA261F19	candidate divison MSBL1 archaeon SCGC-AAA261F19
2681813410	Archaea	Euryarchaeota	unclassified	unclassified	unclassified	unclassified	candidate divison MSBL1 archaeon SCGC-AAA261O19	candidate divison MSBL1 archaeon SCGC-AAA261O19
2681813411	Archaea	Euryarchaeota	unclassified	unclassified	unclassified	unclassified	candidate divison MSBL1 archaeon SCGC-AAA833F18	candidate divison MSBL1 archaeon SCGC-AAA833F18
2681813412	Archaea	Euryarchaeota	unclassified	unclassified	unclassified	unclassified	candidate divison MSBL1 archaeon SCGC-AAA261G05	candidate divison MSBL1 archaeon SCGC-AAA261G05
2681813413	Archaea	Euryarchaeota	unclassified	unclassified	unclassified	unclassified	candidate divison MSBL1 archaeon SCGC-AAA833K04	candidate divison MSBL1 archaeon SCGC-AAA833K04
2681813414	Archaea	Euryarchaeota	unclassified	unclassified	unclassified	unclassified	candidate divison MSBL1 archaeon SCGC-AAA385M02	candidate divison MSBL1 archaeon SCGC-AAA385M02
2681813416	Archaea	Euryarchaeota	Thermococci	Thermococcales	Thermococcaceae	Thermococcus	Thermococcus thioreducens	Thermococcus thioreducens DSM 14981
2681813425	Archaea	Euryarchaeota	Methanomicrobia	Methanomicrobiales	Methanomicrobiaceae	Methanoculleus	Methanoculleus sp. MAB1	Methanoculleus sp. MAB1
2684622504	Archaea	Euryarchaeota	Methanomicrobia	Methanosarcinales	Methanosarcinaceae	Methanosarcina	Methanosarcina barkeri	Methanosarcina barkeri JCM 10043
2684622505	Archaea	Euryarchaeota	Methanobacteria	Methanobacteriales	Methanobacteriaceae	Methanobrevibacter	Methanobrevibacter arboriphilus	Methanobrevibacter arboriphilus JCM 13429
2684622506	Archaea	Euryarchaeota	Methanomicrobia	Methanosarcinales	Methanosarcinaceae	Methanosarcina	Methanosarcina horonobensis	Methanosarcina horonobensis JCM 15518
2684622511	Archaea	Euryarchaeota	Thermococci	Thermococcales	Thermococcaceae	Thermococcus	Thermococcus barophilus	Thermococcus barophilus CH5
2684622567	Archaea	Euryarchaeota	Halobacteria	Haloferacales	Halorubraceae	Halorubrum	Halorubrum sp. SAH-A6	Halorubrum sp. SAH-A6
2684622606	Archaea	Euryarchaeota	Methanomicrobia	Methanomicrobiales	Methanomicrobiaceae	Methanoculleus	Methanoculleus thermophilus	Methanoculleus thermophilus CR-1
2684622607	Archaea	Euryarchaeota	Methanomicrobia	Methanomicrobiales	Methanomicrobiaceae	Methanofollis	Methanofollis ethanolicus	Methanofollis ethanolicus JCM 15103
2684622610	Archaea	Euryarchaeota	Thermococci	Thermococcales	Thermococcaceae	Thermococcus	Thermococcus sp. 2319x1	Thermococcus sp. 2319x1
2684622629	Archaea	Euryarchaeota	Halobacteria	Halobacteriales	Halobacteriaceae	Halalkalicoccus	Halalkalicoccus paucihalophilus	Halalkalicoccus paucihalophilus DSM 24557
2684622631	Archaea	Euryarchaeota	Halobacteria	Haloferacales	Halorubraceae	Halorubrum	Halorubrum sp. SD626R	Halorubrum sp. SD626R
2684622658	Archaea	Euryarchaeota	Methanobacteria	Methanobacteriales	Methanobacteriaceae	Methanobacterium	Methanobacterium formicicum	Methanobacterium formicicum Mb91
2684622662	Archaea	Euryarchaeota	Thermococci	Thermococcales	Thermococcaceae	Thermococcus	Thermococcus celericrescens	Thermococcus celericrescens DSM 17994
2684622664	Archaea	Euryarchaeota	Halobacteria	Halobacteriales	Haloarculaceae	Haloarcula	Haloarcula sp. CBA1128	Haloarcula sp. CBA1128
2684622665	Archaea	Euryarchaeota	Halobacteria	Halobacteriales	Halobacteriaceae	Halobacterium	Halobacterium sp. CBA1132	Halobacterium sp. CBA1132
2684622740	Archaea	Euryarchaeota	Methanobacteria	Methanobacteriales	Methanobacteriaceae	Methanobrevibacter	Methanobrevibacter filiformis	Methanobrevibacter filiformis DSM11501
2684622741	Archaea	Euryarchaeota	Methanobacteria	Methanobacteriales	Methanobacteriaceae	Methanobrevibacter	Methanobrevibacter oralis	Methanobrevibacter oralis DSM7256
2684622742	Archaea	Euryarchaeota	Methanobacteria	Methanobacteriales	Methanobacteriaceae	Methanobrevibacter	Methanobrevibacter curvatus	Methanobrevibacter curvatus DSM11111
2684622743	Archaea	Euryarchaeota	Methanobacteria	Methanobacteriales	Methanobacteriaceae	Methanobrevibacter	Methanobrevibacter cuticularis	Methanobrevibacter cuticularis DSM11139
2687453162	Archaea	Euryarchaeota	Thermococci	Thermococcales	Thermococcaceae	Thermococcus	Thermococcus peptonophilus	Thermococcus peptonophilus OG-1
2687453428	Archaea	Euryarchaeota	Thermococci	Thermococcales	Thermococcaceae	Thermococcus	Thermococcus piezophilus	Thermococcus piezophilus CDGS
2687453429	Archaea	Euryarchaeota	Methanomicrobia	Methanomicrobiales	Methanomicrobiaceae	Methanoculleus	Methanoculleus bourgensis	Methanoculleus bourgensis MBBA
2687453501	Archaea	Euryarchaeota	Thermococci	Thermococcales	Thermococcaceae	Pyrococcus	Pyrococcus kukulkanii	Pyrococcus kukulkanii NCB100
2690315680	Archaea	Euryarchaeota	Methanomicrobia	Methanosarcinales	Methanosarcinaceae	Methanosarcina	Methanosarcina mazei	Methanosarcina mazei 3.H.T.1A.2
2690315681	Archaea	Euryarchaeota	Halobacteria	Halobacteriales	Haloarculaceae	Haloarcula	Haloarcula sp. K1	Haloarcula sp. K1
2690315683	Archaea	Euryarchaeota	Halobacteria	Haloferacales	Haloferacaceae	Haloprofundus	Haloprofundus marisrubri	Halobacteriaceae archaeon SB9
2690315684	Archaea	Euryarchaeota	Halobacteria	Haloferacales	Haloferacaceae	Haloferax	Haloferax sp. SB3	Haloferax sp. SB3
2690315685	Archaea	Euryarchaeota	Halobacteria	Haloferacales	Haloferacaceae	Haloferax	Haloferax sp. SB29	Haloferax sp. SB29
2690315686	Archaea	Euryarchaeota	Halobacteria	Halobacteriales	Halobacteriaceae	Haladaptatus	Haladaptatus sp. R4	Haladaptatus sp. R4
2693429869	Archaea	Euryarchaeota	Halobacteria	Natrialbales	Natrialbaceae	Halobiforma	Halobiforma haloterrestris	Halobiforma haloterrestris DSM 13078
2693429892	Archaea	Euryarchaeota	Halobacteria	Halobacteriales	Haloarculaceae	Haloarcula	Haloarcula vallismortis	Haloarcula vallismortis DSM 3756
2693429898	Archaea	Euryarchaeota	Halobacteria	Haloferacales	Halorubraceae	Halohasta	Halohasta litchfieldiae	Halohasta litchfieldiae DSM 22187
2693429900	Archaea	Euryarchaeota	Halobacteria	Natrialbales	Natrialbaceae	Natronobacterium	Natronobacterium gregoryi	Natronobacterium gregoryi DSM 3393
2693430045	Archaea	Euryarchaeota	unclassified	unclassified	unclassified	unclassified	unclassified	Euryarchaeota archaeon JGI CrystG Aug3-1-F4 (unscreened)
2693430046	Archaea	Euryarchaeota	unclassified	unclassified	unclassified	unclassified	unclassified	Euryarchaeota archaeon JGI CrystG Aug3-3-I7 (unscreened)
2693430059	Archaea	Euryarchaeota	unclassified	unclassified	unclassified	unclassified	unclassified	Euryarchaeota archaeon JGI CrystG Aug3-1-D16 (unscreened)
2693430067	Archaea	Euryarchaeota	unclassified	unclassified	unclassified	unclassified	unclassified	Euryarchaeota archaeon JGI CrystG Aug3-3-C16 (unscreened)
2693430068	Archaea	Euryarchaeota	unclassified	unclassified	unclassified	unclassified	unclassified	Euryarchaeota archaeon JGI CrystG Aug3-1-C22 (unscreened)
2693430071	Archaea	Euryarchaeota	unclassified	unclassified	unclassified	unclassified	unclassified	Euryarchaeota archaeon JGI CrystG Aug3-3-I21 (unscreened)
2693430072	Archaea	Euryarchaeota	unclassified	unclassified	unclassified	unclassified	unclassified	Euryarchaeota archaeon JGI CrystG Aug3-3-I21 (contamination screened)
2693430073	Archaea	Euryarchaeota	unclassified	unclassified	unclassified	unclassified	unclassified	Euryarchaeota archaeon JGI CrystG Aug3-3-F14 (unscreened)
2693430074	Archaea	Euryarchaeota	unclassified	unclassified	unclassified	unclassified	unclassified	Euryarchaeota archaeon JGI CrystG Aug3-3-F14 (contamination screened)
2693430078	Archaea	Euryarchaeota	unclassified	unclassified	unclassified	unclassified	unclassified	Euryarchaeota archaeon JGI CrystG Aug3-1-I17 (unscreened)
2695420318	Archaea	Euryarchaeota	Halobacteria	Haloferacales	Halorubraceae	Halolamina	Halolamina sediminis	Halolamina sediminis halo7
2695420988	Archaea	Euryarchaeota	Halobacteria	Haloferacales	Halorubraceae	Halobaculum	Halobaculum gomorrense	Halobaculum gomorrense DSM 9297
2698536698	Archaea	Euryarchaeota	Halobacteria	Halobacteriales	Halobacteriaceae	Haladaptatus	Haladaptatus paucihalophilus	Haladaptatus paucihalophilus DSM 18195
2698536971	Archaea	Euryarchaeota	unclassified	unclassified	unclassified	unclassified	unclassified	Euryarchaeota archaeon JGI CrystG Apr3-4-C6 (unscreened)
2703719067	Archaea	Euryarchaeota	Methanomicrobia	Methanosarcinales	Methanosarcinaceae	Methanohalophilus	Methanohalophilus euhalobius	Methanohalophilus euhalobius WG-1MB
2703719172	Archaea	Euryarchaeota	Methanomicrobia	Methanomicrobiales	Methanoregulaceae	unclassified	unclassified	Methanoregulaceae archaeon JGI M3C4D3-001-G22 (unscreened)
2703719173	Archaea	Euryarchaeota	Methanomicrobia	Methanomicrobiales	Methanoregulaceae	unclassified	unclassified	Methanoregulaceae archaeon JGI M3C4D3-001-G22 (contamination screened)
2703719298	Archaea	Euryarchaeota	Methanomicrobia	Methanosarcinales	Methanosarcinaceae	Methanohalophilus	Methanohalophilus euhalobius	Methanohalophilus euhalobius DSMZ 10369
2706794887	Archaea	Euryarchaeota	Methanomicrobia	Methanosarcinales	Methanosarcinaceae	Methanohalophilus	Methanohalophilus portucalensis	Methanohalophilus portucalensis FDF-1
2708742545	Archaea	Euryarchaeota	unclassified	unclassified	unclassified	unclassified	Euryarchaeota archaeon RBG_13_61_15	Euryarchaeota archaeon RBG_13_61_15
2708742546	Archaea	Euryarchaeota	unclassified	unclassified	unclassified	unclassified	Euryarchaeota archaeon RBG_13_57_23	Euryarchaeota archaeon RBG_13_57_23
2708742547	Archaea	Euryarchaeota	unclassified	unclassified	unclassified	unclassified	Euryarchaeota archaeon RBG_13_31_8	Euryarchaeota archaeon RBG_13_31_8
2708742556	Archaea	Euryarchaeota	unclassified	unclassified	unclassified	unclassified	Euryarchaeota archaeon RBG_16_68_12	Euryarchaeota archaeon RBG_16_68_12
2708742557	Archaea	Euryarchaeota	unclassified	unclassified	unclassified	unclassified	Euryarchaeota archaeon RBG_16_67_27	Euryarchaeota archaeon RBG_16_67_27
2708742558	Archaea	Euryarchaeota	unclassified	unclassified	unclassified	unclassified	Euryarchaeota archaeon RBG_16_62_10	Euryarchaeota archaeon RBG_16_62_10
2708742559	Archaea	Euryarchaeota	unclassified	unclassified	unclassified	unclassified	Euryarchaeota archaeon RBG_16_68_13	Euryarchaeota archaeon RBG_16_68_13
2708742563	Archaea	Euryarchaeota	unclassified	unclassified	unclassified	unclassified	Euryarchaeota archaeon RBG_19FT_COMBO_69_17	Euryarchaeota archaeon RBG_19FT_COMBO_69_17
2708742564	Archaea	Euryarchaeota	unclassified	unclassified	unclassified	unclassified	Euryarchaeota archaeon RBG_19FT_COMBO_56_21	Euryarchaeota archaeon RBG_19FT_COMBO_56_21
2711768646	Archaea	Euryarchaeota	Thermococci	Thermococcales	Thermococcaceae	Pyrococcus	unclassified	Pyrococcus chitonophagus DSM 10152
2718217700	Archaea	Euryarchaeota	Halobacteria	Halobacteriales	Halobacteriaceae	Halodesulfurarchaeum	Halodesulfurarchaeum formicicum	Halodesulfurarchaeum formicicum HSR6
2718217703	Archaea	Euryarchaeota	Halobacteria	Haloferacales	Halorubraceae	Halolamina	Halolamina sediminis	Halolamina sediminis Hb3	Bacteria;Proteobacteria;Gammaproteobacteria;Oceanospirillales;Halomonadaceae;Halomonas;Halomonas aestuarii
2718217704	Archaea	Euryarchaeota	Halobacteria	Halobacteriales	Halobacteriaceae	Halodesulfurarchaeum	Halodesulfurarchaeum formicicum	Halodesulfurarchaeum formicicum HTSR1
2721755854	Archaea	Euryarchaeota	Thermoplasmata	Thermoplasmatales	unclassified	unclassified	unclassified	Thermoplasmatales GII_archaea JGI 02_E19 (contamination screened)
2721755869	Archaea	Euryarchaeota	Thermoplasmata	Thermoplasmatales	unclassified	unclassified	unclassified	Thermoplasmatales archaea JGI 01_E10 (unscreened)
2721755890	Archaea	Euryarchaeota	Archaeoglobi	Archaeoglobales	Archaeoglobaceae	Archaeoglobus	unclassified	Archaeoglobus sp. JZ bin_24
2721755914	Archaea	Euryarchaeota	Thermoplasmata	Thermoplasmatales	unclassified	unclassified	unclassified	Thermoplasmatales archaea JGI 01_J6 (unscreened)
2721755922	Archaea	Euryarchaeota	Halobacteria	Haloferacales	Halorubraceae	Halorubrum	Halorubrum trapanicum	Halorubrum trapanicum CBA1232
2721755936	Archaea	Euryarchaeota	Thermoplasmata	Thermoplasmatales	unclassified	unclassified	unclassified	Thermoplasmatales archaea JGI 01_H15 (unscreened)
2721755961	Archaea	Euryarchaeota	Thermoplasmata	unclassified	unclassified	unclassified	unclassified	Thermoplasmata archaea JGI 04_F20 (unscreened)
2721755999	Archaea	Euryarchaeota	Thermoplasmata	unclassified	unclassified	unclassified	unclassified	Thermoplasmata archaea JGI 04_M4 (unscreened)
2721756039	Archaea	Euryarchaeota	Thermoplasmata	unclassified	unclassified	unclassified	unclassified	Thermoplasmata archaea JGI 04_M4 (contamination screened)
2721756055	Archaea	Euryarchaeota	Thermoplasmata	Thermoplasmatales	unclassified	unclassified	unclassified	Thermoplasmatales archaea JGI 01_G12 (unscreened)
2721756059	Archaea	Euryarchaeota	Thermoplasmata	Thermoplasmatales	unclassified	unclassified	unclassified	Thermoplasmatales archaea JGI 01_D22 (unscreened)
2721756100	Archaea	Euryarchaeota	Thermoplasmata	Thermoplasmatales	unclassified	unclassified	unclassified	Thermoplasmatales archaea JGI 01_D22 (contamination screened)
2721756112	Archaea	Euryarchaeota	Thermoplasmata	Thermoplasmatales	unclassified	unclassified	unclassified	Thermoplasmatales GII_archaea JGI 02_J17 (unscreened)
2724679620	Archaea	Euryarchaeota	Thermoplasmata	Thermoplasmatales	unclassified	unclassified	unclassified	Thermoplasmatales GII_archaea JGI 02_J17 (contamination screened)
2724679704	Archaea	Euryarchaeota	Halobacteria	Haloferacales	Halorubraceae	Halorubrum	Halorubrum chaoviator	Halorubrum chaoviator DSM 19316
2724679794	Archaea	Euryarchaeota	Halobacteria	Haloferacales	Halorubraceae	Halorubrum	Halorubrum cibi	Halorubrum cibi DSM 19504
2724679803	Archaea	Euryarchaeota	Halobacteria	Haloferacales	Halorubraceae	Halorubrum	Halorubrum vacuolatum	Halorubrum vacuolatum DSM 8800
2724679816	Archaea	Euryarchaeota	Halobacteria	Haloferacales	Haloferacaceae	Halobellus	Halobellus salinus	Halobellus salinus DSM 18730
2724679892	Archaea	Euryarchaeota	Thermoplasmata	unclassified	unclassified	unclassified	unclassified	Thermoplasmata archaeum JGI 04_N9 (unscreened)
2724679893	Archaea	Euryarchaeota	Thermoplasmata	unclassified	unclassified	unclassified	unclassified	Thermoplasmata archaeum JGI 04_N9 (contamination screened)
2728369221	Archaea	Euryarchaeota	Halobacteria	Halobacteriales	Halobacteriaceae	Natronoarchaeum	Natronoarchaeum philippinense	Natronoarchaeum philippinense DSM 27208
2728369294	Archaea	Euryarchaeota	Methanococci	Methanococcales	Methanococcaceae	Methanothermococcus	Methanothermococcus sp. JdFR-03	Methanothermococcus sp. JdFR-03
2728369302	Archaea	Euryarchaeota	unclassified	unclassified	unclassified	unclassified	Euryarchaeota archaeon JdFR-20	Euryarchaeota archaeon JdFR-20
2728369305	Archaea	Euryarchaeota	unclassified	unclassified	unclassified	unclassified	Euryarchaeota archaeon JdFR-21	Euryarchaeota archaeon JdFR-21
2728369306	Archaea	Euryarchaeota	Archaeoglobi	Archaeoglobales	Archaeoglobaceae	Archaeoglobus	Archaeoglobus sp. JdFR-41	Archaeoglobus sp. JdFR-41
2728369307	Archaea	Euryarchaeota	Archaeoglobi	Archaeoglobales	Archaeoglobaceae	Archaeoglobus	Archaeoglobus sp. JdFR-39	Archaeoglobus sp. JdFR-39
2728369308	Archaea	Euryarchaeota	Archaeoglobi	Archaeoglobales	Archaeoglobaceae	Archaeoglobus	Archaeoglobus sp. JdFR-37	Archaeoglobus sp. JdFR-37
2728369309	Archaea	Euryarchaeota	Archaeoglobi	Archaeoglobales	Archaeoglobaceae	Archaeoglobus	Archaeoglobus sp. JdFR-35	Archaeoglobus sp. JdFR-35
2728369310	Archaea	Euryarchaeota	Archaeoglobi	Archaeoglobales	Archaeoglobaceae	Archaeoglobus	Archaeoglobus sp. JdFR-22	Archaeoglobus sp. JdFR-22
2728369312	Archaea	Euryarchaeota	Archaeoglobi	Archaeoglobales	Archaeoglobaceae	Archaeoglobus	Archaeoglobus sp. JdFR-25	Archaeoglobus sp. JdFR-25
2728369313	Archaea	Euryarchaeota	Archaeoglobi	Archaeoglobales	Archaeoglobaceae	Archaeoglobus	Archaeoglobus sp. JdFR-26	Archaeoglobus sp. JdFR-26
2728369314	Archaea	Euryarchaeota	Archaeoglobi	Archaeoglobales	Archaeoglobaceae	Archaeoglobus	Archaeoglobus sp. JdFR-28	Archaeoglobus sp. JdFR-28
2728369315	Archaea	Euryarchaeota	Methanopyri	unclassified	unclassified	unclassified	Methanopyri archaeon JdFR-15	Methanopyri archaeon JdFR-15
2728369317	Archaea	Euryarchaeota	unclassified	unclassified	unclassified	unclassified	Candidatus Hydrothermarchaeota archaeon JdFR-16	Candidatus Hydrothermarchaeota archaeon JdFR-16
2728369318	Archaea	Euryarchaeota	Methanomicrobia	unclassified	unclassified	unclassified	Methanomicrobia archaeon JdFR-19	Methanomicrobia archaeon JdFR-19
2728369319	Archaea	Euryarchaeota	Thermoplasmata	Thermoplasmatales	unclassified	unclassified	Thermoplasmatales archaeon JdFR-43	Thermoplasmatales archaeon JdFR-43
2728369320	Archaea	Euryarchaeota	unclassified	unclassified	unclassified	unclassified	Candidatus Hydrothermarchaeota archaeon JdFR-18	Candidatus Hydrothermarchaeota archaeon JdFR-18
2728369321	Archaea	Euryarchaeota	Archaeoglobi	unclassified	unclassified	unclassified	Archaeoglobi archaeon JdFR-42	Archaeoglobi archaeon JdFR-42
2728369322	Archaea	Euryarchaeota	unclassified	unclassified	unclassified	unclassified	Candidatus Hydrothermarchaeota archaeon JdFR-17	Candidatus Hydrothermarchaeota archaeon JdFR-17
2728369324	Archaea	Euryarchaeota	Archaeoglobi	Archaeoglobales	Archaeoglobaceae	Archaeoglobus	Archaeoglobus sp. JdFR-36	Archaeoglobus sp. JdFR-36
2728369325	Archaea	Euryarchaeota	Archaeoglobi	Archaeoglobales	Archaeoglobaceae	Archaeoglobus	Archaeoglobus sp. JdFR-40	Archaeoglobus sp. JdFR-40
2728369326	Archaea	Euryarchaeota	Archaeoglobi	Archaeoglobales	Archaeoglobaceae	Archaeoglobus	Archaeoglobus sp. JdFR-24	Archaeoglobus sp. JdFR-24
2728369327	Archaea	Euryarchaeota	Archaeoglobi	Archaeoglobales	Archaeoglobaceae	Archaeoglobus	Archaeoglobus sp. JdFR-27	Archaeoglobus sp. JdFR-27
2728369328	Archaea	Euryarchaeota	unclassified	unclassified	unclassified	Aciduliprofundum	Aciduliprofundum sp. JdFR-45	Aciduliprofundum sp. JdFR-45
2728369329	Archaea	Euryarchaeota	Archaeoglobi	Archaeoglobales	Archaeoglobaceae	Archaeoglobus	Archaeoglobus sp. JdFR-23	Archaeoglobus sp. JdFR-23
2728369330	Archaea	Euryarchaeota	Archaeoglobi	Archaeoglobales	Archaeoglobaceae	Archaeoglobus	Archaeoglobus sp. JdFR-32	Archaeoglobus sp. JdFR-32
2728369331	Archaea	Euryarchaeota	Archaeoglobi	Archaeoglobales	Archaeoglobaceae	Archaeoglobus	Archaeoglobus sp. JdFR-34	Archaeoglobus sp. JdFR-34
2728369332	Archaea	Euryarchaeota	Archaeoglobi	Archaeoglobales	Archaeoglobaceae	Archaeoglobus	Archaeoglobus sp. JdFR-29	Archaeoglobus sp. JdFR-29
2728369333	Archaea	Euryarchaeota	Archaeoglobi	Archaeoglobales	Archaeoglobaceae	Archaeoglobus	Archaeoglobus sp. JdFR-31	Archaeoglobus sp. JdFR-31
2728369334	Archaea	Euryarchaeota	Thermococci	Thermococcales	Thermococcaceae	Thermococcus	Thermococcus sp. JdFR-02	Thermococcus sp. JdFR-02
2728369335	Archaea	Euryarchaeota	Archaeoglobi	Archaeoglobales	Archaeoglobaceae	Archaeoglobus	Archaeoglobus sp. JdFR-38	Archaeoglobus sp. JdFR-38
2728369336	Archaea	Euryarchaeota	Archaeoglobi	Archaeoglobales	Archaeoglobaceae	Archaeoglobus	Archaeoglobus sp. JdFR-33	Archaeoglobus sp. JdFR-33
2728369337	Archaea	Euryarchaeota	Archaeoglobi	Archaeoglobales	Archaeoglobaceae	Archaeoglobus	Archaeoglobus sp. JdFR-30	Archaeoglobus sp. JdFR-30
2728369338	Archaea	Euryarchaeota	unclassified	unclassified	unclassified	Aciduliprofundum	Aciduliprofundum sp. JdFR-44	Aciduliprofundum sp. JdFR-44
2728369527	Archaea	Euryarchaeota	unclassified	unclassified	unclassified	unclassified	Marine Group II euryarchaeote SCGC AB-629-J06	Marine Group II euryarchaeon SCGC AB-629-J06
2728369528	Archaea	Euryarchaeota	Thermoplasmata	Thermoplasmatales	unclassified	unclassified	Thermoplasmatales archaeon A-plasma	Thermoplasmatales archaeon A-plasma
2728369529	Archaea	Euryarchaeota	Thermoplasmata	Thermoplasmatales	unclassified	unclassified	Thermoplasmatales archaeon E-plasma	Thermoplasmatales archaeon E-plasma
2728369530	Archaea	Euryarchaeota	Thermoplasmata	Thermoplasmatales	unclassified	unclassified	Thermoplasmatales archaeon I-plasma	Thermoplasmatales archaeon I-plasma
2728369535	Archaea	Euryarchaeota	Halobacteria	Haloferacales	Haloferacaceae	Haloferax	Haloferax gibbonsii	Haloferax gibbonsii ARA6 null replaces 76932
2728369538	Archaea	Euryarchaeota	Halobacteria	Halobacteriales	Halobacteriaceae	Haladaptatus	Haladaptatus sp. W1	Haladaptatus sp. W1
2728369539	Archaea	Euryarchaeota	Methanobacteria	Methanobacteriales	Methanobacteriaceae	Methanobacterium	Methanobacterium congolense	Methanobacterium congolense Buetzberg
2728369540	Archaea	Euryarchaeota	Methanobacteria	Methanobacteriales	Methanobacteriaceae	Methanothermobacter	Methanothermobacter wolfeii	Methanothermobacter wolfeii SIV6
2728369543	Archaea	Euryarchaeota	Methanomicrobia	Methanomicrobiales	unclassified	unclassified	Methanomicrobiales archaeon Methan_07	Methanomicrobiales archaeon Methan_07
2728369544	Archaea	Euryarchaeota	Methanomicrobia	Methanomicrobiales	unclassified	unclassified	Methanomicrobiales archaeon Methan_06	Methanomicrobiales archaeon Methan_06
2728369545	Archaea	Euryarchaeota	Methanomicrobia	Methanomicrobiales	unclassified	unclassified	Methanomicrobiales archaeon Methan_05	Methanomicrobiales archaeon Methan_05
2728369546	Archaea	Euryarchaeota	Methanomicrobia	Methanosarcinales	unclassified	unclassified	Methanosarcinales archaeon Methan_04	Methanosarcinales archaeon Methan_04
2728369547	Archaea	Euryarchaeota	Methanomicrobia	Methanosarcinales	unclassified	unclassified	Methanosarcinales archaeon Methan_03	Methanosarcinales archaeon Methan_03
2728369548	Archaea	Euryarchaeota	Methanomicrobia	Methanosarcinales	unclassified	unclassified	Methanosarcinales archaeon Methan_02	Methanosarcinales archaeon Methan_02
2728369549	Archaea	Euryarchaeota	Methanomicrobia	Methanosarcinales	unclassified	unclassified	Methanosarcinales archaeon Methan_01	Methanosarcinales archaeon Methan_01
2504756013	Archaea	Geoarchaeota	unclassified	unclassified	unclassified	unclassified	unclassified	Geoarchaeota archaeon OSPB-1 (8 best scaffolds)
638154511	Archaea	Nanoarchaeota	unclassified	Nanoarchaeales	Nanoarchaeaceae	Nanoarchaeum	Nanoarchaeum equitans	Nanoarchaeum equitans Kin4-M
2264867063	Archaea	Nanoarchaeota	unclassified	unclassified	unclassified	unclassified	unclassified	Nanoarchaeota archaeon SCGC AAA011-D5 (contamination screened) (Dusel_001_270)
2264867069	Archaea	Nanoarchaeota	unclassified	unclassified	unclassified	unclassified	unclassified	Nanoarchaeota archaeon SCGC AAA011-L22 (contamination screened) (DUSEL_001_192)
2264867070	Archaea	Nanoarchaeota	unclassified	unclassified	unclassified	unclassified	unclassified	Nanoarchaeota archaeon SCGC AAA011-G17 (contamination screened) (DUSEL_001_198)
2264867071	Archaea	Nanoarchaeota	unclassified	unclassified	unclassified	unclassified	unclassified	Nanoarchaeota archaeon SCGC AAA011-K22 (contamination screened) (DUSEL_001_202)
2264867072	Archaea	Nanoarchaeota	unclassified	unclassified	unclassified	unclassified	unclassified	Nanoarchaeota archaeon SCGC AAA011-J2 (contamination screened) (DUSEL_001_207)
2264867073	Archaea	Nanoarchaeota	unclassified	unclassified	unclassified	unclassified	unclassified	Nanoarchaeota archaeon SCGC AAA011-L15 (contamination screened) (DUSEL_001_208)
2522125044	Archaea	Nanoarchaeota	unclassified	unclassified	unclassified	unclassified	unclassified	Nanoarchaeota-NANO-r01 (from OSP_14)
2522125045	Archaea	Nanoarchaeota	unclassified	unclassified	unclassified	unclassified	unclassified	Nanoarchaeota-NANO-r02 (from OSP_8)
2522572194	Archaea	Nanoarchaeota	unclassified	Nanoarchaeales	Nanopusillaceae	Candidatus Nanobsidianus	Candidatus Nanobsidianus stetteri	Candidatus Nanobsidianus stetteri (unscreened) (Final anotation based on arCOG)
2527291506	Archaea	Nanoarchaeota	unclassified	unclassified	unclassified	unclassified	unclassified	Nanoarchaeota archaeon SCGC AAA011-K22 (contamination screened) (Combined_Assembly_DUSEL4_2__DUSEL4)
2527291507	Archaea	Nanoarchaeota	unclassified	unclassified	unclassified	unclassified	unclassified	Nanoarchaeota archaeon SCGC AAA011-L22 (contamination screened) (Combined_Assembly_DUSEL4_1__DUSEL4)
2681813051	Archaea	Nanoarchaeota	unclassified	Nanoarchaeales	Nanopusillaceae	Candidatus Nanopusillus	Candidatus Nanopusillus acidilobi	Nanoarchaeota archaeon 7A
2721755891	Archaea	Nanoarchaeota	unclassified	unclassified	unclassified	unclassified	unclassified	Unclassified Nanoarchaeota JZ bin_44
2721755892	Archaea	Nanoarchaeota	unclassified	unclassified	unclassified	unclassified	unclassified	Unclassified Nanoarchaeota GMQ bin_18-2
641228499	Archaea	Thaumarchaeota	unclassified	Nitrosopumilales	Nitrosopumilaceae	Nitrosopumilus	Nitrosopumilus maritimus	Nitrosopumilus maritimus SCM1
641522613	Archaea	Thaumarchaeota	unclassified	Cenarchaeales	Cenarchaeaceae	Cenarchaeum	Cenarchaeum symbiosum	Cenarchaeum symbiosum A
651324018	Archaea	Thaumarchaeota	unclassified	Nitrosopumilales	Nitrosopumilaceae	Candidatus Nitrosoarchaeum	Candidatus Nitrosoarchaeum limnia	Candidatus Nitrosoarchaeum limnia SFB1 (unscreened)
651324076	Archaea	Thaumarchaeota	unclassified	Nitrosopumilales	Nitrosopumilaceae	Candidatus Nitrosoarchaeum	Candidatus Nitrosoarchaeum koreensis	Candidatus Nitrosoarchaeum koreensis MY1
2263082000	Archaea	Thaumarchaeota	unclassified	unclassified	unclassified	unclassified	unclassified	Thaumarchaeota archaeon DS1 (unscreened) (Dragon_Thaumarchaeon)
2263082001	Archaea	Thaumarchaeota	unclassified	unclassified	unclassified	unclassified	unclassified	Thaumarchaeota archaeon strain BS3
2263082002	Archaea	Thaumarchaeota	unclassified	unclassified	unclassified	unclassified	unclassified	Thaumarchaeota archaeon strain BS2
2264867017	Archaea	Thaumarchaeota	unclassified	unclassified	unclassified	Candidatus Caldiarchaeum	Candidatus Caldiarchaeum subterraneum	Candidatus Caldiarchaeum subterraneum (unscreened) (MDM ref genome pSL4 group)
2264867248	Archaea	Thaumarchaeota	unclassified	unclassified	unclassified	unclassified	unclassified	Thaumarchaeota archaeon SCGC AB-179-E04 (contamination screened) (GBS-N_001_221)
2502545036	Archaea	Thaumarchaeota	unclassified	Nitrosopumilales	Nitrosopumilaceae	Nitrosopumilus	uncultured Candidatus Nitrosopumilus sp.	Candidatus Nitrosopumilus sp. BD31 (assembly_A1_100119)
2502957026	Archaea	Thaumarchaeota	unclassified	unclassified	unclassified	unclassified	unclassified	Thaumarchaeota archaeon BS1
2504643023	Archaea	Thaumarchaeota	unclassified	unclassified	unclassified	Candidatus Caldiarchaeum	Candidatus Caldiarchaeum subterraneum	Candidatus Caldiarchaeum subterraneum (unscreened)
2510065023	Archaea	Thaumarchaeota	Nitrososphaeria	Nitrososphaerales	Nitrososphaeraceae	Nitrososphaera	Candidatus Nitrososphaera gargensis	Candidatus Nitrososphaera gargensis Ga9-2
2513020042	Archaea	Thaumarchaeota	unclassified	Nitrosopumilales	Nitrosopumilaceae	Nitrosopumilus	uncultured Candidatus Nitrosopumilus sp.	Nitrosopumilus maritimus PRT005 (unscreened)
2516493037	Archaea	Thaumarchaeota	unclassified	Nitrosopumilales	Nitrosopumilaceae	Nitrosopumilus	Candidatus Nitrosopumilus salaria	Candidatus Nitrosopumilus salaria BD31 (Nitrosopumilus salaria BD31)
2517487016	Archaea	Thaumarchaeota	unclassified	Nitrosopumilales	Nitrosopumilaceae	Nitrosopumilus	uncultured Candidatus Nitrosopumilus sp.	Nitrosopumilus sp. PRT005b (unscreened)
2517572171	Archaea	Thaumarchaeota	unclassified	unclassified	unclassified	unclassified	Thaumarchaeota archaeon SCGC AB-539-E09	Thaumarcheon SCGC AB-539-E09 (unscreened)
2518645502	Archaea	Thaumarchaeota	unclassified	Nitrosopumilales	Nitrosopumilaceae	Nitrosopumilus	uncultured Candidatus Nitrosopumilus sp.	Nitrosopumilus maritimus PRT005 (unscreened)
2518645532	Archaea	Thaumarchaeota	unclassified	Nitrosopumilales	Nitrosopumilaceae	Nitrosopumilus	Candidatus Nitrosopumilus koreensis	Candidatus Nitrosopumilus koreensis AR1
2518645576	Archaea	Thaumarchaeota	unclassified	Nitrosopumilales	Nitrosopumilaceae	Nitrosopumilus	Candidatus Nitrosopumilus sediminis	Candidatus Nitrosopumilus sediminis AR2
2519899514	Archaea	Thaumarchaeota	unclassified	unclassified	unclassified	unclassified	unclassified	Thaumarchaeota archaeon BS4
2522572145	Archaea	Thaumarchaeota	unclassified	unclassified	unclassified	unclassified	unclassified	Thaumarchaeota-Tha-I.1d-r01 (from BED)
2522572146	Archaea	Thaumarchaeota	unclassified	unclassified	unclassified	unclassified	unclassified	Thaumarchaeota-Tha-I.1d-r02 (from BED)
2522572147	Archaea	Thaumarchaeota	unclassified	unclassified	unclassified	unclassified	unclassified	Thaumarchaeota-Tha-I.1e-r01 (from DS_9)
2524023103	Archaea	Thaumarchaeota	unclassified	unclassified	unclassified	unclassified	unclassified	Marine Group I thaumarchaeote sp. SCGC AAA288-O22 (unscreened)
2527291500	Archaea	Thaumarchaeota	unclassified	unclassified	unclassified	unclassified	unclassified	Thaumarchaeota archaeon SCGC AAA007-O23 (contamination screened) (TG_002_783)
2529292698	Archaea	Thaumarchaeota	unclassified	unclassified	unclassified	unclassified	Marine Group I thaumarchaeote SCGC AAA160-J20	Marine Group I thaumarchaeote SCGC AAA160-J20 (unscreened)
2537561915	Archaea	Thaumarchaeota	unclassified	Nitrosopumilales	Nitrosopumilaceae	Candidatus Nitrosoarchaeum	Candidatus Nitrosoarchaeum limnia	Candidatus Nitrosoarchaeum limnia BG20
2545555825	Archaea	Thaumarchaeota	unclassified	unclassified	unclassified	unclassified	unclassified	Aigarchaeota archaeon OS1
2548876507	Archaea	Thaumarchaeota	unclassified	Nitrosopumilales	Nitrosopumilaceae	Nitrosopumilus	Nitrosopumilus sp. SJ	Nitrosopumilus sp. SJ
2579779048	Archaea	Thaumarchaeota	unclassified	unclassified	unclassified	Candidatus Nitrosotenuis	Candidatus Nitrosotenuis chungbukensis	Thaumarchaeota archaeon MY2
2585427612	Archaea	Thaumarchaeota	Nitrososphaeria	Nitrososphaerales	Nitrososphaeraceae	Nitrososphaera	Nitrososphaera viennensis	Nitrososphaera viennensis EN76
2585427666	Archaea	Thaumarchaeota	Nitrososphaeria	Nitrososphaerales	Nitrososphaeraceae	Nitrososphaera	Candidatus Nitrososphaera evergladensis	Candidatus Nitrososphaera evergladensis SR1
2585428035	Archaea	Thaumarchaeota	unclassified	unclassified	unclassified	unclassified	Marine Group I thaumarchaeote SCGC AAA799-E16	Marine Group I thaumarchaeote SCGC AAA799-E16 (unscreened)
2585428036	Archaea	Thaumarchaeota	unclassified	unclassified	unclassified	unclassified	Marine Group I thaumarchaeote SCGC AAA799-N04	Marine Group I thaumarchaeote SCGC AAA799-N04 (unscreened)
2593339205	Archaea	Thaumarchaeota	unclassified	unclassified	unclassified	unclassified	unclassified	Thaumarchaeota archaeum JGI 001001-A11
2593339206	Archaea	Thaumarchaeota	unclassified	unclassified	unclassified	unclassified	unclassified	Thaumarchaeota archaeum JGI 001001-B07
2603880166	Archaea	Thaumarchaeota	unclassified	unclassified	unclassified	unclassified	uncultured thaumarchaeote	Candidatus Nitrosocosmicus exaquare G61
2609459637	Archaea	Thaumarchaeota	unclassified	unclassified	unclassified	unclassified	unclassified	Marine Benthic Group A archaeon SCGC AD-613-B23 (contamination screened)
2619618944	Archaea	Thaumarchaeota	unclassified	unclassified	unclassified	unclassified	unclassified	Aigarchaeota archaeon JGI MDM2 JNZ-1-N15 (contamination screened)
2619618950	Archaea	Thaumarchaeota	unclassified	unclassified	unclassified	unclassified	unclassified	Aigarchaeota archaeon JGI MDM2 JNZ-1-K18 (contamination screened)
2619618952	Archaea	Thaumarchaeota	unclassified	unclassified	unclassified	unclassified	unclassified	Aigarchaeota archaeon JGI MDM2 JNZ-1-G18 (contamination screened)
2619618954	Archaea	Thaumarchaeota	unclassified	unclassified	unclassified	unclassified	unclassified	Aigarchaeota archaeon JGI MDM2 JNZ-1-H10 (contamination screened)
2619619229	Archaea	Thaumarchaeota	unclassified	unclassified	unclassified	unclassified	Thaumarchaeota archaeon N4	Thaumarchaeota archaeon N4
2626541593	Archaea	Thaumarchaeota	unclassified	unclassified	unclassified	unclassified	unclassified	Uncultured Thaumarcheaota bin 8
2627853696	Archaea	Thaumarchaeota	unclassified	Nitrosopumilales	Nitrosopumilaceae	Nitrosopumilus	Candidatus Nitrosopumilus piranensis	Candidatus Nitrosopumilus piranensis D3C
2627853738	Archaea	Thaumarchaeota	Nitrososphaeria	Nitrososphaerales	Nitrososphaeraceae	Candidatus Nitrosocosmicus	Candidatus Nitrocosmicus oleophilus	Thaumarchaeota archaeon MY3
2627854092	Archaea	Thaumarchaeota	unclassified	Nitrosopumilales	Nitrosopumilaceae	Nitrosopumilus	Candidatus Nitrosopumilus adriaticus	Candidatus Nitrosopumilus adriaticus NF5
2627854249	Archaea	Thaumarchaeota	unclassified	unclassified	unclassified	unclassified	Marine Group I thaumarchaeote SCGC AAA799-B03	Marine Group I thaumarchaeote SCGC AAA799-B03 (unscreened)
2630968322	Archaea	Thaumarchaeota	unclassified	unclassified	unclassified	unclassified	Marine Group I thaumarchaeote SCGC AAA799-P11	Marine Group I thaumarchaeote SCGC AAA799-P11 (unscreened)
2630968650	Archaea	Thaumarchaeota	unclassified	unclassified	unclassified	Candidatus Nitrosotenuis	Candidatus Nitrosotenuis cloacae	Thaumarchaeota archaeon SAT1
2630968656	Archaea	Thaumarchaeota	unclassified	unclassified	unclassified	unclassified	Marine Group I thaumarchaeote SCGC RSA3	Marine Group I thaumarchaeote RSA3 (unscreened)
2630968793	Archaea	Thaumarchaeota	unclassified	unclassified	unclassified	Candidatus Nitrosopelagicus	Candidatus Nitrosopelagicus brevis	Candidatus Nitrosopelagicus brevis CN25
2636415618	Archaea	Thaumarchaeota	unclassified	unclassified	unclassified	unclassified	Marine Group I thaumarchaeote SCGC AAA799-D11	Marine Group I thaumarchaeote SCGC AAA799-D11 (unscreened)
2636415972	Archaea	Thaumarchaeota	unclassified	unclassified	unclassified	unclassified	Thaumarchaeota archaeon SCGC AD-311-O21	Thaumarchaeota archaeon SCGC AD-311-O21 (contamination screened)
2639762706	Archaea	Thaumarchaeota	unclassified	unclassified	unclassified	unclassified	Marine Group I thaumarchaeote SCGC AB-629-A13	Marine Group I crenarchaeon SCGC AB-629-A13 - v2 (unscreened)
2639762712	Archaea	Thaumarchaeota	unclassified	unclassified	unclassified	unclassified	Marine Group I thaumarchaeote SCGC AB-629-I23	Marine Group I crenarchaeon SCGC AB-629-I23 - v2 (unscreened)
2639762995	Archaea	Thaumarchaeota	unclassified	unclassified	unclassified	unclassified	Marine Group I thaumarchaeote SCGC AAA799-O18	Marine Group I thaumarchaeote SCGC AAA799-O18 (unscreened)
2645727603	Archaea	Thaumarchaeota	unclassified	Nitrosopumilales	Nitrosopumilaceae	Nitrosopumilus	Nitrosopumilus sp. PRT-SC01	Nitrosopumilus sp. PRT-SC01
2645727900	Archaea	Thaumarchaeota	unclassified	unclassified	unclassified	unclassified	Marine Group I thaumarchaeote SCGC AAA799-D07	Marine Group I thaumarchaeote SCGC AAA799-D07 (unscreened)
2648501530	Archaea	Thaumarchaeota	unclassified	unclassified	unclassified	unclassified	Thaumarchaeota archaeon SCGC AAA282-K18	Thaumarchaeota archaeon SCGC AAA282-K18 (contamination screened)
2648501531	Archaea	Thaumarchaeota	unclassified	unclassified	unclassified	unclassified	unclassified	Thaumarchaeota archaeon SCGC AAA292-P19 (contamination screened)
2648501533	Archaea	Thaumarchaeota	unclassified	unclassified	unclassified	unclassified	Thaumarchaeota archaeon SCGC AB-661-I02	Thaumarchaeota archaeon SCGC AB-661-I02 (contamination screened)
2648501535	Archaea	Thaumarchaeota	unclassified	unclassified	unclassified	unclassified	Thaumarchaeota archaeon SCGC AB-661-L21	Thaumarchaeota archaeon SCGC AB-661-L21 (contamination screened)
2648501536	Archaea	Thaumarchaeota	unclassified	unclassified	unclassified	unclassified	Thaumarchaeota archaeon SCGC AB-661-M19	Thaumarchaeota archaeon SCGC AB-661-M19 (contamination screened)
2648501537	Archaea	Thaumarchaeota	unclassified	unclassified	unclassified	unclassified	Thaumarchaeota archaeon SCGC AB-663-F14	Thaumarchaeota archaeon SCGC AB-663-F14 (contamination screened)
2648501539	Archaea	Thaumarchaeota	unclassified	unclassified	unclassified	unclassified	Thaumarchaeota archaeon SCGC AB-663-G14	Thaumarchaeota archaeon SCGC AB-663-G14 (contamination screened)
2648501541	Archaea	Thaumarchaeota	unclassified	unclassified	unclassified	unclassified	Thaumarchaeota archaeon SCGC AB-663-N18	Thaumarchaeota archaeon SCGC AB-663-N18 (contamination screened)
2648501542	Archaea	Thaumarchaeota	unclassified	unclassified	unclassified	unclassified	Thaumarchaeota archaeon SCGC AB-663-O07	Thaumarchaeota archaeon SCGC AB-663-O07 (contamination screened)
2651870205	Archaea	Thaumarchaeota	unclassified	unclassified	unclassified	Candidatus Nitrosopelagicus	unclassified	Nitrosopelagicus sp. REDSEA-S08_B1
2651870206	Archaea	Thaumarchaeota	unclassified	unclassified	unclassified	Candidatus Nitrosopelagicus	unclassified	Nitrosopelagicus sp. REDSEA-S19_B12N3	Bacteria;Proteobacteria;Gammaproteobacteria;Pseudomonadales;Moraxellaceae;Acinetobacter;unclassified
2651870207	Archaea	Thaumarchaeota	unclassified	unclassified	unclassified	Candidatus Nitrosopelagicus	unclassified	Nitrosopelagicus sp. REDSEA-S25_B3
2651870208	Archaea	Thaumarchaeota	unclassified	unclassified	unclassified	Candidatus Nitrosopelagicus	unclassified	Nitrosopelagicus sp. REDSEA-S27_B13N2
2651870209	Archaea	Thaumarchaeota	unclassified	unclassified	unclassified	Candidatus Nitrosopelagicus	unclassified	Nitrosopelagicus sp. REDSEA-S31_B2
2651870210	Archaea	Thaumarchaeota	unclassified	unclassified	unclassified	Candidatus Nitrosopelagicus	unclassified	Nitrosopelagicus sp. REDSEA-S32_B2
2651870211	Archaea	Thaumarchaeota	unclassified	unclassified	unclassified	Candidatus Nitrosopelagicus	unclassified	Nitrosopelagicus sp. REDSEA-S37_B6
2651870212	Archaea	Thaumarchaeota	unclassified	unclassified	unclassified	Candidatus Nitrosopelagicus	unclassified	Nitrosopelagicus sp. REDSEA-S43_B1
2654587877	Archaea	Thaumarchaeota	unclassified	Nitrosopumilales	Nitrosopumilaceae	unclassified	unclassified	unclassified Nitrosopumilaceae Bin 71
2654587878	Archaea	Thaumarchaeota	unclassified	Nitrosopumilales	Nitrosopumilaceae	unclassified	unclassified	unclassified Nitrosopumilaceae Bin 72
2657244923	Archaea	Thaumarchaeota	Nitrososphaeria	Nitrososphaerales	Nitrososphaeraceae	Candidatus Nitrosocosmicus	Candidatus Nitrocosmicus oleophilus	Thaumarchaeota archaeon MY3 null replaces 73019
2657245237	Archaea	Thaumarchaeota	unclassified	unclassified	unclassified	unclassified	Thaumarchaeota archaeon SCGC AC-337_J13	Thaumarchaeota archaeon SCGC AC-337_J13v2 (unscreened)
2657245244	Archaea	Thaumarchaeota	unclassified	unclassified	unclassified	unclassified	Thaumarchaeota archaeon SCGC AC-312_C19	Thaumarchaeota archaeon SCGC AC-312_C19v2 (contamination screened)
2657245245	Archaea	Thaumarchaeota	unclassified	unclassified	unclassified	unclassified	Thaumarchaeota archaeon SCGC AC-312_C19	Thaumarchaeota archaeon SCGC AC-312_C19v2 (unscreened)
2657245293	Archaea	Thaumarchaeota	unclassified	unclassified	unclassified	unclassified	Thaumarchaeota archaeon SCGC AC-312_A11	Thaumarchaeota archaeon SCGC AC-312_A11 - v2 (contamination screened)
2657245294	Archaea	Thaumarchaeota	unclassified	unclassified	unclassified	unclassified	Thaumarchaeota archaeon SCGC AC-312_A11	Thaumarchaeota archaeon SCGC AC-312_A11 - v2 (unscreened)
2657245297	Archaea	Thaumarchaeota	unclassified	unclassified	unclassified	unclassified	Thaumarchaeota archaeon SCGC AC-312_E07	Thaumarchaeota archaeon SCGC AC-312_E07 - v2 (unscreened)
2657245298	Archaea	Thaumarchaeota	unclassified	unclassified	unclassified	unclassified	Thaumarchaeota archaeon SCGC AC-312_E07	Thaumarchaeota archaeon SCGC AC-312_E07 - v2 (contamination screened)
2657245299	Archaea	Thaumarchaeota	unclassified	unclassified	unclassified	unclassified	Thaumarchaeota archaeon SCGC AC-312_E06	Thaumarchaeota archaeon SCGC AC-312_E06 - v2 (unscreened)
2657245300	Archaea	Thaumarchaeota	unclassified	unclassified	unclassified	unclassified	Thaumarchaeota archaeon SCGC AC-312_E06	Thaumarchaeota archaeon SCGC AC-312_E06 - v2 (contamination screened)
2657245301	Archaea	Thaumarchaeota	unclassified	unclassified	unclassified	unclassified	Thaumarchaeota archaeon SCGC AD-305-F05	Thaumarchaeota archaeon SCGC AD-305-F05 - v2 (unscreened)
2657245302	Archaea	Thaumarchaeota	unclassified	unclassified	unclassified	unclassified	Thaumarchaeota archaeon SCGC AD-305-F05	Thaumarchaeota archaeon SCGC AD-305-F05 - v2 (contamination screened)
2657245305	Archaea	Thaumarchaeota	unclassified	unclassified	unclassified	unclassified	Thaumarchaeota archaeon SCGC AC-312_E17	Thaumarchaeota archaeon SCGC AC-312_E17 - v2 (unscreened)
2657245306	Archaea	Thaumarchaeota	unclassified	unclassified	unclassified	unclassified	Thaumarchaeota archaeon SCGC AC-312_E17	Thaumarchaeota archaeon SCGC AC-312_E17 - v2 (contamination screened)
2657245307	Archaea	Thaumarchaeota	unclassified	unclassified	unclassified	unclassified	Thaumarchaeota archaeon SCGC AC-312_F15	Thaumarchaeota archaeon SCGC AC-312_F15 - v2 (unscreened)
2657245308	Archaea	Thaumarchaeota	unclassified	unclassified	unclassified	unclassified	Thaumarchaeota archaeon SCGC AC-312_F15	Thaumarchaeota archaeon SCGC AC-312_F15 - v2 (contamination screened)
2657245311	Archaea	Thaumarchaeota	unclassified	unclassified	unclassified	unclassified	Thaumarchaeota archaeon SCGC AC-312_G04	Thaumarchaeota archaeon SCGC AC-312_G04 - v2 (contamination screened)
2657245312	Archaea	Thaumarchaeota	unclassified	unclassified	unclassified	unclassified	Thaumarchaeota archaeon SCGC AC-312_G04	Thaumarchaeota archaeon SCGC AC-312_G04 - v2 (unscreened)
2660238774	Archaea	Thaumarchaeota	unclassified	unclassified	unclassified	unclassified	Thaumarchaeota archaeon SCGC AC-312_N11	Thaumarchaeota archaeon SCGC AC-312_N11 - v2 (unscreened)
2660238811	Archaea	Thaumarchaeota	unclassified	unclassified	unclassified	unclassified	Thaumarchaeota archaeon SCGC AC-312_G05	Thaumarchaeota archaeon SCGC AC-312_G05 - v2 (unscreened)
2663763547	Archaea	Thaumarchaeota	unclassified	unclassified	unclassified	unclassified	Thaumarchaeota archaeon SCGC AD-308-D05	Thaumarchaeota archaeon SCGC AD-308-D05v2 (contamination screened)
2663763548	Archaea	Thaumarchaeota	unclassified	unclassified	unclassified	unclassified	Thaumarchaeota archaeon SCGC AD-308-D05	Thaumarchaeota archaeon SCGC AD-308-D05v2 (unscreened)
2663763551	Archaea	Thaumarchaeota	unclassified	unclassified	unclassified	unclassified	Thaumarchaeota archaeon SCGC AC-312_J09	Thaumarchaeota archaeon SCGC AC-312_J09v2 (contamination screened)
2663763552	Archaea	Thaumarchaeota	unclassified	unclassified	unclassified	unclassified	Thaumarchaeota archaeon SCGC AC-312_J09	Thaumarchaeota archaeon SCGC AC-312_J09v2 (unscreened)
2663763570	Archaea	Thaumarchaeota	unclassified	unclassified	unclassified	unclassified	Thaumarchaeota archaeon SCGC AC-312_M21	Thaumarchaeota archaeon SCGC AC-312_M21v2 (contamination screened)
2663763571	Archaea	Thaumarchaeota	unclassified	unclassified	unclassified	unclassified	Thaumarchaeota archaeon SCGC AC-312_M21	Thaumarchaeota archaeon SCGC AC-312_M21v2 (unscreened)
2684622838	Archaea	Thaumarchaeota	unclassified	unclassified	unclassified	unclassified	Thaumarchaeota archaeon SCGC AC-337_F14	Thaumarchaeota archaeon SCGC AC-337_F14v2 (contamination screened)
2687453664	Archaea	Thaumarchaeota	unclassified	unclassified	unclassified	unclassified	Thaumarchaeota archaeon SCGC AC-312_O02	Thaumarchaeota archaeon SCGC AC-312_O02v2 (unscreened)
2687453665	Archaea	Thaumarchaeota	unclassified	unclassified	unclassified	unclassified	Thaumarchaeota archaeon SCGC AC-337_L13	Thaumarchaeota archaeon SCGC AC-337_L13v2 (unscreened)
2687453666	Archaea	Thaumarchaeota	unclassified	unclassified	unclassified	unclassified	Thaumarchaeota archaeon SCGC AC-337_M22	Thaumarchaeota archaeon SCGC AC-337_M22v2 (unscreened)
2687453667	Archaea	Thaumarchaeota	unclassified	unclassified	unclassified	unclassified	Thaumarchaeota archaeon SCGC AC-337_N04	Thaumarchaeota archaeon SCGC AC-337_N04v2 (unscreened)
2690315682	Archaea	Thaumarchaeota	unclassified	Nitrosopumilales	Nitrosopumilaceae	Nitrosopumilus	Nitrosopumilus sp. Nsub	Nitrosopumilus sp. Nsub
2693429943	Archaea	Thaumarchaeota	unclassified	unclassified	unclassified	unclassified	Thaumarchaeota archaeon SCGC AC-312_I04	Thaumarchaeota archaeon SCGC AC-312_I04 - v2 (unscreened)
2693429944	Archaea	Thaumarchaeota	unclassified	unclassified	unclassified	unclassified	Thaumarchaeota archaeon SCGC AC-312_I04	Thaumarchaeota archaeon SCGC AC-312_I04 - v2 (contamination screened)
2693429957	Archaea	Thaumarchaeota	unclassified	unclassified	unclassified	unclassified	Thaumarchaeota archaeon SCGC AC-312_E20	Thaumarchaeota archaeon SCGC AC-312_E20 - v2 (unscreened)
2693429958	Archaea	Thaumarchaeota	unclassified	unclassified	unclassified	unclassified	Thaumarchaeota archaeon SCGC AC-312_E20	Thaumarchaeota archaeon SCGC AC-312_E20 - v2 (contamination screened)
2700988659	Archaea	Thaumarchaeota	unclassified	unclassified	unclassified	unclassified	Thaumarchaeota archaeon SCGC AD-305-J10	Thaumarchaeota archaeon SCGC AD-305-J10v3 (unscreened)
2700988660	Archaea	Thaumarchaeota	unclassified	unclassified	unclassified	unclassified	Thaumarchaeota archaeon SCGC AD-305-J10	Thaumarchaeota archaeon SCGC AD-305-J10v3 (contamination screened)
2700988665	Archaea	Thaumarchaeota	unclassified	unclassified	unclassified	unclassified	Thaumarchaeota archaeon SCGC AD-308-B11	Thaumarchaeota archaeon SCGC AD-308-B11v3 (unscreened)
2700988666	Archaea	Thaumarchaeota	unclassified	unclassified	unclassified	unclassified	Thaumarchaeota archaeon SCGC AD-308-B11	Thaumarchaeota archaeon SCGC AD-308-B11v3 (contamination screened)
2700988670	Archaea	Thaumarchaeota	unclassified	unclassified	unclassified	unclassified	Thaumarchaeota archaeon SCGC AC-337_C08	Thaumarchaeota archaeon SCGC AC-337_C08v3 (unscreened)
2700988671	Archaea	Thaumarchaeota	unclassified	unclassified	unclassified	unclassified	Thaumarchaeota archaeon SCGC AC-337_C08	Thaumarchaeota archaeon SCGC AC-337_C08v3 (contamination screened)
2706794805	Archaea	Thaumarchaeota	unclassified	Nitrosopumilales	unclassified	unclassified	unclassified	Marine archaeal group 1 JGI GoM_1470m_185_A05 (contamination screened)
2706794819	Archaea	Thaumarchaeota	unclassified	Nitrosopumilales	unclassified	unclassified	unclassified	Marine archaeal group 1 JGI GoM_375m_188_F04 (contamination screened)
2706794823	Archaea	Thaumarchaeota	unclassified	Nitrosopumilales	unclassified	unclassified	unclassified	Marine archaeal group 1 JGI GoM_375m_188_E10 (contamination screened)
2706794827	Archaea	Thaumarchaeota	unclassified	Nitrosopumilales	unclassified	unclassified	unclassified	Marine archaeal group 1 JGI ETNP_125m_188_A04 (contamination screened)
2706794841	Archaea	Thaumarchaeota	unclassified	Nitrosopumilales	unclassified	unclassified	unclassified	Marine archaeal group 1 JGI GoM_1470m_185_E01 (contamination screened)
2706794870	Archaea	Thaumarchaeota	unclassified	Nitrosopumilales	unclassified	unclassified	unclassified	Marine archaeal group 1 JGI GoM_375m_188_A11 (contamination screened)
2706794893	Archaea	Thaumarchaeota	unclassified	Nitrosopumilales	unclassified	unclassified	unclassified	Marine archaeal group 1 JGI GoM_1470m_185_F01 (contamination screened)
2708742552	Archaea	Thaumarchaeota	unclassified	unclassified	unclassified	unclassified	Thaumarchaeota archaeon RBG_16_49_8	Thaumarchaeota archaeon RBG_16_49_8
2711768836	Archaea	Thaumarchaeota	unclassified	unclassified	unclassified	unclassified	Marine Group I thaumarchaeote SCGC AB-629-A13	Marine Group I crenarchaeon SCGC AB-629-A13
2711768837	Archaea	Thaumarchaeota	unclassified	unclassified	unclassified	unclassified	Marine Group I thaumarchaeote SCGC AB-629-I23	Marine Group I crenarchaeon SCGC AB-629-I23
2716884885	Archaea	Thaumarchaeota	unclassified	unclassified	unclassified	unclassified	Thaumarchaeota archaeon SCGC AC-337_F14	Thaumarchaeota archaeon SCGC AC-337_F14v2 (unscreened)
2716884905	Archaea	Thaumarchaeota	unclassified	unclassified	unclassified	unclassified	Thaumarchaeota archaeon SCGC AC-337_L13	Thaumarchaeota archaeon SCGC AC-337_L13v2 (contamination screened)
2718217641	Archaea	Thaumarchaeota	unclassified	unclassified	unclassified	unclassified	unclassified	Unclassified Aigarchaeota JZ bin_28
2718217642	Archaea	Thaumarchaeota	unclassified	unclassified	unclassified	unclassified	unclassified	Unclassified Aigarchaeota JZ bin_40
2718217643	Archaea	Thaumarchaeota	unclassified	unclassified	unclassified	unclassified	unclassified	Unclassified Aigarchaeota JZ bin_15
2718217644	Archaea	Thaumarchaeota	unclassified	unclassified	unclassified	unclassified	unclassified	Unclassified Aigarchaeota JZ bin_19
2718217645	Archaea	Thaumarchaeota	unclassified	unclassified	unclassified	unclassified	unclassified	Unclassified Aigarchaeota JZ bin_10
2718217646	Archaea	Thaumarchaeota	unclassified	unclassified	unclassified	unclassified	unclassified	Unclassified Aigarchaeota GMQ bin_10
2718217684	Archaea	Thaumarchaeota	unclassified	unclassified	unclassified	unclassified	unclassified	Unclassified Thaumarchaeota YP1_bin3
2718217702	Archaea	Thaumarchaeota	Nitrososphaeria	Nitrososphaerales	Nitrososphaeraceae	Candidatus Nitrosocosmicus	Candidatus Nitrosocosmicus exaquare	Candidatus Nitrosocosmicus exaquare G61
2721755844	Archaea	Thaumarchaeota	unclassified	unclassified	unclassified	unclassified	unclassified	Unclassified Thaumarchaeota DRTY-7 bin_36
2721755870	Archaea	Thaumarchaeota	unclassified	unclassified	unclassified	unclassified	unclassified	Thaumarchaeota archaea JGI 01_B9 (unscreened)
2721755881	Archaea	Thaumarchaeota	unclassified	unclassified	unclassified	unclassified	unclassified	Thaumarchaeota archaea JGI 01_B9 (contamination screened)
2721755945	Archaea	Thaumarchaeota	unclassified	unclassified	unclassified	unclassified	unclassified	Thaumarchaeota archaea JGI 01_M10 (unscreened)
2721755946	Archaea	Thaumarchaeota	unclassified	unclassified	unclassified	unclassified	unclassified	Thaumarchaeota archaea JGI 01_K7 (unscreened)
2721755972	Archaea	Thaumarchaeota	unclassified	Nitrosopumilales	Nitrosopumilaceae	Nitrosopumilus	unclassified	Nitrosopumilus archaeon JGI 01_M11 (unscreened)
2721756005	Archaea	Thaumarchaeota	unclassified	Nitrosopumilales	Nitrosopumilaceae	Nitrosopumilus	unclassified	Nitrosopumilus archaeon JGI 01_H8 (unscreened)
2724679609	Archaea	Thaumarchaeota	unclassified	unclassified	unclassified	unclassified	unclassified	Thaumarchaeota archaea JGI 01_L6 (unscreened)
2724679657	Archaea	Thaumarchaeota	unclassified	unclassified	unclassified	unclassified	unclassified	Thaumarchaeota archaea JGI 02_H7 (unscreened)
2724679659	Archaea	Thaumarchaeota	unclassified	Nitrosopumilales	Nitrosopumilaceae	Nitrosopumilus	unclassified	Nitrosopumilus archaeon JGI 01_L6 (unscreened)
2724679685	Archaea	Thaumarchaeota	unclassified	unclassified	unclassified	unclassified	unclassified	Thaumarchaeota archaea JGI 02_H7 (contamination screened)
2724679901	Archaea	Thaumarchaeota	unclassified	Nitrosopumilales	Nitrosopumilaceae	Nitrosopumilus	unclassified	Nitrosopumilus archaeon JGI 01_L12 (unscreened)
2728369526	Archaea	Thaumarchaeota	unclassified	Nitrosopumilales	Nitrosopumilaceae	Nitrosopumilus	Nitrosopumilus sp. AR	Nitrosopumilus sp. AR
2731639151	Archaea	Thaumarchaeota	unclassified	Nitrosopumilales	Nitrosopumilaceae	Nitrosopumilus	uncultured Candidatus Nitrosopumilus sp.	Marine group I.1a Thaumarchaeota archaeon SCGC AG-487_O18 (unscreened)
2731639152	Archaea	Thaumarchaeota	unclassified	Nitrosopumilales	Nitrosopumilaceae	Nitrosopumilus	uncultured Candidatus Nitrosopumilus sp.	Marine group I.1a Thaumarchaeota archaeon SCGC AG-487_O18 (contamination screened)
2731639175	Archaea	Thaumarchaeota	unclassified	unclassified	unclassified	unclassified	uncultured marine group I thaumarchaeote	Marine group I.1a Thaumarchaeota archaeon SCGC AG-487_N15 (unscreened)
2731639176	Archaea	Thaumarchaeota	unclassified	unclassified	unclassified	unclassified	uncultured marine group I thaumarchaeote	Marine group I.1a Thaumarchaeota archaeon SCGC AG-487_N15 (contamination screened)
2731639177	Archaea	Thaumarchaeota	unclassified	Nitrosopumilales	Nitrosopumilaceae	Nitrosopumilus	uncultured Candidatus Nitrosopumilus sp.	Marine group I.1a Thaumarchaeota archaeon SCGC AG-487_O16 (unscreened)
2731639178	Archaea	Thaumarchaeota	unclassified	Nitrosopumilales	Nitrosopumilaceae	Nitrosopumilus	uncultured Candidatus Nitrosopumilus sp.	Marine group I.1a Thaumarchaeota archaeon SCGC AG-487_O16 (contamination screened)
2731639189	Archaea	Thaumarchaeota	unclassified	unclassified	unclassified	unclassified	uncultured marine group I thaumarchaeote	Marine group I.1a Thaumarchaeota archaeon SCGC AG-485_D20 (unscreened)
2731639190	Archaea	Thaumarchaeota	unclassified	Nitrosopumilales	Nitrosopumilaceae	Nitrosopumilus	uncultured Candidatus Nitrosopumilus sp.	Marine group I.1a Thaumarchaeota archaeon SCGC AG-485_G10 (unscreened)
2731639191	Archaea	Thaumarchaeota	unclassified	unclassified	unclassified	unclassified	uncultured marine group I thaumarchaeote	Marine group I.1a Thaumarchaeota archaeon SCGC AG-485_G20 (unscreened)
2731639193	Archaea	Thaumarchaeota	unclassified	Nitrosopumilales	Nitrosopumilaceae	Nitrosopumilus	uncultured Candidatus Nitrosopumilus sp.	Marine group I.1a Thaumarchaeota archaeon SCGC AG-485_D14 (unscreened)
2731639212	Archaea	Thaumarchaeota	unclassified	Nitrosopumilales	Nitrosopumilaceae	Nitrosopumilus	uncultured Candidatus Nitrosopumilus sp.	Marine group I.1a Thaumarchaeota archaeon SCGC AG-487_C03 (unscreened)
2731639213	Archaea	Thaumarchaeota	unclassified	Nitrosopumilales	Nitrosopumilaceae	Nitrosopumilus	uncultured Candidatus Nitrosopumilus sp.	Marine group I.1a Thaumarchaeota archaeon SCGC AG-487_L18 (unscreened)
2731639214	Archaea	Thaumarchaeota	unclassified	Nitrosopumilales	Nitrosopumilaceae	Nitrosopumilus	uncultured Candidatus Nitrosopumilus sp.	Marine group I.1a Thaumarchaeota archaeon SCGC AG-487_A10 (unscreened)
2731639215	Archaea	Thaumarchaeota	unclassified	Nitrosopumilales	Nitrosopumilaceae	Nitrosopumilus	uncultured Candidatus Nitrosopumilus sp.	Marine group I.1a Thaumarchaeota archaeon SCGC AG-487_E18 (unscreened)
2731639216	Archaea	Thaumarchaeota	unclassified	unclassified	unclassified	unclassified	uncultured marine group I thaumarchaeote	Marine group I.1a Thaumarchaeota archaeon SCGC AG-487_L13 (unscreened)
2731639217	Archaea	Thaumarchaeota	unclassified	Nitrosopumilales	Nitrosopumilaceae	Nitrosopumilus	uncultured Candidatus Nitrosopumilus sp.	Marine group I.1a Thaumarchaeota archaeon SCGC AG-487_K17 (unscreened)
2731639230	Archaea	Thaumarchaeota	unclassified	unclassified	unclassified	unclassified	uncultured marine group I thaumarchaeote	Marine group I.1a Thaumarchaeota archaeon SCGC AG-485_D20 (contamination screened)
2731639231	Archaea	Thaumarchaeota	unclassified	Nitrosopumilales	Nitrosopumilaceae	Nitrosopumilus	uncultured Candidatus Nitrosopumilus sp.	Marine group I.1a Thaumarchaeota archaeon SCGC AG-485_G10 (contamination screened)
2731639232	Archaea	Thaumarchaeota	unclassified	unclassified	unclassified	unclassified	uncultured marine group I thaumarchaeote	Marine group I.1a Thaumarchaeota archaeon SCGC AG-485_G20 (contamination screened)
2731639234	Archaea	Thaumarchaeota	unclassified	Nitrosopumilales	Nitrosopumilaceae	Nitrosopumilus	uncultured Candidatus Nitrosopumilus sp.	Marine group I.1a Thaumarchaeota archaeon SCGC AG-485_D14 (contamination screened)
2731639250	Archaea	Thaumarchaeota	unclassified	Nitrosopumilales	Nitrosopumilaceae	Nitrosopumilus	uncultured Candidatus Nitrosopumilus sp.	Marine group I.1a Thaumarchaeota archaeon SCGC AG-487_C03 (contamination screened)
2731639251	Archaea	Thaumarchaeota	unclassified	Nitrosopumilales	Nitrosopumilaceae	Nitrosopumilus	uncultured Candidatus Nitrosopumilus sp.	Marine group I.1a Thaumarchaeota archaeon SCGC AG-487_L18 (contamination screened)
2731639252	Archaea	Thaumarchaeota	unclassified	Nitrosopumilales	Nitrosopumilaceae	Nitrosopumilus	uncultured Candidatus Nitrosopumilus sp.	Marine group I.1a Thaumarchaeota archaeon SCGC AG-487_A10 (contamination screened)
2731639253	Archaea	Thaumarchaeota	unclassified	Nitrosopumilales	Nitrosopumilaceae	Nitrosopumilus	uncultured Candidatus Nitrosopumilus sp.	Marine group I.1a Thaumarchaeota archaeon SCGC AG-487_E18 (contamination screened)
2731639254	Archaea	Thaumarchaeota	unclassified	unclassified	unclassified	unclassified	uncultured marine group I thaumarchaeote	Marine group I.1a Thaumarchaeota archaeon SCGC AG-487_L13 (contamination screened)
2731639255	Archaea	Thaumarchaeota	unclassified	Nitrosopumilales	Nitrosopumilaceae	Nitrosopumilus	uncultured Candidatus Nitrosopumilus sp.	Marine group I.1a Thaumarchaeota archaeon SCGC AG-487_K17 (contamination screened)
2524023200	Archaea	unclassified	unclassified	unclassified	unclassified	unclassified	unclassified	NAG2_mk4-r01 (from OSP_D)
2524023236	Archaea	unclassified	unclassified	unclassified	unclassified	unclassified	unclassified	NAG2_ff85-r01 (from OSP_B)
2524023237	Archaea	unclassified	unclassified	unclassified	unclassified	unclassified	unclassified	NAG2_ff85-r02 (from OSP_C)
2524023238	Archaea	unclassified	unclassified	unclassified	unclassified	unclassified	unclassified	NAG2_ff85-r03 (from OSP_D)
2524023239	Archaea	unclassified	unclassified	unclassified	unclassified	unclassified	unclassified	NAG2_ff85-r04 (from BED)
2524614503	Archaea	unclassified	unclassified	unclassified	unclassified	unclassified	unclassified	NAG2_mk4-r02 (from BED)
2551306701	Archaea	unclassified	unclassified	unclassified	unclassified	unclassified	unclassified	Aigarchaeota T1 r01 (Aigarchaeota T1 r01 (Octopus-11))
2558309099	Archaea	unclassified	unclassified	unclassified	unclassified	unclassified	archaeon SCGC AB-215-J19	Thaumarchaeota Fn1 (1st assembly)
2651870089	Archaea	unclassified	unclassified	unclassified	unclassified	unclassified	unclassified	unclassified Archaea Bin 62
2708742543	Archaea	unclassified	unclassified	unclassified	unclassified	unclassified	Candidatus Pacearchaeota archaeon RBG_13_36_9	Candidatus Pacearchaeota archaeon RBG_13_36_9
2708742544	Archaea	unclassified	unclassified	unclassified	unclassified	unclassified	Candidatus Pacearchaeota archaeon RBG_13_33_26	Candidatus Pacearchaeota archaeon RBG_13_33_26
2708742553	Archaea	unclassified	unclassified	unclassified	unclassified	unclassified	Candidatus Pacearchaeota archaeon RBG_16_35_8	Candidatus Pacearchaeota archaeon RBG_16_35_8
2708742562	Archaea	unclassified	unclassified	unclassified	unclassified	unclassified	archaeon RBG_16_50_20	archaeon RBG_16_50_20
2708742565	Archaea	unclassified	unclassified	unclassified	unclassified	unclassified	Candidatus Pacearchaeota archaeon RBG_19FT_COMBO_34_9	Candidatus Pacearchaeota archaeon RBG_19FT_COMBO_34_9
2721755896	Archaea	unclassified	unclassified	unclassified	unclassified	unclassified	unclassified	Unclassified archaeon DRTY7 bin_37
2721755897	Archaea	unclassified	unclassified	unclassified	unclassified	unclassified	unclassified	Unclassified archaeon JZ bin_4
2721755898	Archaea	unclassified	unclassified	unclassified	unclassified	unclassified	unclassified	Unclassified archaeon JZ bin_50
2721755899	Archaea	unclassified	unclassified	unclassified	unclassified	unclassified	unclassified	Unclassified archaeon DRTY7 bin_35
2721755900	Archaea	unclassified	unclassified	unclassified	unclassified	unclassified	unclassified	Unclassified archaeon JZ bin_30
2721755901	Archaea	unclassified	unclassified	unclassified	unclassified	unclassified	unclassified	Unclassified archaeon JZ bin_52
2728369297	Archaea	unclassified	unclassified	unclassified	unclassified	unclassified	Candidatus Geothermarchaeota archaeon JdFR-14	Candidatus Geothermarchaeota archaeon JdFR-14
2728369311	Archaea	unclassified	unclassified	unclassified	unclassified	unclassified	Candidatus Geothermarchaeota archaeon JdFR-13	Candidatus Geothermarchaeota archaeon JdFR-13
2264867142	Bacteria	Acetothermia	unclassified	unclassified	unclassified	unclassified	unclassified	Acetothermia bacterium SCGC AAA255-C06 (contamination screened) (SAK_001_122)
2540341180	Bacteria	Acetothermia	unclassified	unclassified	unclassified	Candidatus Acetothermum	autotrophicum	Candidatus Acetothermum autotrophicum (unscreened)
637000001	Bacteria	Acidobacteria	Acidobacteriia	Acidobacteriales	Acidobacteriaceae	Candidatus Koribacter	Candidatus Koribacter versatilis	Candidatus Koribacter versatilis Ellin345
639633060	Bacteria	Acidobacteria	Solibacteres	Solibacterales	Solibacteraceae	Candidatus Solibacter	Candidatus Solibacter usitatus	Candidatus Solibacter usitatus Ellin6076
643692001	Bacteria	Acidobacteria	Acidobacteriia	Acidobacteriales	Acidobacteriaceae	Acidobacterium	Acidobacterium capsulatum	Acidobacterium capsulatum ATCC 51196
649633002	Bacteria	Acidobacteria	Acidobacteriia	Acidobacteriales	Acidobacteriaceae	Granulicella	Granulicella tundricola	Granulicella tundricola MP5ACTX9
649633100	Bacteria	Acidobacteria	Acidobacteriia	Acidobacteriales	Acidobacteriaceae	Terriglobus	Terriglobus saanensis	Terriglobus saanensis SP1PR4, DSM 23119
2503982037	Bacteria	Acidobacteria	Acidobacteriia	Acidobacteriales	Acidobacteriaceae	Granulicella	Granulicella mallensis	Granulicella mallensis MP5ACTX8
2506210001	Bacteria	Acidobacteria	Acidobacteriia	Acidobacteriales	Acidobacteriaceae	Acidobacterium	unclassified	Acidobacterium strain C40
2509601028	Bacteria	Acidobacteria	Holophagae	Holophagales	Holophagaceae	Holophaga	Holophaga foetida	Holophaga foetida TMBS4, DSM 6591
2510461070	Bacteria	Acidobacteria	Acidobacteriia	Acidobacteriales	Acidobacteriaceae	Terriglobus	Terriglobus roseus	Terriglobus roseus KBS 63, DSM 18391
2512047033	Bacteria	Acidobacteria	Blastocatellia	unclassified	unclassified	Chloracidobacterium	Chloracidobacterium thermophilum	Chloracidobacterium thermophilum B
2519899651	Bacteria	Acidobacteria	Acidobacteriia	Acidobacteriales	Acidobacteriaceae	unclassified	Acidobacteriaceae bacterium KBS 83	Acidobacteriaceae bacterium KBS 83
2522125054	Bacteria	Acidobacteria	Acidobacteriia	Acidobacteriales	Acidobacteriaceae	unclassified	Acidobacteriaceae bacterium KBS 96	Acidobacteriaceae bacterium KBS 96, DSM 24297
2522125061	Bacteria	Acidobacteria	Acidobacteriia	Acidobacteriales	Acidobacteriaceae	unclassified	Acidobacteriaceae bacterium KBS 89	Acidobacteriaceae bacterium KBS 89, DSM 24296
2523231062	Bacteria	Acidobacteria	Holophagae	Holophagales	Holophagaceae	Geothrix	Geothrix fermentans	Geothrix fermentans DSM 14018
2524614882	Bacteria	Acidobacteria	Acidobacteriia	Acidobacteriales	Acidobacteriaceae	unclassified	Acidobacteriaceae bacterium TAA166	Acidobacteriaceae bacterium TAA 166
2537562248	Bacteria	Acidobacteria	unclassified	unclassified	unclassified	unclassified	Acidobacteria bacterium JGI 0001001-H03	Acidobacteria bacterium JGI 0001001-H03 (unscreened) (contamination screened)
2545824503	Bacteria	Acidobacteria	Blastocatellia	unclassified	unclassified	Pyrinomonas	Pyrinomonas methylaliphatogenes	Pyrinomonas methylaliphatogenes K22
2556793019	Bacteria	Acidobacteria	Acidobacteriia	Acidobacteriales	Acidobacteriaceae	unclassified	Acidobacteria bacterium KBS 146	Acidobacteriaceae sp. KBS 146
2556921018	Bacteria	Acidobacteria	Acidobacteriia	Acidobacteriales	Acidobacteriaceae	unclassified	Acidobacteriaceae bacterium URHE0068	Acidobacteriaceae bacterium URHE0068
2558860986	Bacteria	Acidobacteria	Acidobacteriia	Acidobacteriales	Acidobacteriaceae	Acidobacterium	Acidobacterium ailaaui	Acidobacterium ailaaui PMMR2
2562617048	Bacteria	Acidobacteria	Solibacteres	Solibacterales	Bryobacteraceae	Bryobacter	Bryobacter aggregatus	Bryobacter aggregatus DSM 18758
2571042012	Bacteria	Acidobacteria	Acidobacteriia	Acidobacteriales	Acidobacteriaceae	Edaphobacter	Edaphobacter aggregans	Edaphobacter aggregans DSM 19364
2579778550	Bacteria	Acidobacteria	unclassified	unclassified	unclassified	Thermoanaerobaculum	Thermoanaerobaculum aquaticum	Thermoanaerobaculum aquaticum MP-01
2582580641	Bacteria	Acidobacteria	unclassified	unclassified	unclassified	unclassified	unclassified	Composite genome from Trout Bog Epilimnion pan-assembly TBepi.metabat.5243
2582580648	Bacteria	Acidobacteria	unclassified	unclassified	unclassified	unclassified	unclassified	Composite genome from Trout Bog Epilimnion pan-assembly TBepi.metabat.911
2582580662	Bacteria	Acidobacteria	unclassified	unclassified	unclassified	unclassified	unclassified	Composite genome from Trout Bog Hypolimnion pan-assembly TBhypo.metabat.254
2582580672	Bacteria	Acidobacteria	unclassified	unclassified	unclassified	unclassified	unclassified	Composite genome from Trout Bog Hypolimnion pan-assembly TBhypo.metabat.3273
2582580687	Bacteria	Acidobacteria	unclassified	unclassified	unclassified	unclassified	unclassified	Composite genome from Trout Bog Hypolimnion pan-assembly TBhypo.metabat.4565
2585428133	Bacteria	Acidobacteria	Acidobacteriia	Acidobacteriales	Acidobacteriaceae	Terriglobus	Terriglobus sp. TAA 43	Terriglobus sp. TAA 43, DSM 24187
2609459639	Bacteria	Acidobacteria	unclassified	unclassified	unclassified	unclassified	unclassified	Acidobacteria bacterium SCGC AD-613-A22 (contamination screened)
2619618849	Bacteria	Acidobacteria	unclassified	unclassified	unclassified	unclassified	unclassified	Acidobacteria sp. genome_bin_3 (Draft)
2619618877	Bacteria	Acidobacteria	Acidobacteriia	unclassified	unclassified	unclassified	unclassified	Acidobacteriia bacterium EBPR_Bin_484
2623620399	Bacteria	Acidobacteria	unclassified	unclassified	unclassified	unclassified	unclassified	Acidobacteria sp. genome_bin_1
2623620412	Bacteria	Acidobacteria	unclassified	unclassified	unclassified	unclassified	unclassified	Acidobacteria sp. genome_bin_23
2623620430	Bacteria	Acidobacteria	unclassified	unclassified	unclassified	unclassified	unclassified	Acidobacteria sp. genome_bin_45
2645727641	Bacteria	Acidobacteria	Blastocatellia	unclassified	unclassified	Pyrinomonas	Pyrinomonas methylaliphatogenes	Pyrinomonas methylaliphatogenes K22
2648501865	Bacteria	Acidobacteria	Acidobacteriia	Acidobacteriales	Acidobacteriaceae	Terracidiphilus	Terracidiphilus gabretensis	Acidobacteriaceae bacterium S55
2654587641	Bacteria	Acidobacteria	Acidobacteriia	Acidobacteriales	Acidobacteriaceae	Silvibacterium	Silvibacterium bohemicum	Acidobacteriaceae bacterium S15
2681813547	Bacteria	Acidobacteria	Acidobacteriia	Acidobacteriales	Acidobacteriaceae	Granulicella	Granulicella rosea	Granulicella rosea DSM 18704
2684622995	Bacteria	Acidobacteria	Acidobacteriia	Acidobacteriales	Acidobacteriaceae	Bryocella	Bryocella elongata	Bryocella elongata DSM 22489
2684623243	Bacteria	Acidobacteria	Acidobacteriia	Acidobacteriales	Acidobacteriaceae	Edaphobacter	Edaphobacter sp. JGI 001	Edaphobacter bacterium JGI 001 (unscreened)
2684623244	Bacteria	Acidobacteria	Acidobacteriia	Acidobacteriales	Acidobacteriaceae	Edaphobacter	Edaphobacter sp. JGI 001	Edaphobacter bacterium JGI 001 (contamination screened)
2684623245	Bacteria	Acidobacteria	Blastocatellia	unclassified	unclassified	Chloracidobacterium	unclassified	RB41 bacterium JGI 002 (contamination screened)
2684623246	Bacteria	Acidobacteria	Blastocatellia	unclassified	unclassified	Chloracidobacterium	unclassified	RB41 bacterium JGI 002 (unscreened)
2684623255	Bacteria	Acidobacteria	unclassified	unclassified	unclassified	unclassified	unclassified	Sva0725 bacterium JGI 005 (unscreened)
2684623256	Bacteria	Acidobacteria	Acidobacteriia	Acidobacteriales	Acidobacteriaceae	unclassified	bacterium Ellin6075	Ellin6075 bacterium JGI 003 (unscreened)
2684623257	Bacteria	Acidobacteria	Acidobacteriia	Acidobacteriales	Acidobacteriaceae	unclassified	bacterium Ellin6075	Ellin6075 bacterium JGI 003 (contamination screened)
2684623258	Bacteria	Acidobacteria	unclassified	unclassified	unclassified	unclassified	unclassified	DS-18 bacterium JGI 004 (contamination screened)
2684623259	Bacteria	Acidobacteria	unclassified	unclassified	unclassified	unclassified	unclassified	DS-18 bacterium JGI 004 (unscreened)
2687453111	Bacteria	Acidobacteria	unclassified	unclassified	unclassified	unclassified	Acidobacteria bacterium DSM 100886	Acidobacteria bacterium DSM 100886
2687453730	Bacteria	Acidobacteria	Acidobacteriia	Acidobacteriales	Acidobacteriaceae	Granulicella	Granulicella pectinivorans	Granulicella pectinivorans DSM 21001
2690315654	Bacteria	Acidobacteria	Acidobacteriia	Acidobacteriales	Acidobacteriaceae	Terriglobus	Terriglobus roseus	Terriglobus roseus GAS232
2690315679	Bacteria	Acidobacteria	Acidobacteriia	Acidobacteriales	Acidobacteriaceae	Terriglobus	Terriglobus roseus	Terriglobus roseus AB35.6
2690315793	Bacteria	Acidobacteria	Blastocatellia	unclassified	unclassified	Chloracidobacterium	Chloracidobacterium thermophilum	Chloracidobacterium thermophilum OC1
2703719163	Bacteria	Acidobacteria	unclassified	unclassified	unclassified	unclassified	Acidobacteria bacterium JGI M3C4D3-002-K14	Acidobacteria bacterium JGI M3C4D3-002-K14 (unscreened)
2703719164	Bacteria	Acidobacteria	unclassified	unclassified	unclassified	unclassified	Acidobacteria bacterium JGI M3C4D3-002-K14	Acidobacteria bacterium JGI M3C4D3-002-K14 (contamination screened)
2708742701	Bacteria	Acidobacteria	unclassified	unclassified	unclassified	unclassified	Acidobacteria bacterium RBG_16_70_10	Acidobacteria bacterium RBG_16_70_10
2708742753	Bacteria	Acidobacteria	unclassified	unclassified	unclassified	unclassified	Acidobacteria bacterium RBG_16_64_8	Acidobacteria bacterium RBG_16_64_8
2708742858	Bacteria	Acidobacteria	unclassified	unclassified	unclassified	unclassified	Acidobacteria bacterium RIFCSPHIGHO2_01_FULL_67_28	Acidobacteria bacterium RIFCSPHIGHO2_01_FULL_67_28
2710264504	Bacteria	Acidobacteria	unclassified	unclassified	unclassified	unclassified	Acidobacteria bacterium RIFCSPHIGHO2_02_FULL_67_57	Acidobacteria bacterium RIFCSPHIGHO2_02_FULL_67_57
2710723990	Bacteria	Acidobacteria	unclassified	unclassified	unclassified	unclassified	Acidobacteria bacterium RIFCSPLOWO2_02_FULL_59_13	Acidobacteria bacterium RIFCSPLOWO2_02_FULL_59_13
2710723991	Bacteria	Acidobacteria	unclassified	unclassified	unclassified	unclassified	Acidobacteria bacterium RIFCSPLOWO2_02_FULL_61_28	Acidobacteria bacterium RIFCSPLOWO2_02_FULL_61_28
2710723992	Bacteria	Acidobacteria	unclassified	unclassified	unclassified	unclassified	Acidobacteria bacterium RIFCSPLOWO2_02_FULL_67_21	Acidobacteria bacterium RIFCSPLOWO2_02_FULL_67_21
2710724057	Bacteria	Acidobacteria	unclassified	unclassified	unclassified	unclassified	Acidobacteria bacterium RIFCSPLOWO2_02_FULL_60_20	Acidobacteria bacterium RIFCSPLOWO2_02_FULL_60_20
2710724058	Bacteria	Acidobacteria	unclassified	unclassified	unclassified	unclassified	Acidobacteria bacterium RIFCSPLOWO2_02_FULL_64_15	Acidobacteria bacterium RIFCSPLOWO2_02_FULL_64_15
2710724059	Bacteria	Acidobacteria	unclassified	unclassified	unclassified	unclassified	Acidobacteria bacterium RIFCSPLOWO2_02_FULL_67_36	Acidobacteria bacterium RIFCSPLOWO2_02_FULL_67_36
2710724060	Bacteria	Acidobacteria	unclassified	unclassified	unclassified	unclassified	Acidobacteria bacterium RIFCSPLOWO2_02_FULL_65_29	Acidobacteria bacterium RIFCSPLOWO2_02_FULL_65_29
2711768200	Bacteria	Acidobacteria	unclassified	unclassified	unclassified	unclassified	Acidobacteria bacterium RIFCSPHIGHO2_12_FULL_67_30	Acidobacteria bacterium RIFCSPHIGHO2_12_FULL_67_30
2711768225	Bacteria	Acidobacteria	unclassified	unclassified	unclassified	unclassified	Acidobacteria bacterium RIFCSPLOWO2_02_FULL_68_18	Acidobacteria bacterium RIFCSPLOWO2_02_FULL_68_18
2711768313	Bacteria	Acidobacteria	unclassified	unclassified	unclassified	unclassified	Acidobacteria bacterium RIFCSPLOWO2_12_FULL_54_10	Acidobacteria bacterium RIFCSPLOWO2_12_FULL_54_10
2711768314	Bacteria	Acidobacteria	unclassified	unclassified	unclassified	unclassified	Acidobacteria bacterium RIFCSPLOWO2_12_FULL_66_10	Acidobacteria bacterium RIFCSPLOWO2_12_FULL_66_10
2711768315	Bacteria	Acidobacteria	unclassified	unclassified	unclassified	unclassified	Acidobacteria bacterium RIFCSPLOWO2_12_FULL_67_14	Acidobacteria bacterium RIFCSPLOWO2_12_FULL_67_14
2711768360	Bacteria	Acidobacteria	unclassified	unclassified	unclassified	unclassified	Acidobacteria bacterium RIFCSPLOWO2_12_FULL_59_11	Acidobacteria bacterium RIFCSPLOWO2_12_FULL_59_11
2711768361	Bacteria	Acidobacteria	unclassified	unclassified	unclassified	unclassified	Acidobacteria bacterium RIFCSPLOWO2_12_FULL_66_21	Acidobacteria bacterium RIFCSPLOWO2_12_FULL_66_21
2711768415	Bacteria	Acidobacteria	unclassified	unclassified	unclassified	unclassified	Acidobacteria bacterium RIFCSPLOWO2_12_FULL_65_11	Acidobacteria bacterium RIFCSPLOWO2_12_FULL_65_11
2711768416	Bacteria	Acidobacteria	unclassified	unclassified	unclassified	unclassified	Acidobacteria bacterium RIFCSPLOWO2_12_FULL_68_19	Acidobacteria bacterium RIFCSPLOWO2_12_FULL_68_19
2711768465	Bacteria	Acidobacteria	unclassified	unclassified	unclassified	unclassified	Acidobacteria bacterium RIFCSPLOWO2_12_FULL_60_22	Acidobacteria bacterium RIFCSPLOWO2_12_FULL_60_22
2711768466	Bacteria	Acidobacteria	unclassified	unclassified	unclassified	unclassified	Acidobacteria bacterium RIFCSPLOWO2_12_FULL_67_14b	Acidobacteria bacterium RIFCSPLOWO2_12_FULL_67_14b
2721755320	Bacteria	Acidobacteria	unclassified	unclassified	unclassified	unclassified	Acidobacteria bacterium RBG_13_68_16	Acidobacteria bacterium RBG_13_68_16
2721755397	Bacteria	Acidobacteria	unclassified	unclassified	unclassified	unclassified	Acidobacteria bacterium RBG_16_68_9	Acidobacteria bacterium RBG_16_68_9
2721756062	Bacteria	Acidobacteria	Acidobacteriia	Acidobacteriales	Acidobacteriaceae	Acidobacterium	unclassified	Acidobacterium bacterium JGI 01_L10 (unscreened)
2721756103	Bacteria	Acidobacteria	Acidobacteriia	Acidobacteriales	Acidobacteriaceae	Acidobacterium	unclassified	Acidobacterium bacterium JGI 01_L10 (contamination screened)
637000031	Bacteria	Actinobacteria	Actinobacteria	Bifidobacteriales	Bifidobacteriaceae	Bifidobacterium	Bifidobacterium longum	Bifidobacterium longum NCC2705
637000082	Bacteria	Actinobacteria	Actinobacteria	Corynebacteriales	Corynebacteriaceae	Corynebacterium	Corynebacterium diphtheriae	Corynebacterium diphtheriae bv. Gravis
637000085	Bacteria	Actinobacteria	Actinobacteria	Corynebacteriales	Corynebacteriaceae	Corynebacterium	Corynebacterium jeikeium	Corynebacterium jeikeium K411
637000115	Bacteria	Actinobacteria	Actinobacteria	Frankiales	Frankiaceae	Frankia	Frankia alni	Frankia alni ACN14a
637000116	Bacteria	Actinobacteria	Actinobacteria	Frankiales	Frankiaceae	Frankia	Frankia casuarinae	Frankia casuarinae CcI3
637000149	Bacteria	Actinobacteria	Actinobacteria	Micrococcales	Microbacteriaceae	Leifsonia	Leifsonia xyli	Leifsonia xyli xyli CTCB07
637000168	Bacteria	Actinobacteria	Actinobacteria	Corynebacteriales	Mycobacteriaceae	Mycobacterium	Mycobacterium avium	Mycobacterium avium paratuberculosis K-10
637000169	Bacteria	Actinobacteria	Actinobacteria	Corynebacteriales	Mycobacteriaceae	Mycobacterium	Mycobacterium bovis	Mycobacterium bovis AF 2122/97
637000170	Bacteria	Actinobacteria	Actinobacteria	Corynebacteriales	Mycobacteriaceae	Mycobacterium	Mycobacterium leprae	Mycobacterium leprae TN
637000171	Bacteria	Actinobacteria	Actinobacteria	Corynebacteriales	Mycobacteriaceae	Mycobacterium	Mycobacterium sp. MCS	Mycobacterium sp. MCS
637000172	Bacteria	Actinobacteria	Actinobacteria	Corynebacteriales	Mycobacteriaceae	Mycobacterium	Mycobacterium tuberculosis	Mycobacterium tuberculosis CDC1551
637000173	Bacteria	Actinobacteria	Actinobacteria	Corynebacteriales	Mycobacteriaceae	Mycobacterium	Mycobacterium tuberculosis	Mycobacterium tuberculosis H37Rv
637000198	Bacteria	Actinobacteria	Actinobacteria	Corynebacteriales	Nocardiaceae	Nocardia	Nocardia farcinica	Nocardia farcinica IFM 10152
637000215	Bacteria	Actinobacteria	Actinobacteria	Propionibacteriales	Propionibacteriaceae	Cutibacterium	Cutibacterium acnes	Propionibacterium acnes KPA171202
637000234	Bacteria	Actinobacteria	Actinobacteria	Corynebacteriales	Nocardiaceae	Rhodococcus	Rhodococcus jostii	Rhodococcus jostii RHA1
637000248	Bacteria	Actinobacteria	Rubrobacteria	Rubrobacterales	Rubrobacteraceae	Rubrobacter	Rubrobacter xylanophilus	Rubrobacter xylanophilus DSM 9941
637000304	Bacteria	Actinobacteria	Actinobacteria	Streptomycetales	Streptomycetaceae	Streptomyces	Streptomyces avermitilis	Streptomyces avermitilis MA-4680
637000305	Bacteria	Actinobacteria	Actinobacteria	Streptomycetales	Streptomycetaceae	Streptomyces	Streptomyces coelicolor	Streptomyces coelicolor A3(2)
637000319	Bacteria	Actinobacteria	Actinobacteria	Streptosporangiales	Nocardiopsaceae	Thermobifida	Thermobifida fusca	Thermobifida fusca YX
637000330	Bacteria	Actinobacteria	Actinobacteria	Micrococcales	unclassified	Tropheryma	Tropheryma whipplei	Tropheryma whipplei TW08/27
637000331	Bacteria	Actinobacteria	Actinobacteria	Micrococcales	unclassified	Tropheryma	Tropheryma whipplei	Tropheryma whipplei sv. 2A Twist
638341022	Bacteria	Actinobacteria	Actinobacteria	Micrococcales	Brevibacteriaceae	Brevibacterium	Brevibacterium linens	Brevibacterium linens BL2
638341107	Bacteria	Actinobacteria	Actinobacteria	Micrococcales	Intrasporangiaceae	Janibacter	Janibacter sp. HTCC2649	Janibacter sp. HTCC2649
638341130	Bacteria	Actinobacteria	Actinobacteria	Corynebacteriales	Mycobacteriaceae	Mycobacterium	Mycobacterium tuberculosis	Mycobacterium tuberculosis C
638341246	Bacteria	Actinobacteria	Actinobacteria	unclassified	unclassified	unclassified	marine actinobacterium PHSC20C1	marine actinobacterium PHSC20C1
639279306	Bacteria	Actinobacteria	Actinobacteria	Corynebacteriales	Corynebacteriaceae	Corynebacterium	Corynebacterium glutamicum	Corynebacterium glutamicum Kalinowski ATCC 13032
639279307	Bacteria	Actinobacteria	Actinobacteria	Corynebacteriales	Corynebacteriaceae	Corynebacterium	Corynebacterium glutamicum	Corynebacterium glutamicum Nakagawa ATCC 13032
639633001	Bacteria	Actinobacteria	Actinobacteria	Acidothermales	Acidothermaceae	Acidothermus	Acidothermus cellulolyticus	Acidothermus cellulolyticus 11B
639633005	Bacteria	Actinobacteria	Actinobacteria	Micrococcales	Micrococcaceae	Paenarthrobacter	Paenarthrobacter aurescens	Paenarthrobacter aurescens TC1
639633006	Bacteria	Actinobacteria	Actinobacteria	Micrococcales	Micrococcaceae	Arthrobacter	Arthrobacter sp. FB24	Arthrobacter sp. FB24
639633010	Bacteria	Actinobacteria	Actinobacteria	Bifidobacteriales	Bifidobacteriaceae	Bifidobacterium	Bifidobacterium adolescentis	Bifidobacterium adolescentis ATCC 15703
639633039	Bacteria	Actinobacteria	Actinobacteria	Corynebacteriales	Mycobacteriaceae	Mycobacterium	Mycobacterium avium	Mycobacterium avium 104
639633040	Bacteria	Actinobacteria	Actinobacteria	Corynebacteriales	Mycobacteriaceae	Mycobacterium	Mycobacterium bovis	Mycobacterium bovis BCG Pasteur 1173P2
639633041	Bacteria	Actinobacteria	Actinobacteria	Corynebacteriales	Mycobacteriaceae	Mycobacterium	Mycobacterium smegmatis	Mycobacterium smegmatis MC2 155
639633042	Bacteria	Actinobacteria	Actinobacteria	Corynebacteriales	Mycobacteriaceae	Mycobacterium	Mycobacterium sp. KMS	Mycobacterium sp. KMS
639633044	Bacteria	Actinobacteria	Actinobacteria	Corynebacteriales	Mycobacteriaceae	Mycobacterium	Mycobacterium vanbaalenii	Mycobacterium vanbaalenii PYR-1
639633046	Bacteria	Actinobacteria	Actinobacteria	Propionibacteriales	Nocardioidaceae	Nocardioides	Nocardioides sp. JS614	Nocardioides sp. JS614
640069320	Bacteria	Actinobacteria	Actinobacteria	Corynebacteriales	Mycobacteriaceae	Mycobacterium	Mycobacterium sp. JLS	Mycobacterium sp. JLS
640069329	Bacteria	Actinobacteria	Actinobacteria	Pseudonocardiales	Pseudonocardiaceae	Saccharopolyspora	Saccharopolyspora erythraea	Saccharopolyspora erythraea NRRL 2338
640427108	Bacteria	Actinobacteria	Actinobacteria	Micrococcales	Microbacteriaceae	Clavibacter	Clavibacter michiganensis	Clavibacter michiganensis michiganensis NCPPB 382
640427110	Bacteria	Actinobacteria	Actinobacteria	Corynebacteriales	Corynebacteriaceae	Corynebacterium	Corynebacterium glutamicum	Corynebacterium glutamicum R
640427122	Bacteria	Actinobacteria	Actinobacteria	Corynebacteriales	Mycobacteriaceae	Mycobacterium	Mycobacterium gilvum	Mycobacterium gilvum PYR-GCK
640427123	Bacteria	Actinobacteria	Actinobacteria	Corynebacteriales	Mycobacteriaceae	Mycobacterium	Mycobacterium tuberculosis	Mycobacterium tuberculosis F11 (ExPEC)
640427124	Bacteria	Actinobacteria	Actinobacteria	Corynebacteriales	Mycobacteriaceae	Mycobacterium	Mycobacterium tuberculosis	Mycobacterium tuberculosis H37Ra
640427140	Bacteria	Actinobacteria	Actinobacteria	Micromonosporales	Micromonosporaceae	Salinispora	Salinispora tropica	Salinispora tropica CNB-440
640612206	Bacteria	Actinobacteria	Coriobacteriia	Coriobacteriales	Coriobacteriaceae	Collinsella	Collinsella aerofaciens	Collinsella aerofaciens ATCC 25986
640753031	Bacteria	Actinobacteria	Actinobacteria	Kineosporiales	Kineosporiaceae	Kineococcus	Kineococcus radiotolerans	Kineococcus radiotolerans SRS30216
640963015	Bacteria	Actinobacteria	Actinobacteria	Bifidobacteriales	Bifidobacteriaceae	Bifidobacterium	Bifidobacterium adolescentis	Bifidobacterium adolescentis L2-32
640963058	Bacteria	Actinobacteria	Actinobacteria	Actinomycetales	Actinomycetaceae	Actinomyces	Actinomyces odontolyticus	Actinomyces odontolyticus ATCC 17982
641228492	Bacteria	Actinobacteria	Actinobacteria	Frankiales	Frankiaceae	Frankia	Frankia sp. EAN1pec	Frankia sp. EAN1pec
641228502	Bacteria	Actinobacteria	Actinobacteria	Micrococcales	Micrococcaceae	Renibacterium	Renibacterium salmoninarum	Renibacterium salmoninarum ATCC 33209
641228504	Bacteria	Actinobacteria	Actinobacteria	Micromonosporales	Micromonosporaceae	Salinispora	Salinispora arenicola	Salinispora arenicola CNS-205
641522620	Bacteria	Actinobacteria	Actinobacteria	Corynebacteriales	Corynebacteriaceae	Corynebacterium	Corynebacterium urealyticum	Corynebacterium urealyticum DSM 7109
641522641	Bacteria	Actinobacteria	Actinobacteria	Corynebacteriales	Mycobacteriaceae	Mycobacterium	Mycobacterium abscessus	Mycobacterium abscessus ATCC 19977
641522642	Bacteria	Actinobacteria	Actinobacteria	Corynebacteriales	Mycobacteriaceae	Mycobacterium	Mycobacterium marinum	Mycobacterium marinum M, ATCC BAA-535
641522653	Bacteria	Actinobacteria	Actinobacteria	Streptomycetales	Streptomycetaceae	Streptomyces	Streptomyces griseus	Streptomyces griseus griseus NBRC 13350
641736189	Bacteria	Actinobacteria	Actinobacteria	Bifidobacteriales	Bifidobacteriaceae	Bifidobacterium	Bifidobacterium dentium	Bifidobacterium dentium ATCC 27678
641736194	Bacteria	Actinobacteria	Actinobacteria	Corynebacteriales	Mycobacteriaceae	Mycobacterium	Mycobacterium tuberculosis	Mycobacterium tuberculosis Haarlem
641736235	Bacteria	Actinobacteria	Actinobacteria	Bifidobacteriales	Bifidobacteriaceae	Bifidobacterium	Bifidobacterium animalis	Bifidobacterium animalis lactis HN019
641736240	Bacteria	Actinobacteria	Actinobacteria	Corynebacteriales	Mycobacteriaceae	Mycobacterium	Mycobacterium tuberculosis	Mycobacterium tuberculosis H37Ra
642555107	Bacteria	Actinobacteria	Actinobacteria	Bifidobacteriales	Bifidobacteriaceae	Bifidobacterium	Bifidobacterium longum	Bifidobacterium longum DJO10A
642555124	Bacteria	Actinobacteria	Actinobacteria	Micrococcales	Microbacteriaceae	Clavibacter	Clavibacter michiganensis	Clavibacter michiganensis sepedonicus ATCC 33113
642555133	Bacteria	Actinobacteria	Actinobacteria	Micrococcales	Micrococcaceae	Kocuria	Kocuria rhizophila	Kocuria rhizophila DC2201
642555140	Bacteria	Actinobacteria	Actinobacteria	Corynebacteriales	Mycobacteriaceae	Mycobacterium	Mycobacterium ulcerans	Mycobacterium ulcerans Agy99
642791623	Bacteria	Actinobacteria	Actinobacteria	Streptomycetales	Streptomycetaceae	Streptomyces	Streptomyces sp. Mg1	Streptomyces sp. Mg1
642979306	Bacteria	Actinobacteria	Actinobacteria	Corynebacteriales	Corynebacteriaceae	Corynebacterium	Corynebacterium amycolatum	Corynebacterium amycolatum SK46
642979309	Bacteria	Actinobacteria	Actinobacteria	Corynebacteriales	Mycobacteriaceae	Mycobacterium	Mycobacterium tuberculosis	Mycobacterium tuberculosis 02_1987
642979310	Bacteria	Actinobacteria	Actinobacteria	Corynebacteriales	Mycobacteriaceae	Mycobacterium	Mycobacterium tuberculosis	Mycobacterium tuberculosis 94_M4241A
642979311	Bacteria	Actinobacteria	Actinobacteria	Corynebacteriales	Mycobacteriaceae	Mycobacterium	Mycobacterium tuberculosis	Mycobacterium tuberculosis T92
642979312	Bacteria	Actinobacteria	Actinobacteria	Bifidobacteriales	Bifidobacteriaceae	Bifidobacterium	Bifidobacterium catenulatum	Bifidobacterium catenulatum DSM 16992, JCM 1194, LMG 11043
642979321	Bacteria	Actinobacteria	Coriobacteriia	Coriobacteriales	Coriobacteriaceae	Collinsella	Collinsella stercoris	Collinsella stercoris DSM 13279
642979349	Bacteria	Actinobacteria	Actinobacteria	Corynebacteriales	Mycobacteriaceae	Mycobacterium	Mycobacterium tuberculosis	Mycobacterium tuberculosis T17
642979350	Bacteria	Actinobacteria	Actinobacteria	Corynebacteriales	Mycobacteriaceae	Mycobacterium	Mycobacterium tuberculosis	Mycobacterium tuberculosis GM 1503
642979363	Bacteria	Actinobacteria	Actinobacteria	Corynebacteriales	Mycobacteriaceae	Mycobacterium	Mycobacterium tuberculosis	Mycobacterium tuberculosis EAS054
642979364	Bacteria	Actinobacteria	Actinobacteria	Corynebacteriales	Mycobacteriaceae	Mycobacterium	Mycobacterium tuberculosis	Mycobacterium tuberculosis T85
643348509	Bacteria	Actinobacteria	Actinobacteria	Micrococcales	Micrococcaceae	Pseudarthrobacter	Pseudarthrobacter chlorophenolicus	Pseudarthrobacter chlorophenolicus A6
643348515	Bacteria	Actinobacteria	Actinobacteria	Bifidobacteriales	Bifidobacteriaceae	Bifidobacterium	Bifidobacterium animalis	Bifidobacterium animalis lactis AD011
643348516	Bacteria	Actinobacteria	Actinobacteria	Bifidobacteriales	Bifidobacteriaceae	Bifidobacterium	Bifidobacterium longum	Bifidobacterium longum sv. Infantis
643348566	Bacteria	Actinobacteria	Actinobacteria	Corynebacteriales	Mycobacteriaceae	Mycobacterium	Mycobacterium leprae	Mycobacterium leprae Br4923
643692008	Bacteria	Actinobacteria	Actinobacteria	Micrococcales	Beutenbergiaceae	Beutenbergia	Beutenbergia cavernae	Beutenbergia cavernae HKI 0122, DSM 12333
643692018	Bacteria	Actinobacteria	Actinobacteria	Corynebacteriales	Corynebacteriaceae	Corynebacterium	Corynebacterium aurimucosum	Corynebacterium aurimucosum CN-1, ATCC 700975
643692019	Bacteria	Actinobacteria	Actinobacteria	Corynebacteriales	Corynebacteriaceae	Corynebacterium	Corynebacterium kroppenstedtii	Corynebacterium kroppenstedtii DSM 44385
643692028	Bacteria	Actinobacteria	Actinobacteria	Corynebacteriales	Mycobacteriaceae	Mycobacterium	Mycobacterium bovis	Mycobacterium bovis BCG Tokyo 172
643692033	Bacteria	Actinobacteria	Actinobacteria	Corynebacteriales	Nocardiaceae	Rhodococcus	Rhodococcus erythropolis	Rhodococcus erythropolis PR4
643886002	Bacteria	Actinobacteria	Actinobacteria	Corynebacteriales	Corynebacteriaceae	Corynebacterium	Corynebacterium lipophiloflavum	Corynebacterium lipophiloflavum DSM 44291
643886015	Bacteria	Actinobacteria	Actinobacteria	Actinomycetales	Actinomycetaceae	Actinomyces	Actinomyces urogenitalis	Actinomyces urogenitalis DSM 15434
643886017	Bacteria	Actinobacteria	Actinobacteria	Actinomycetales	Actinomycetaceae	Actinomyces	Actinomyces coleocanis	Actinomyces coleocanis DSM 15436
643886019	Bacteria	Actinobacteria	Coriobacteriia	Coriobacteriales	Atopobiaceae	Atopobium	Atopobium rimae	Atopobium rimae ATCC 49626
643886040	Bacteria	Actinobacteria	Actinobacteria	Bifidobacteriales	Bifidobacteriaceae	Bifidobacterium	Bifidobacterium bifidum	Bifidobacterium bifidum NCIMB 41171
643886057	Bacteria	Actinobacteria	Actinobacteria	Corynebacteriales	Corynebacteriaceae	Corynebacterium	Corynebacterium striatum	Corynebacterium striatum ATCC 6940
643886058	Bacteria	Actinobacteria	Actinobacteria	Corynebacteriales	Corynebacteriaceae	Corynebacterium	Corynebacterium accolens	Corynebacterium accolens ATCC 49725
643886102	Bacteria	Actinobacteria	Actinobacteria	Bifidobacteriales	Bifidobacteriaceae	Bifidobacterium	Bifidobacterium breve	Bifidobacterium breve DSM 20213, JCM 1192
643886108	Bacteria	Actinobacteria	Actinobacteria	Actinomycetales	Actinomycetaceae	Mobiluncus	Mobiluncus mulieris	Mobiluncus mulieris ATCC 35243
643886137	Bacteria	Actinobacteria	Actinobacteria	Corynebacteriales	Corynebacteriaceae	Corynebacterium	Corynebacterium glucuronolyticum	Corynebacterium glucuronolyticum ATCC 51866
643886140	Bacteria	Actinobacteria	Actinobacteria	Bifidobacteriales	Bifidobacteriaceae	Bifidobacterium	Bifidobacterium longum	Bifidobacterium longum longum ATCC 55813
643886147	Bacteria	Actinobacteria	Actinobacteria	Corynebacteriales	Corynebacteriaceae	Corynebacterium	Corynebacterium glucuronolyticum	Corynebacterium glucuronolyticum ATCC 51867
643886201	Bacteria	Actinobacteria	Actinobacteria	Corynebacteriales	Nocardiaceae	Rhodococcus	Rhodococcus erythropolis	Rhodococcus erythropolis SK121
643886207	Bacteria	Actinobacteria	Actinobacteria	Corynebacteriales	Corynebacteriaceae	Corynebacterium	Corynebacterium matruchotii	Corynebacterium matruchotii ATCC 33806
643886216	Bacteria	Actinobacteria	Actinobacteria	Bifidobacteriales	Bifidobacteriaceae	Bifidobacterium	Bifidobacterium longum	Bifidobacterium longum longum CCUG 52486
644736322	Bacteria	Actinobacteria	Acidimicrobiia	Acidimicrobiales	Acidimicrobiaceae	Acidimicrobium	Acidimicrobium ferrooxidans	Acidimicrobium ferrooxidans ICP, DSM 10331
644736323	Bacteria	Actinobacteria	Actinobacteria	Pseudonocardiales	Pseudonocardiaceae	Actinosynnema	Actinosynnema mirum	Actinosynnema mirum 101, DSM 43827
644736327	Bacteria	Actinobacteria	Coriobacteriia	Coriobacteriales	Coriobacteriaceae	Atopobium	Atopobium parvulum	Atopobium parvulum IPP 1246, DSM 20469
644736329	Bacteria	Actinobacteria	Actinobacteria	Bifidobacteriales	Bifidobacteriaceae	Bifidobacterium	Bifidobacterium animalis	Bifidobacterium animalis lactis Bl-04, ATCC SD5219
644736330	Bacteria	Actinobacteria	Actinobacteria	Bifidobacteriales	Bifidobacteriaceae	Bifidobacterium	Bifidobacterium animalis	Bifidobacterium animalis lactis DSM 10140
644736331	Bacteria	Actinobacteria	Actinobacteria	Micrococcales	Dermabacteraceae	Brachybacterium	Brachybacterium faecium	Brachybacterium faecium 6-10, DSM 4810
644736339	Bacteria	Actinobacteria	Actinobacteria	Catenulisporales	Catenulisporaceae	Catenulispora	Catenulispora acidiphila	Catenulispora acidiphila ID139908, DSM 44928
644736345	Bacteria	Actinobacteria	Actinobacteria	Corynebacteriales	Corynebacteriaceae	Corynebacterium	Corynebacterium efficiens	Corynebacterium efficiens YS-314, DSM 44549
644736346	Bacteria	Actinobacteria	Coriobacteriia	Coriobacteriales	Coriobacteriaceae	Cryptobacterium	Cryptobacterium curtum	Cryptobacterium curtum 12-3, DSM 15641
644736358	Bacteria	Actinobacteria	Coriobacteriia	Coriobacteriales	Coriobacteriaceae	Eggerthella	Eggerthella lenta	Eggerthella lenta VPI 0255, DSM 2243
644736376	Bacteria	Actinobacteria	Actinobacteria	Micrococcales	Jonesiaceae	Jonesia	Jonesia denitrificans	Jonesia denitrificans 55134, DSM 20603
644736380	Bacteria	Actinobacteria	Actinobacteria	Micrococcales	Dermacoccaceae	Kytococcus	Kytococcus sedentarius	Kytococcus sedentarius 541, DSM 20547
644736390	Bacteria	Actinobacteria	Actinobacteria	Micrococcales	Micrococcaceae	Micrococcus	Micrococcus luteus	Micrococcus luteus NCTC 2665
644736391	Bacteria	Actinobacteria	Actinobacteria	Corynebacteriales	Mycobacteriaceae	Mycobacterium	Mycobacterium tuberculosis	Mycobacterium tuberculosis KZN 1435 (MDR)
644736393	Bacteria	Actinobacteria	Actinobacteria	Nakamurellales	Nakamurellaceae	Nakamurella	Nakamurella multipartita	Nakamurella multipartita Y-104, DSM 44233
644736404	Bacteria	Actinobacteria	Actinobacteria	Pseudonocardiales	Pseudonocardiaceae	Saccharomonospora	Saccharomonospora viridis	Saccharomonospora viridis P101, DSM 43017
644736405	Bacteria	Actinobacteria	Coriobacteriia	Coriobacteriales	Coriobacteriaceae	Slackia	Slackia heliotrinireducens	Slackia heliotrinireducens RHS 1, DSM 20476
645058700	Bacteria	Actinobacteria	Actinobacteria	Propionibacteriales	Propionibacteriaceae	Propionibacterium	Propionibacterium acidifaciens	Propionibacterium acidifaciens F0233
645058719	Bacteria	Actinobacteria	Actinobacteria	Corynebacteriales	Corynebacteriaceae	Corynebacterium	Corynebacterium tuberculostearicum	Corynebacterium tuberculostearicum SK141
645058721	Bacteria	Actinobacteria	Actinobacteria	Corynebacteriales	Mycobacteriaceae	Mycobacterium	Mycobacterium tuberculosis	Mycobacterium tuberculosis 98-R604 INH-RIF-EM
645058725	Bacteria	Actinobacteria	Actinobacteria	Corynebacteriales	Mycobacteriaceae	Mycobacterium	Mycobacterium avium	Mycobacterium avium avium ATCC 25291
645058728	Bacteria	Actinobacteria	Actinobacteria	Streptomycetales	Streptomycetaceae	Streptomyces	Streptomyces griseoflavus	Streptomyces griseoflavus Tu4000
645058739	Bacteria	Actinobacteria	Actinobacteria	Corynebacteriales	Mycobacteriaceae	Mycobacterium	Mycobacterium intracellulare	Mycobacterium intracellulare ATCC 13950
645058800	Bacteria	Actinobacteria	Actinobacteria	Micrococcales	Micrococcaceae	Rothia	Rothia mucilaginosa	Rothia mucilaginosa ATCC 25296
645058822	Bacteria	Actinobacteria	Actinobacteria	Streptomycetales	Streptomycetaceae	Streptomyces	Streptomyces filamentosus	Streptomyces roseosporus NRRL 15998
645058823	Bacteria	Actinobacteria	Actinobacteria	Streptomycetales	Streptomycetaceae	Streptomyces	Streptomyces albus	Streptomyces albus J1074
645058824	Bacteria	Actinobacteria	Actinobacteria	Streptomycetales	Streptomycetaceae	Streptomyces	Streptomyces ghanaensis	Streptomyces ghanaensis ATCC 14672
645058827	Bacteria	Actinobacteria	Actinobacteria	Streptomycetales	Streptomycetaceae	Streptomyces	Streptomyces filamentosus	Streptomyces roseosporus NRRL 11379
645058853	Bacteria	Actinobacteria	Actinobacteria	Streptomycetales	Streptomycetaceae	Streptomyces	Streptomyces sp. C	Streptomyces sp. C
645058855	Bacteria	Actinobacteria	Actinobacteria	Streptomycetales	Streptomycetaceae	Streptomyces	Streptomyces viridochromogenes	Streptomyces viridochromogenes DSM 40736
645058856	Bacteria	Actinobacteria	Actinobacteria	Streptomycetales	Streptomycetaceae	Streptomyces	Streptomyces lividans	Streptomyces lividans TK24
645058857	Bacteria	Actinobacteria	Actinobacteria	Streptomycetales	Streptomycetaceae	Streptomyces	Streptomyces himastatinicus	Streptomyces hygroscopicus ATCC 53653
645058861	Bacteria	Actinobacteria	Actinobacteria	Corynebacteriales	Mycobacteriaceae	Mycobacterium	Mycobacterium tuberculosis	Mycobacterium tuberculosis KZN 605 (XDR)
645951800	Bacteria	Actinobacteria	Actinobacteria	Streptomycetales	Streptomycetaceae	Streptomyces	Streptomyces sp. AA4	Streptomyces sp. AA4
645951813	Bacteria	Actinobacteria	Actinobacteria	Micrococcales	Micrococcaceae	Micrococcus	Micrococcus luteus	Micrococcus luteus NCTC 2665
645951824	Bacteria	Actinobacteria	Actinobacteria	Actinomycetales	Actinomycetaceae	Actinomyces	Actinomyces sp. oral taxon 848	Actinomyces sp. oral taxon 848 F0332
645951826	Bacteria	Actinobacteria	Actinobacteria	Corynebacteriales	Mycobacteriaceae	Mycobacterium	Mycobacterium tuberculosis	Mycobacterium tuberculosis CPHL_A
645951837	Bacteria	Actinobacteria	Coriobacteriia	Eggerthellales	Eggerthellaceae	Slackia	Slackia exigua	Slackia exigua ATCC 700122
645951842	Bacteria	Actinobacteria	Actinobacteria	Corynebacteriales	Corynebacteriaceae	Corynebacterium	Corynebacterium efficiens	Corynebacterium efficiens YS-314, DSM 44549
645951844	Bacteria	Actinobacteria	Actinobacteria	Propionibacteriales	Nocardioidaceae	Aeromicrobium	Aeromicrobium marinum	Aeromicrobium marinum DSM 15272
645951849	Bacteria	Actinobacteria	Actinobacteria	Streptomycetales	Streptomycetaceae	Streptomyces	Streptomyces sp. SPB78	Streptomyces sp. SPB78
645951854	Bacteria	Actinobacteria	Actinobacteria	Corynebacteriales	Mycobacteriaceae	Mycobacterium	Mycobacterium africanum	Mycobacterium africanum K85
645951864	Bacteria	Actinobacteria	Actinobacteria	Corynebacteriales	Mycobacteriaceae	Mycobacterium	Mycobacterium tuberculosis	Mycobacterium tuberculosis T46
645951870	Bacteria	Actinobacteria	Actinobacteria	Corynebacteriales	Corynebacteriaceae	Corynebacterium	Corynebacterium aurimucosum	Corynebacterium aurimucosum CN-1, ATCC 700975
646311910	Bacteria	Actinobacteria	Actinobacteria	Bifidobacteriales	Bifidobacteriaceae	Bifidobacterium	Bifidobacterium dentium	Bifidobacterium dentium Bd1
646311917	Bacteria	Actinobacteria	Thermoleophilia	Solirubrobacterales	Conexibacteraceae	Conexibacter	Conexibacter woesei	Conexibacter woesei ID131577, DSM 14684
646311928	Bacteria	Actinobacteria	Actinobacteria	Bifidobacteriales	Bifidobacteriaceae	Gardnerella	Gardnerella vaginalis	Gardnerella vaginalis 409-05
646311931	Bacteria	Actinobacteria	Actinobacteria	Geodermatophilales	Geodermatophilaceae	Geodermatophilus	Geodermatophilus obscurus	Geodermatophilus obscurus G-20, DSM 43160
646311932	Bacteria	Actinobacteria	Actinobacteria	Actinomycetales	Nocardiaceae	Gordonia	Gordonia bronchialis	Gordonia bronchialis 3410, DSM 43247
646311938	Bacteria	Actinobacteria	Actinobacteria	Propionibacteriales	Nocardioidaceae	Kribbella	Kribbella flavida	Kribbella flavida IFO 14399, DSM 17836
646311951	Bacteria	Actinobacteria	Actinobacteria	Micrococcales	Micrococcaceae	Rothia	Rothia mucilaginosa	Rothia mucilaginosa DY-18
646311958	Bacteria	Actinobacteria	Actinobacteria	Streptosporangiales	Streptosporangiaceae	Streptosporangium	Streptosporangium roseum	Streptosporangium roseum NI 9100, DSM 43021
646311963	Bacteria	Actinobacteria	Actinobacteria	Streptosporangiales	Thermomonosporaceae	Thermomonospora	Thermomonospora curvata	Thermomonospora curvata DSM 43183
646311968	Bacteria	Actinobacteria	Actinobacteria	Micrococcales	Promicromonosporaceae	Xylanimonas	Xylanimonas cellulosilytica	Xylanimonas cellulosilytica XIL07, DSM 15894
646564505	Bacteria	Actinobacteria	Actinobacteria	Actinomycetales	Actinomycetaceae	Arcanobacterium	Arcanobacterium haemolyticum	Arcanobacterium haemolyticum CCM, DSM 20595
646564512	Bacteria	Actinobacteria	Actinobacteria	Bifidobacteriales	Bifidobacteriaceae	Bifidobacterium	Bifidobacterium longum	Bifidobacterium longum longum JDM301
646564520	Bacteria	Actinobacteria	Actinobacteria	Micrococcales	Cellulomonadaceae	Cellulomonas	Cellulomonas flavigena	Cellulomonas flavigena 134, DSM 20109
646564557	Bacteria	Actinobacteria	Actinobacteria	Streptosporangiales	Nocardiopsaceae	Nocardiopsis	Nocardiopsis dassonvillei	Nocardiopsis dassonvillei dassonvillei DSM 43111
646564561	Bacteria	Actinobacteria	Actinobacteria	Propionibacteriales	Propionibacteriaceae	Cutibacterium	Cutibacterium acnes	Propionibacterium acnes SK137
646564564	Bacteria	Actinobacteria	Actinobacteria	Corynebacteriales	Nocardiaceae	Rhodococcus	Rhodococcus opacus	Rhodococcus opacus B4
646564565	Bacteria	Actinobacteria	Actinobacteria	Micrococcales	Sanguibacteraceae	Sanguibacter	Sanguibacter keddieii	Sanguibacter keddieii ST-74, DSM 10542
646564566	Bacteria	Actinobacteria	Actinobacteria	Corynebacteriales	Segniliparaceae	Segniliparus	Segniliparus rotundus	Segniliparus rotundus CDC 1076, DSM 44985
646564571	Bacteria	Actinobacteria	Actinobacteria	Glycomycetales	Glycomycetaceae	Stackebrandtia	Stackebrandtia nassauensis	Stackebrandtia nassauensis LLR-40K-21, DSM 44728
646564576	Bacteria	Actinobacteria	Actinobacteria	Streptomycetales	Streptomycetaceae	Streptomyces	Streptomyces scabiei	Streptomyces scabiei 87.22
646564581	Bacteria	Actinobacteria	Actinobacteria	unclassified	unclassified	Thermobispora	Thermobispora bispora	Thermobispora bispora R51, DSM 43833
646564587	Bacteria	Actinobacteria	Actinobacteria	Corynebacteriales	Tsukamurellaceae	Tsukamurella	Tsukamurella paurometabola	Tsukamurella paurometabola 33, DSM 20162
646862308	Bacteria	Actinobacteria	Actinobacteria	Bifidobacteriales	Bifidobacteriaceae	Bifidobacterium	Bifidobacterium animalis	Bifidobacterium animalis lactis BB-12
646862309	Bacteria	Actinobacteria	Actinobacteria	Bifidobacteriales	Bifidobacteriaceae	Bifidobacterium	Bifidobacterium animalis	Bifidobacterium animalis lactis V9
646862346	Bacteria	Actinobacteria	Actinobacteria	Streptomycetales	Streptomycetaceae	Streptomyces	Streptomyces bingchenggensis	Streptomyces bingchenggensis BCW-1
647000206	Bacteria	Actinobacteria	Actinobacteria	Actinomycetales	Actinomycetaceae	Actinomyces	Actinomyces odontolyticus	Actinomyces odontolyticus F0309
647000216	Bacteria	Actinobacteria	Actinobacteria	Micrococcales	Brevibacteriaceae	Brevibacterium	Brevibacterium mcbrellneri	Brevibacterium mcbrellneri ATCC 49030
647000230	Bacteria	Actinobacteria	Actinobacteria	Corynebacteriales	Corynebacteriaceae	Corynebacterium	Corynebacterium ammoniagenes	Corynebacterium ammoniagenes DSM 20306
647000231	Bacteria	Actinobacteria	Actinobacteria	Corynebacteriales	Corynebacteriaceae	Corynebacterium	Corynebacterium jeikeium	Corynebacterium jeikeium ATCC 43734
647000255	Bacteria	Actinobacteria	Actinobacteria	Bifidobacteriales	Bifidobacteriaceae	Gardnerella	Gardnerella vaginalis	Gardnerella vaginalis AMD
647000274	Bacteria	Actinobacteria	Actinobacteria	Micrococcales	Micrococcaceae	Micrococcus	Micrococcus luteus	Micrococcus luteus SK58
647000277	Bacteria	Actinobacteria	Actinobacteria	Actinomycetales	Actinomycetaceae	Mobiluncus	Mobiluncus mulieris	Mobiluncus mulieris 28-1
647000278	Bacteria	Actinobacteria	Actinobacteria	Corynebacteriales	Mycobacteriaceae	Mycobacterium	Mycobacterium parascrofulaceum	Mycobacterium parascrofulaceum ATCC BAA-614
647000279	Bacteria	Actinobacteria	Actinobacteria	Corynebacteriales	Mycobacteriaceae	Mycobacterium	Mycobacterium tuberculosis	Mycobacterium tuberculosis 210
647000280	Bacteria	Actinobacteria	Actinobacteria	Corynebacteriales	Mycobacteriaceae	Mycobacterium	Mycobacterium tuberculosis	Mycobacterium tuberculosis KZN 4207
647000281	Bacteria	Actinobacteria	Actinobacteria	Corynebacteriales	Mycobacteriaceae	Mycobacterium	Mycobacterium tuberculosis	Mycobacterium tuberculosis KZN V2475
647000296	Bacteria	Actinobacteria	Actinobacteria	Propionibacteriales	Propionibacteriaceae	Cutibacterium	Cutibacterium acnes	Propionibacterium acnes J139
647000297	Bacteria	Actinobacteria	Actinobacteria	Propionibacteriales	Propionibacteriaceae	Cutibacterium	Cutibacterium acnes	Propionibacterium acnes J165
647000298	Bacteria	Actinobacteria	Actinobacteria	Propionibacteriales	Propionibacteriaceae	Cutibacterium	Cutibacterium acnes	Propionibacterium acnes SK187
647000305	Bacteria	Actinobacteria	Actinobacteria	Corynebacteriales	Nocardiaceae	Rhodococcus	Rhodococcus equi	Rhodococcus equi ATCC 33707
647000310	Bacteria	Actinobacteria	Actinobacteria	Pseudonocardiales	Pseudonocardiaceae	Saccharopolyspora	Saccharopolyspora erythraea	Saccharopolyspora erythraea NRRL 2338
647000328	Bacteria	Actinobacteria	Actinobacteria	Streptomycetales	Streptomycetaceae	Streptomyces	Streptomyces sp. ACT-1	Streptomyces sp. ACT-1 XylebKG-1
647533185	Bacteria	Actinobacteria	Actinobacteria	Micromonosporales	Micromonosporaceae	Micromonospora	Micromonospora sp. ATCC 39149	Micromonospora carbonacea var. africana
647533193	Bacteria	Actinobacteria	Actinobacteria	Bifidobacteriales	Bifidobacteriaceae	Parascardovia	Parascardovia denticolens	Parascardovia denticolens F0305
647533207	Bacteria	Actinobacteria	Actinobacteria	Bifidobacteriales	Bifidobacteriaceae	Scardovia	Scardovia inopinata	Scardovia inopinata F0304
647533233	Bacteria	Actinobacteria	Actinobacteria	Streptomycetales	Streptomycetaceae	Streptomyces	Streptomyces clavuligerus	Streptomyces clavuligerus ATCC 27064
647533234	Bacteria	Actinobacteria	Actinobacteria	Streptomycetales	Streptomycetaceae	Streptomyces	Streptomyces sp. SPB074	Streptomyces sp. SPB74
647533235	Bacteria	Actinobacteria	Actinobacteria	Streptomycetales	Streptomycetaceae	Streptomyces	Streptomyces sp. e14	Streptomyces sp. e14
648028006	Bacteria	Actinobacteria	Actinobacteria	Pseudonocardiales	Pseudonocardiaceae	Amycolatopsis	Amycolatopsis mediterranei	Amycolatopsis mediterranei U32
648028019	Bacteria	Actinobacteria	Actinobacteria	Corynebacteriales	Corynebacteriaceae	Corynebacterium	Corynebacterium pseudotuberculosis	Corynebacterium pseudotuberculosis FRC41
648028042	Bacteria	Actinobacteria	Actinobacteria	Micromonosporales	Micromonosporaceae	Micromonospora	Micromonospora aurantiaca	Micromonospora aurantiaca ATCC 27029
648028043	Bacteria	Actinobacteria	Actinobacteria	Actinomycetales	Actinomycetaceae	Mobiluncus	Mobiluncus curtisii	Mobiluncus curtisii ATCC 43063
648028047	Bacteria	Actinobacteria	Coriobacteriia	Coriobacteriales	Coriobacteriaceae	Olsenella	Olsenella uli	Olsenella uli VPI, DSM 7084
648231702	Bacteria	Actinobacteria	Actinobacteria	Corynebacteriales	Corynebacteriaceae	Corynebacterium	Corynebacterium pseudotuberculosis	Corynebacterium pseudotuberculosis sv. Ovis 1002
648231703	Bacteria	Actinobacteria	Actinobacteria	Corynebacteriales	Corynebacteriaceae	Corynebacterium	Corynebacterium pseudotuberculosis	Corynebacterium pseudotuberculosis C231
648276620	Bacteria	Actinobacteria	Coriobacteriia	Coriobacteriales	Atopobiaceae	Atopobium	Atopobium vaginae	Atopobium vaginae DSM 15829
648276621	Bacteria	Actinobacteria	Coriobacteriia	Coriobacteriales	Atopobiaceae	Atopobium	Atopobium vaginae	Atopobium vaginae PB189-T1-4
648276623	Bacteria	Actinobacteria	Actinobacteria	Bifidobacteriales	Bifidobacteriaceae	Bifidobacterium	Bifidobacterium dentium	Bifidobacterium dentium ATCC 27679
648276632	Bacteria	Actinobacteria	Actinobacteria	Corynebacteriales	Corynebacteriaceae	Corynebacterium	Corynebacterium accolens	Corynebacterium accolens ATCC 49726
648276633	Bacteria	Actinobacteria	Actinobacteria	Corynebacteriales	Corynebacteriaceae	Corynebacterium	Corynebacterium genitalium	Corynebacterium genitalium ATCC 33030
648276634	Bacteria	Actinobacteria	Actinobacteria	Corynebacteriales	Corynebacteriaceae	Corynebacterium	Corynebacterium matruchotii	Corynebacterium matruchotii ATCC 14266
648276677	Bacteria	Actinobacteria	Actinobacteria	Bifidobacteriales	Bifidobacteriaceae	Gardnerella	Gardnerella vaginalis	Gardnerella vaginalis 5-1
648276678	Bacteria	Actinobacteria	Actinobacteria	Bifidobacteriales	Bifidobacteriaceae	Gardnerella	Gardnerella vaginalis	Gardnerella vaginalis ATCC 14018
648276689	Bacteria	Actinobacteria	Actinobacteria	Actinomycetales	Actinomycetaceae	Mobiluncus	Mobiluncus curtisii	Mobiluncus curtisii curtisii ATCC 35241
648276690	Bacteria	Actinobacteria	Actinobacteria	Actinomycetales	Actinomycetaceae	Mobiluncus	Mobiluncus mulieris	Mobiluncus mulieris ATCC 35239
648276691	Bacteria	Actinobacteria	Actinobacteria	Actinomycetales	Actinomycetaceae	Mobiluncus	Mobiluncus mulieris	Mobiluncus mulieris FB024-16
648276692	Bacteria	Actinobacteria	Actinobacteria	Corynebacteriales	Mycobacteriaceae	Mycobacterium	Mycobacterium tuberculosis	Mycobacterium tuberculosis KZN R506
648276693	Bacteria	Actinobacteria	Actinobacteria	Corynebacteriales	Mycobacteriaceae	Mycobacterium	Mycobacterium tuberculosis	Mycobacterium tuberculosis SUMu001
648276694	Bacteria	Actinobacteria	Actinobacteria	Corynebacteriales	Mycobacteriaceae	Mycobacterium	Mycobacterium tuberculosis	Mycobacterium tuberculosis SUMu002
648276695	Bacteria	Actinobacteria	Actinobacteria	Corynebacteriales	Mycobacteriaceae	Mycobacterium	Mycobacterium tuberculosis	Mycobacterium tuberculosis SUMu003
648276696	Bacteria	Actinobacteria	Actinobacteria	Corynebacteriales	Mycobacteriaceae	Mycobacterium	Mycobacterium tuberculosis	Mycobacterium tuberculosis SUMu004
648276697	Bacteria	Actinobacteria	Actinobacteria	Corynebacteriales	Mycobacteriaceae	Mycobacterium	Mycobacterium tuberculosis	Mycobacterium tuberculosis SUMu005
648276698	Bacteria	Actinobacteria	Actinobacteria	Corynebacteriales	Mycobacteriaceae	Mycobacterium	Mycobacterium tuberculosis	Mycobacterium tuberculosis SUMu006
648276699	Bacteria	Actinobacteria	Actinobacteria	Corynebacteriales	Mycobacteriaceae	Mycobacterium	Mycobacterium tuberculosis	Mycobacterium tuberculosis SUMu007
648276700	Bacteria	Actinobacteria	Actinobacteria	Corynebacteriales	Mycobacteriaceae	Mycobacterium	Mycobacterium tuberculosis	Mycobacterium tuberculosis SUMu008
648276701	Bacteria	Actinobacteria	Actinobacteria	Corynebacteriales	Mycobacteriaceae	Mycobacterium	Mycobacterium tuberculosis	Mycobacterium tuberculosis SUMu009
648276702	Bacteria	Actinobacteria	Actinobacteria	Corynebacteriales	Mycobacteriaceae	Mycobacterium	Mycobacterium tuberculosis	Mycobacterium tuberculosis SUMu010
648276703	Bacteria	Actinobacteria	Actinobacteria	Corynebacteriales	Mycobacteriaceae	Mycobacterium	Mycobacterium tuberculosis	Mycobacterium tuberculosis SUMu011
648276704	Bacteria	Actinobacteria	Actinobacteria	Corynebacteriales	Mycobacteriaceae	Mycobacterium	Mycobacterium tuberculosis	Mycobacterium tuberculosis SUMu012
648276750	Bacteria	Actinobacteria	Actinobacteria	Streptomycetales	Streptomycetaceae	Streptomyces	Streptomyces violaceusniger	Streptomyces violaceusniger Tu 4113
648861015	Bacteria	Actinobacteria	Actinobacteria	Micrococcales	Micrococcaceae	Rothia	Rothia dentocariosa	Rothia dentocariosa M567
648861016	Bacteria	Actinobacteria	Actinobacteria	Streptomycetales	Streptomycetaceae	Streptomyces	Streptomyces pristinaespiralis	Streptomyces pristinaespiralis ATCC 25486
648861017	Bacteria	Actinobacteria	Actinobacteria	Streptomycetales	Streptomycetaceae	Streptomyces	Streptomyces sviceus	Streptomyces sviceus ATCC 29083
649633006	Bacteria	Actinobacteria	Actinobacteria	Micrococcales	Micrococcaceae	Glutamicibacter	Glutamicibacter arilaitensis	Glutamicibacter arilaitensis re117
649633015	Bacteria	Actinobacteria	Actinobacteria	Bifidobacteriales	Bifidobacteriaceae	Bifidobacterium	Bifidobacterium bifidum	Bifidobacterium bifidum PRL2010
649633016	Bacteria	Actinobacteria	Actinobacteria	Bifidobacteriales	Bifidobacteriaceae	Bifidobacterium	Bifidobacterium bifidum	Bifidobacterium bifidum S17
649633017	Bacteria	Actinobacteria	Actinobacteria	Bifidobacteriales	Bifidobacteriaceae	Bifidobacterium	Bifidobacterium longum	Bifidobacterium longum infantis 157F-NC
649633018	Bacteria	Actinobacteria	Actinobacteria	Bifidobacteriales	Bifidobacteriaceae	Bifidobacterium	Bifidobacterium longum	Bifidobacterium longum longum BBMN68
649633019	Bacteria	Actinobacteria	Actinobacteria	Bifidobacteriales	Bifidobacteriaceae	Bifidobacterium	Bifidobacterium longum	Bifidobacterium longum longum JCM 1217
649633045	Bacteria	Actinobacteria	Actinobacteria	Frankiales	Frankiaceae	Frankia	Frankia inefficax	Frankia inefficax EuI1c
649633046	Bacteria	Actinobacteria	Actinobacteria	Bifidobacteriales	Bifidobacteriaceae	Gardnerella	Gardnerella vaginalis	Gardnerella vaginalis 317, ATCC 14019
649633057	Bacteria	Actinobacteria	Actinobacteria	Micrococcales	Intrasporangiaceae	Intrasporangium	Intrasporangium calvum	Intrasporangium calvum 7KIP, DSM 43043
649633069	Bacteria	Actinobacteria	Actinobacteria	Micromonosporales	Micromonosporaceae	Micromonospora	Micromonospora sp. L5	Micromonospora sp. L5
649633070	Bacteria	Actinobacteria	Actinobacteria	Corynebacteriales	Mycobacteriaceae	Mycobacterium	Mycobacterium gilvum	Mycobacterium gilvum Spyr1
649633084	Bacteria	Actinobacteria	Actinobacteria	Propionibacteriales	Propionibacteriaceae	Propionibacterium	Propionibacterium freudenreichii	Propionibacterium freudenreichii shermanii CIRM-BIA1
649633089	Bacteria	Actinobacteria	Actinobacteria	Corynebacteriales	Nocardiaceae	Rhodococcus	Rhodococcus equi	Rhodococcus equi 103S
649633093	Bacteria	Actinobacteria	Actinobacteria	Micrococcales	Micrococcaceae	Rothia	Rothia dentocariosa	Rothia dentocariosa ATCC 17931
649989901	Bacteria	Actinobacteria	Actinobacteria	Actinomycetales	Actinomycetaceae	Actinomyces	Actinomyces oris	Actinomyces oris K20
649989902	Bacteria	Actinobacteria	Actinobacteria	Actinomycetales	Actinomycetaceae	Actinomyces	Actinomyces sp. oral taxon 171	Actinomyces sp. oral taxon 171 F0337
649989903	Bacteria	Actinobacteria	Actinobacteria	Actinomycetales	Actinomycetaceae	Actinomyces	Actinomyces sp. oral taxon 178	Actinomyces sp. oral taxon 178 F0338
649989904	Bacteria	Actinobacteria	Actinobacteria	Actinomycetales	Actinomycetaceae	Actinomyces	Actinomyces sp. oral taxon 180	Actinomyces sp. oral taxon 180 F0310
649989915	Bacteria	Actinobacteria	Actinobacteria	Bifidobacteriales	Bifidobacteriaceae	Bifidobacterium	Bifidobacterium dentium	Bifidobacterium dentium JCVIHMP022
649989916	Bacteria	Actinobacteria	Actinobacteria	Bifidobacteriales	Bifidobacteriaceae	Bifidobacterium	Bifidobacterium sp. 12_1_47BFAA	Bifidobacterium sp. 12_1_47BFAA
649989926	Bacteria	Actinobacteria	Actinobacteria	Micrococcales	Dermacoccaceae	Dermacoccus	Dermacoccus sp. Ellin185	Dermacoccus sp. Ellin185
649989929	Bacteria	Actinobacteria	Actinobacteria	Corynebacteriales	Dietziaceae	Dietzia	Dietzia cinnamea	Dietzia cinnamea P4
649989930	Bacteria	Actinobacteria	Coriobacteriia	Eggerthellales	Eggerthellaceae	Eggerthella	Eggerthella sp. 1_3_56FAA	Eggerthella sp. 1_3_56FAA
649989973	Bacteria	Actinobacteria	Actinobacteria	Actinomycetales	Actinomycetaceae	Mobiluncus	Mobiluncus curtisii	Mobiluncus curtisii ATCC 51333
649989974	Bacteria	Actinobacteria	Actinobacteria	Actinomycetales	Actinomycetaceae	Mobiluncus	Mobiluncus curtisii	Mobiluncus curtisii holmesii ATCC 35242
649989980	Bacteria	Actinobacteria	Actinobacteria	Bifidobacteriales	Bifidobacteriaceae	Parascardovia	Parascardovia denticolens	Parascardovia denticolens DSM 10105
649989992	Bacteria	Actinobacteria	Actinobacteria	Pseudonocardiales	Pseudonocardiaceae	Pseudonocardia	Pseudonocardia sp. P1	Pseudonocardia sp. P1
649990018	Bacteria	Actinobacteria	Actinobacteria	Streptomycetales	Streptomycetaceae	Streptomyces	Streptomyces sp. SA3_actG	Streptomyces sp. SA3_actG
650377905	Bacteria	Actinobacteria	Actinobacteria	Micrococcales	Micrococcaceae	Pseudarthrobacter	Pseudarthrobacter phenanthrenivorans	Pseudarthrobacter phenanthrenivorans Sphe3
650377912	Bacteria	Actinobacteria	Actinobacteria	Bifidobacteriales	Bifidobacteriaceae	Bifidobacterium	Bifidobacterium longum	Bifidobacterium longum longum F8
650377927	Bacteria	Actinobacteria	Actinobacteria	Corynebacteriales	Corynebacteriaceae	Corynebacterium	Corynebacterium pseudotuberculosis	Corynebacterium pseudotuberculosis I19
650377943	Bacteria	Actinobacteria	Coriobacteriia	Eggerthellales	Eggerthellaceae	Gordonibacter	Gordonibacter pamelaeae	Gordonibacter pamelaeae 7-10-1-bT, DSM 19378
650716009	Bacteria	Actinobacteria	Actinobacteria	Corynebacteriales	Mycobacteriaceae	Hoyosella	Hoyosella subflava	Hoyosella subflava DQS3-9A1
650716029	Bacteria	Actinobacteria	Actinobacteria	Corynebacteriales	Corynebacteriaceae	Corynebacterium	Corynebacterium resistens	Corynebacterium resistens DSM 45100
650716030	Bacteria	Actinobacteria	Actinobacteria	Corynebacteriales	Corynebacteriaceae	Corynebacterium	Corynebacterium ulcerans	Corynebacterium ulcerans BR-AD22
650716034	Bacteria	Actinobacteria	Coriobacteriia	Eggerthellales	Eggerthellaceae	Eggerthella	Eggerthella sp. YY7918	Eggerthella sp. YY7918
650716057	Bacteria	Actinobacteria	Actinobacteria	Micrococcales	Microbacteriaceae	Microbacterium	Microbacterium testaceum	Microbacterium testaceum StLB037
650716058	Bacteria	Actinobacteria	Actinobacteria	Propionibacteriales	Propionibacteriaceae	Microlunatus	Microlunatus phosphovorus	Microlunatus phosphovorus NM-1
650716059	Bacteria	Actinobacteria	Actinobacteria	Corynebacteriales	Mycobacteriaceae	Mycobacterium	Mycobacterium africanum	Mycobacterium africanum GM041182
650716060	Bacteria	Actinobacteria	Actinobacteria	Corynebacteriales	Mycobacteriaceae	Mycobacterium	Mycobacterium canettii	Mycobacterium canettii CIPT 140010059
650716061	Bacteria	Actinobacteria	Actinobacteria	Corynebacteriales	Mycobacteriaceae	Mycobacterium	Mycobacterium sinense	Mycobacterium sinense JDM601
650716103	Bacteria	Actinobacteria	Actinobacteria	Micromonosporales	Micromonosporaceae	Verrucosispora	Verrucosispora maris	Verrucosispora maris AB-18-032
651053004	Bacteria	Actinobacteria	Actinobacteria	Bifidobacteriales	Bifidobacteriaceae	Bifidobacterium	Bifidobacterium animalis	Bifidobacterium animalis lactis CNCM I-2494
651053005	Bacteria	Actinobacteria	Actinobacteria	Bifidobacteriales	Bifidobacteriaceae	Bifidobacterium	Bifidobacterium breve	Bifidobacterium breve ACS-071-V-Sch8b
651053006	Bacteria	Actinobacteria	Actinobacteria	Bifidobacteriales	Bifidobacteriaceae	Bifidobacterium	Bifidobacterium breve	Bifidobacterium breve UCC2003 (NCIMB8807)
651053007	Bacteria	Actinobacteria	Actinobacteria	Bifidobacteriales	Bifidobacteriaceae	Bifidobacterium	Bifidobacterium longum	Bifidobacterium longum infantis JCM 1222
651053008	Bacteria	Actinobacteria	Actinobacteria	Bifidobacteriales	Bifidobacteriaceae	Bifidobacterium	Bifidobacterium longum	Bifidobacterium longum longum KACC 91563
651053019	Bacteria	Actinobacteria	Actinobacteria	Corynebacteriales	Corynebacteriaceae	Corynebacterium	Corynebacterium ulcerans	Corynebacterium ulcerans 809
651053027	Bacteria	Actinobacteria	Actinobacteria	Bifidobacteriales	Bifidobacteriaceae	Gardnerella	Gardnerella vaginalis	Gardnerella vaginalis HMP9231
651053043	Bacteria	Actinobacteria	Actinobacteria	Corynebacteriales	Mycobacteriaceae	Mycobacterium	Mycobacterium tuberculosis	Mycobacterium tuberculosis CCDC5079
651053044	Bacteria	Actinobacteria	Actinobacteria	Corynebacteriales	Mycobacteriaceae	Mycobacterium	Mycobacterium tuberculosis	Mycobacterium tuberculosis CCDC5180
651053058	Bacteria	Actinobacteria	Actinobacteria	Propionibacteriales	Propionibacteriaceae	Cutibacterium	Cutibacterium acnes	Propionibacterium acnes 266
651053059	Bacteria	Actinobacteria	Actinobacteria	Propionibacteriales	Propionibacteriaceae	Cutibacterium	Cutibacterium acnes	Propionibacterium acnes 6609
651053061	Bacteria	Actinobacteria	Actinobacteria	Pseudonocardiales	Pseudonocardiaceae	Pseudonocardia	Pseudonocardia dioxanivorans	Pseudonocardia dioxanivorans CB1190
651285011	Bacteria	Actinobacteria	Actinobacteria	Streptomycetales	Streptomycetaceae	Streptomyces	Streptomyces sp. Tu6071	Streptomyces sp. Tu6071
651324005	Bacteria	Actinobacteria	Actinobacteria	Actinomycetales	Actinomycetaceae	Actinomyces	Actinomyces sp. oral taxon 170	Actinomyces sp. oral taxon 170 F0386
651324006	Bacteria	Actinobacteria	Actinobacteria	Actinomycetales	Actinomycetaceae	Actinomyces	Actinomyces sp. oral taxon 448	Actinomyces sp. oral taxon 448 F0400
651324023	Bacteria	Actinobacteria	Actinobacteria	Corynebacteriales	Corynebacteriaceae	Corynebacterium	Corynebacterium bovis	Corynebacterium bovis Evans, DSM 20582
651324028	Bacteria	Actinobacteria	Coriobacteriia	Eggerthellales	Eggerthellaceae	Eggerthella	Eggerthella sp. HGA1	Eggerthella sp. HGA1
651324037	Bacteria	Actinobacteria	Actinobacteria	Corynebacteriales	Gordoniaceae	Gordonia	Gordonia neofelifaecis	Gordonia neofelifaecis NRRL B-59395
651324077	Bacteria	Actinobacteria	Actinobacteria	Propionibacteriales	Nocardioidaceae	unclassified	Nocardioidaceae bacterium Broad-1	Nocardioidaceae bacterium Broad-1
651324091	Bacteria	Actinobacteria	Actinobacteria	Propionibacteriales	Propionibacteriaceae	Propionibacterium	Propionibacterium sp. 409-HC1	Propionibacterium sp. 409-HC1
651324092	Bacteria	Actinobacteria	Actinobacteria	Propionibacteriales	Propionibacteriaceae	Propionibacterium	Propionibacterium sp. 434-HC2	Propionibacterium sp. 434-HC2
651324105	Bacteria	Actinobacteria	Actinobacteria	Streptomycetales	Streptomycetaceae	Streptomyces	Streptomyces clavuligerus	Streptomyces clavuligerus ATCC 27064
651324106	Bacteria	Actinobacteria	Actinobacteria	Streptomycetales	Streptomycetaceae	Streptomyces	Streptomyces griseoaurantiacus	Streptomyces griseoaurantiacus M045
2019105004	Bacteria	Actinobacteria	Actinobacteria	unclassified	unclassified	unclassified	unclassified	Actinobacterium Actino7 (unscreened)
2065487017	Bacteria	Actinobacteria	Actinobacteria	unclassified	unclassified	unclassified	unclassified	Actinobacterium Actino7 (unscreened) (July 2010)
2236347018	Bacteria	Actinobacteria	Actinobacteria	unclassified	unclassified	unclassified	actinobacterium SCGC AAA015-D07	actinobacterium SCGC AAA015-D07 (unscreened)
2236347019	Bacteria	Actinobacteria	Actinobacteria	unclassified	unclassified	unclassified	actinobacterium SCGC AAA015-M09	actinobacterium SCGC AAA015-M09 (unscreened)
2236661001	Bacteria	Actinobacteria	Actinobacteria	unclassified	unclassified	unclassified	actinobacterium SCGC AAA023-J06	actinobacterium SCGC AAA023-J06 (unscreened)
2236661002	Bacteria	Actinobacteria	Actinobacteria	unclassified	unclassified	unclassified	actinobacterium SCGC AAA027-J17	actinobacterium SCGC AAA027-J17 (unscreened)
2236661003	Bacteria	Actinobacteria	Actinobacteria	unclassified	unclassified	unclassified	actinobacterium SCGC AAA027-M14	actinobacterium SCGC AAA027-M14 (unscreened)
2236661004	Bacteria	Actinobacteria	Actinobacteria	unclassified	unclassified	unclassified	actinobacterium SCGC AAA028-A23	actinobacterium SCGC AAA028-A23 (unscreened)
2236661005	Bacteria	Actinobacteria	Actinobacteria	unclassified	unclassified	unclassified	actinobacterium SCGC AAA044-N04	actinobacterium SCGC AAA044-N04 (unscreened)
2236661006	Bacteria	Actinobacteria	Actinobacteria	unclassified	unclassified	unclassified	actinobacterium SCGC AAA278-I18	actinobacterium SCGC AAA278-I18 (unscreened)
2236661007	Bacteria	Actinobacteria	Actinobacteria	unclassified	unclassified	unclassified	actinobacterium SCGC AAA278-O22	actinobacterium SCGC AAA278-O22 (unscreened)
2236661009	Bacteria	Actinobacteria	Actinobacteria	unclassified	unclassified	unclassified	actinobacterium SCGC AAA023-D18	actinobacterium SCGC AAA023-D18 (unscreened)
2236876028	Bacteria	Actinobacteria	Actinobacteria	unclassified	unclassified	unclassified	actinobacterium SCGC AB141-P03	actinobacterium SCGC AB141-P03 (unscreened)
2264265190	Bacteria	Actinobacteria	Actinobacteria	unclassified	unclassified	unclassified	actinobacterium SCGC AAA024-D14	actinobacterium SCGC AAA024-D14 (unscreened)
2501939600	Bacteria	Actinobacteria	Actinobacteria	Micromonosporales	Micromonosporaceae	Micromonospora	Micromonospora sp. L5	Micromonospora sp. L5
2502171150	Bacteria	Actinobacteria	Actinobacteria	Actinomycetales	Actinomycetaceae	Actinomyces	Actinomyces naeslundii	Actinomyces naeslundii MG1 (Chromosome)
2502545009	Bacteria	Actinobacteria	Actinobacteria	Bifidobacteriales	Bifidobacteriaceae	Bifidobacterium	Bifidobacterium pseudocatenulatum	Bifidobacterium pseudocatenulatum D2CA
2502894011	Bacteria	Actinobacteria	Actinobacteria	Streptomycetales	Streptomycetaceae	Streptomyces	Streptomyces clavuligerus	Streptomyces clavuligerus ATCC 27064 (pseudochromosome_reference_new)
2503538010	Bacteria	Actinobacteria	Coriobacteriia	Coriobacteriales	Coriobacteriaceae	Coriobacterium	Coriobacterium glomerans	Coriobacterium glomerans PW2, DSM 20642
2503754025	Bacteria	Actinobacteria	Actinobacteria	Bifidobacteriales	Bifidobacteriaceae	Bifidobacterium	Bifidobacterium longum	Bifidobacterium longum infantis UCD298 (after GenePRIMP)
2503754026	Bacteria	Actinobacteria	Actinobacteria	Bifidobacteriales	Bifidobacteriaceae	Bifidobacterium	Bifidobacterium longum	Bifidobacterium longum infantis UCD299 (after GenePRIMP)
2503754027	Bacteria	Actinobacteria	Actinobacteria	Bifidobacteriales	Bifidobacteriaceae	Bifidobacterium	Bifidobacterium longum	Bifidobacterium longum infantis UCD300 (after GenePRIMP)
2503754028	Bacteria	Actinobacteria	Actinobacteria	Bifidobacteriales	Bifidobacteriaceae	Bifidobacterium	Bifidobacterium longum	Bifidobacterium longum infantis UCD301 (after GenePRIMP)
2503754029	Bacteria	Actinobacteria	Actinobacteria	Bifidobacteriales	Bifidobacteriaceae	Bifidobacterium	Bifidobacterium longum	Bifidobacterium longum infantis UCD302 (after GenePRIMP)
2503754030	Bacteria	Actinobacteria	Actinobacteria	Bifidobacteriales	Bifidobacteriaceae	Bifidobacterium	Bifidobacterium longum	Bifidobacterium longum infantis UCD304 (after GenePRIMP)
2503754031	Bacteria	Actinobacteria	Actinobacteria	Bifidobacteriales	Bifidobacteriaceae	Bifidobacterium	Bifidobacterium longum	Bifidobacterium longum infantis UCD305 (after GenePRIMP)
2503754032	Bacteria	Actinobacteria	Actinobacteria	Bifidobacteriales	Bifidobacteriaceae	Bifidobacterium	Bifidobacterium longum	Bifidobacterium longum longum UCD306 (after GenePRIMP)
2503754033	Bacteria	Actinobacteria	Actinobacteria	Bifidobacteriales	Bifidobacteriaceae	Bifidobacterium	Bifidobacterium longum	Bifidobacterium longum longum UCD303 (after GenePRIMP)
2503754034	Bacteria	Actinobacteria	Actinobacteria	Bifidobacteriales	Bifidobacteriaceae	Bifidobacterium	Bifidobacterium longum	Bifidobacterium longum longum UCD318 (after GenePRIMP)
2503754035	Bacteria	Actinobacteria	Actinobacteria	Bifidobacteriales	Bifidobacteriaceae	Bifidobacterium	Bifidobacterium longum	Bifidobacterium longum longum UCD400 (after GenePRIMP)
2503754036	Bacteria	Actinobacteria	Actinobacteria	Bifidobacteriales	Bifidobacteriaceae	Bifidobacterium	Bifidobacterium longum	Bifidobacterium longum longum UCD401 (after GenePRIMP)
2503754037	Bacteria	Actinobacteria	Actinobacteria	Bifidobacteriales	Bifidobacteriaceae	Bifidobacterium	Bifidobacterium longum	Bifidobacterium longum longum UCD402 (after GenePRIMP)
2503754038	Bacteria	Actinobacteria	Actinobacteria	Bifidobacteriales	Bifidobacteriaceae	Bifidobacterium	Bifidobacterium longum	Bifidobacterium longum suis UCD389 (after GenePRIMP)
2503754039	Bacteria	Actinobacteria	Actinobacteria	Bifidobacteriales	Bifidobacteriaceae	Bifidobacterium	Bifidobacterium longum	Bifidobacterium longum suis UCD391 (after GenePRIMP)
2503754040	Bacteria	Actinobacteria	Actinobacteria	Bifidobacteriales	Bifidobacteriaceae	Bifidobacterium	Bifidobacterium longum	Bifidobacterium longum suis UCD398 (after GenePRIMP)
2503754041	Bacteria	Actinobacteria	Actinobacteria	Bifidobacteriales	Bifidobacteriaceae	Bifidobacterium	Bifidobacterium longum	Bifidobacterium longum suis UCD399 (after GenePRIMP)
2503754044	Bacteria	Actinobacteria	Actinobacteria	Streptosporangiales	Nocardiopsaceae	Thermobifida	Thermobifida cellulosilytica	Thermobifida cellulosilytica TB100
2504643007	Bacteria	Actinobacteria	Actinobacteria	Micrococcales	Microbacteriaceae	Rhodoluna	Rhodoluna lacicola	Rhodoluna lacicola MWH-Ta8
2504756050	Bacteria	Actinobacteria	Actinobacteria	Streptomycetales	Streptomycetaceae	Streptomyces	Streptomyces cattleya	Streptomyces cattleya ATCC 35852 (S. cattleya - VELVET and IMAGE assembly)
2504756063	Bacteria	Actinobacteria	Actinobacteria	Micrococcales	Promicromonosporaceae	Isoptericola	Isoptericola variabilis	Isoptericola variabilis J5
2504756065	Bacteria	Actinobacteria	Actinobacteria	Streptomycetales	Streptomycetaceae	Streptomyces	Streptomyces sp.	Streptomyces sp. HrubLS-53
2505679016	Bacteria	Actinobacteria	Actinobacteria	Micrococcales	Cellulomonadaceae	Cellulomonas	Cellulomonas gilvus	Cellulomonas gilvus ATCC 13127
2505679031	Bacteria	Actinobacteria	Rubrobacteria	Rubrobacterales	Rubrobacteraceae	Rubrobacter	Rubrobacter radiotolerans	Rubrobacter radiotolerans DSM 5868
2505679049	Bacteria	Actinobacteria	Actinobacteria	Micrococcales	Promicromonosporaceae	Cellulosimicrobium	Cellulosimicrobium cellulans	Cellulosimicrobium cellulans J34
2505679051	Bacteria	Actinobacteria	Actinobacteria	Corynebacteriales	Gordoniaceae	Gordonia	Gordonia westfalica	Gordonia westfalica J30
2505679053	Bacteria	Actinobacteria	Actinobacteria	Micrococcales	Promicromonosporaceae	Isoptericola	Isoptericola variabilis	Isoptericola variabilis J7
2505679057	Bacteria	Actinobacteria	Actinobacteria	Micrococcales	Micrococcaceae	Micrococcus	Micrococcus luteus	Micrococcus luteus J28
2505679058	Bacteria	Actinobacteria	Actinobacteria	Propionibacteriales	Nocardioidaceae	Nocardioides	Nocardioides sp. J9	Nocardioides sp. J9
2505679065	Bacteria	Actinobacteria	Actinobacteria	Corynebacteriales	Nocardiaceae	Rhodococcus	Rhodococcus rhodochrous	Rhodococcus rhodochrous J38
2505679066	Bacteria	Actinobacteria	Actinobacteria	Corynebacteriales	Nocardiaceae	Rhodococcus	Rhodococcus rhodochrous	Rhodococcus rhodochrous J45
2505679067	Bacteria	Actinobacteria	Actinobacteria	Corynebacteriales	Nocardiaceae	Rhodococcus	Rhodococcus sp. J21	Rhodococcus sp. J21
2505679068	Bacteria	Actinobacteria	Actinobacteria	Micrococcales	Promicromonosporaceae	Isoptericola	Isoptericola variabilis	Isoptericola variabilis 225
2505679089	Bacteria	Actinobacteria	Actinobacteria	Micrococcales	Cellulomonadaceae	Cellulomonas	Cellulomonas fimi	Cellulomonas fimi NRS 133, ATCC 484
2505679121	Bacteria	Actinobacteria	Actinobacteria	unclassified	unclassified	unclassified	actinobacterium SCGC AAA027-L06	actinobacterium SCGC AAA027-L06 (unscreened)
2506381019	Bacteria	Actinobacteria	Actinobacteria	Frankiales	Frankiaceae	Frankia	Frankia sp. EUN1f	Frankia sp. EUN1f
2506783011	Bacteria	Actinobacteria	Actinobacteria	Frankiales	Frankiaceae	Frankia	Frankia symbiont of Datisca glomerata	Frankia symbiont of Datisca glomerata Dg1
2506783014	Bacteria	Actinobacteria	Actinobacteria	Corynebacteriales	Mycobacteriaceae	Mycobacterium	Mycobacterium chubuense	Mycobacterium chubuense NBB4
2506783048	Bacteria	Actinobacteria	Actinobacteria	Corynebacteriales	Mycobacteriaceae	Mycobacterium	Mycobacterium rhodesiae	Mycobacterium rhodesiae JS60
2506783060	Bacteria	Actinobacteria	Actinobacteria	Actinomycetales	Mycobacteriaceae	Mycobacterium	Mycobacterium sp.	Mycobacterium sp. JS623
2507525000	Bacteria	Actinobacteria	Actinobacteria	Micrococcales	Promicromonosporaceae	Promicromonospora	Promicromonospora kroppenstedtii	Promicromonospora kroppenstedtii RS16, DSM 19349
2508501012	Bacteria	Actinobacteria	Actinobacteria	Pseudonocardiales	Pseudonocardiaceae	Saccharomonospora	Saccharomonospora marina	Saccharomonospora marina XMU15, DSM 45390
2508501013	Bacteria	Actinobacteria	Actinobacteria	Pseudonocardiales	Pseudonocardiaceae	Saccharomonospora	Saccharomonospora cyanea	Saccharomonospora cyanea NA-134
2508501028	Bacteria	Actinobacteria	Actinobacteria	Micrococcales	Promicromonosporaceae	Cellulosimicrobium	Cellulosimicrobium cellulans	Cellulosimicrobium cellulans J36
2508501039	Bacteria	Actinobacteria	Actinobacteria	Frankiales	Frankiaceae	Frankia	Frankia sp. CN3	Frankia sp. CN3
2508501044	Bacteria	Actinobacteria	Actinobacteria	Pseudonocardiales	Pseudonocardiaceae	Saccharomonospora	Saccharomonospora azurea	Saccharomonospora azurea NA-128, DSM 44631
2508501052	Bacteria	Actinobacteria	Actinobacteria	Corynebacteriales	Mycobacteriaceae	Mycobacterium	Mycobacterium tusciae	Mycobacterium tusciae JS617
2508501106	Bacteria	Actinobacteria	Actinobacteria	Corynebacteriales	Mycobacteriaceae	Mycobacterium	Mycobacterium rhodesiae	Mycobacterium rhodesiae NBB3
2508501119	Bacteria	Actinobacteria	Actinobacteria	Pseudonocardiales	Pseudonocardiaceae	Saccharomonospora	Saccharomonospora glauca	Saccharomonospora glauca K62, DSM 43769
2509276014	Bacteria	Actinobacteria	Actinobacteria	Propionibacteriales	Nocardioidaceae	Nocardioides	Nocardioides sp. J54	Nocardioides sp. J54
2509276054	Bacteria	Actinobacteria	Actinobacteria	Pseudonocardiales	Pseudonocardiaceae	Saccharomonospora	Saccharomonospora xinjiangensis	Saccharomonospora xinjiangensis XJ-54
2509601042	Bacteria	Actinobacteria	Actinobacteria	Jiangellales	Jiangellaceae	Jiangella	Jiangella gansuensis	Jiangella gansuensis YIM 002, DSM 44835
2509887025	Bacteria	Actinobacteria	Actinobacteria	Frankiales	Frankiaceae	Frankia	Frankia sp. QA3	Frankia sp. QA3
2510065062	Bacteria	Actinobacteria	Actinobacteria	Catenulisporales	Actinospicaceae	Actinospica	Actinospica robiniae	Actinospica robiniae DSM 44927
2510065083	Bacteria	Actinobacteria	Thermoleophilia	Solirubrobacterales	Patulibacteraceae	Patulibacter	Patulibacter minatonensis	Patulibacter minatonensis KV-614, DSM 18081
2510065084	Bacteria	Actinobacteria	Actinobacteria	Frankiales	Cryptosporangiaceae	Cryptosporangium	Cryptosporangium arvum	Cryptosporangium arvum YU 629-21, DSM 44712
2510461000	Bacteria	Actinobacteria	Actinobacteria	Pseudonocardiales	Pseudonocardiaceae	Saccharomonospora	Saccharomonospora paurometabolica	Saccharomonospora paurometabolica YIM 90007
2510461002	Bacteria	Actinobacteria	Actinobacteria	Propionibacteriales	Nocardioidaceae	Nocardioides	Nocardioides sp. J52	Nocardioides sp. J52
2510461014	Bacteria	Actinobacteria	Actinobacteria	Micrococcales	Micrococcaceae	Arthrobacter	Arthrobacter sp. Rue61a	Arthrobacter nitroguajacolicus Rue61a
2510917008	Bacteria	Actinobacteria	Actinobacteria	Micrococcales	Micrococcaceae	Arthrobacter	unclassified	Arthrobacter sp. cp15 (Draft1)
2510917009	Bacteria	Actinobacteria	Actinobacteria	Corynebacteriales	Mycobacteriaceae	Mycobacterium	Mycobacterium abscessus	Mycobacterium abscessus bolletii Timone LB (020212-version)
2511231059	Bacteria	Actinobacteria	Actinobacteria	Corynebacteriales	Corynebacteriaceae	Corynebacterium	Corynebacterium diphtheriae	Corynebacterium diphtheriae HC03
2511231063	Bacteria	Actinobacteria	Actinobacteria	Propionibacteriales	Propionibacteriaceae	Cutibacterium	Cutibacterium acnes	Propionibacterium acnes TypeIA2 P.acn33
2511231067	Bacteria	Actinobacteria	Actinobacteria	Corynebacteriales	Corynebacteriaceae	Corynebacterium	Corynebacterium pseudotuberculosis	Corynebacterium pseudotuberculosis sv. Ovis 3/99-5
2511231070	Bacteria	Actinobacteria	Actinobacteria	Corynebacteriales	Mycobacteriaceae	Mycobacterium	Mycobacterium tuberculosis	Mycobacterium tuberculosis KZN 4207 (DS)
2511231075	Bacteria	Actinobacteria	Actinobacteria	Corynebacteriales	Corynebacteriaceae	Corynebacterium	Corynebacterium diphtheriae	Corynebacterium diphtheriae 31A
2511231083	Bacteria	Actinobacteria	Actinobacteria	Corynebacteriales	Corynebacteriaceae	Corynebacterium	Corynebacterium diphtheriae	Corynebacterium diphtheriae HC01
2511231084	Bacteria	Actinobacteria	Actinobacteria	Corynebacteriales	Corynebacteriaceae	Corynebacterium	Corynebacterium diphtheriae	Corynebacterium diphtheriae HC04
2511231086	Bacteria	Actinobacteria	Actinobacteria	Streptomycetales	Streptomycetaceae	Kitasatospora	Kitasatospora setae	Kitasatospora setae KM-6054, NBRC 14216
2511231088	Bacteria	Actinobacteria	Actinobacteria	Corynebacteriales	Corynebacteriaceae	Corynebacterium	Corynebacterium diphtheriae	Corynebacterium diphtheriae INCA 402
2511231089	Bacteria	Actinobacteria	Actinobacteria	Corynebacteriales	Corynebacteriaceae	Corynebacterium	Corynebacterium diphtheriae	Corynebacterium diphtheriae C7 (beta)
2511231091	Bacteria	Actinobacteria	Actinobacteria	Corynebacteriales	Corynebacteriaceae	Corynebacterium	Corynebacterium diphtheriae	Corynebacterium diphtheriae HC02
2511231095	Bacteria	Actinobacteria	Actinobacteria	Propionibacteriales	Propionibacteriaceae	Cutibacterium	Cutibacterium acnes	Propionibacterium acnes TypeIA2 P.acn31
2511231099	Bacteria	Actinobacteria	Actinobacteria	Corynebacteriales	Corynebacteriaceae	Corynebacterium	Corynebacterium diphtheriae	Corynebacterium diphtheriae BH8
2511231107	Bacteria	Actinobacteria	Actinobacteria	Corynebacteriales	Corynebacteriaceae	Corynebacterium	Corynebacterium diphtheriae	Corynebacterium diphtheriae VA01
2511231111	Bacteria	Actinobacteria	Actinobacteria	Corynebacteriales	Corynebacteriaceae	Corynebacterium	Corynebacterium diphtheriae	Corynebacterium diphtheriae PW8
2511231113	Bacteria	Actinobacteria	Actinobacteria	Streptomycetales	Streptomycetaceae	Streptomyces	Streptomyces cattleya	Streptomyces cattleya NRRL 8057
2511231114	Bacteria	Actinobacteria	Actinobacteria	Corynebacteriales	Corynebacteriaceae	Corynebacterium	Corynebacterium variabile	Corynebacterium variabile DSM 44702
2511231115	Bacteria	Actinobacteria	Actinobacteria	Corynebacteriales	Corynebacteriaceae	Corynebacterium	Corynebacterium diphtheriae	Corynebacterium diphtheriae CDCE 8392
2511231125	Bacteria	Actinobacteria	Actinobacteria	Propionibacteriales	Propionibacteriaceae	Cutibacterium	Cutibacterium acnes	Propionibacterium acnes TypeIA2 P.acn17
2511231126	Bacteria	Actinobacteria	Actinobacteria	Corynebacteriales	Corynebacteriaceae	Corynebacterium	Corynebacterium diphtheriae	Corynebacterium diphtheriae 241
2511231130	Bacteria	Actinobacteria	Actinobacteria	Corynebacteriales	Mycobacteriaceae	Mycobacterium	Mycobacterium tuberculosis	Mycobacterium tuberculosis CTRI-2
2511231142	Bacteria	Actinobacteria	Actinobacteria	Corynebacteriales	Corynebacteriaceae	Corynebacterium	Corynebacterium pseudotuberculosis	Corynebacterium pseudotuberculosis 1/06-A
2511231151	Bacteria	Actinobacteria	Actinobacteria	Micromonosporales	Micromonosporaceae	Actinoplanes	Actinoplanes sp. SE50/110	Actinoplanes sp. SE50/110
2511231152	Bacteria	Actinobacteria	Actinobacteria	Corynebacteriales	Mycobacteriaceae	Mycobacterium	Mycobacterium bovis	Mycobacterium bovis BCG Mexico
2511231153	Bacteria	Actinobacteria	Actinobacteria	Corynebacteriales	Corynebacteriaceae	Corynebacterium	Corynebacterium pseudotuberculosis	Corynebacterium pseudotuberculosis sv. II CIP52.97
2511231154	Bacteria	Actinobacteria	Actinobacteria	Corynebacteriales	Corynebacteriaceae	Corynebacterium	Corynebacterium pseudotuberculosis	Corynebacterium pseudotuberculosis PAT10
2511231172	Bacteria	Actinobacteria	Actinobacteria	Corynebacteriales	Nocardiaceae	Nocardia	Nocardia cyriacigeorgica	Nocardia cyriacigeorgica GUH-2
2511231181	Bacteria	Actinobacteria	Actinobacteria	Pseudonocardiales	Pseudonocardiaceae	Amycolatopsis	Amycolatopsis mediterranei	Amycolatopsis mediterranei S699, ATCC 13685
2511231200	Bacteria	Actinobacteria	Actinobacteria	Streptomycetales	Streptomycetaceae	Streptomyces	Streptomyces cattleya	Streptomyces cattleya DSM 46488
2511231212	Bacteria	Actinobacteria	Actinobacteria	Corynebacteriales	Corynebacteriaceae	Corynebacterium	Corynebacterium pseudotuberculosis	Corynebacterium pseudotuberculosis 42/02-A
2511231214	Bacteria	Actinobacteria	Actinobacteria	Bifidobacteriales	Bifidobacteriaceae	Bifidobacterium	Bifidobacterium animalis	Bifidobacterium animalis lactis BLC1
2511231219	Bacteria	Actinobacteria	Actinobacteria	Propionibacteriales	Propionibacteriaceae	Cutibacterium	Cutibacterium acnes	Propionibacterium acnes ATCC 11828
2512047007	Bacteria	Actinobacteria	Actinobacteria	Streptomycetales	Streptomycetaceae	Streptomyces	Streptomyces sp. SM8	Streptomyces sp. SM8 (StrepSM8)
2512047031	Bacteria	Actinobacteria	Actinobacteria	Bifidobacteriales	Bifidobacteriaceae	Bifidobacterium	Bifidobacterium adolescentis	Bifidobacterium adolescentis IVS-1
2512047045	Bacteria	Actinobacteria	Actinobacteria	Propionibacteriales	Propionibacteriaceae	Cutibacterium	Cutibacterium granulosum	Cutibacterium granulosum VPI 0507
2512047048	Bacteria	Actinobacteria	Actinobacteria	Corynebacteriales	Corynebacteriaceae	Corynebacterium	Corynebacterium mucifaciens	Corynebacterium mucifaciens CIP 105129
2512047050	Bacteria	Actinobacteria	Actinobacteria	Corynebacteriales	Corynebacteriaceae	Corynebacterium	Corynebacterium appendicis	Corynebacterium appendicis CIP 107643
2512047052	Bacteria	Actinobacteria	Actinobacteria	Actinomycetales	Actinomycetaceae	Actinomyces	Actinomyces sp. oral taxon 175	Actinomyces sp. F0384
2512047058	Bacteria	Actinobacteria	Actinobacteria	Corynebacteriales	Gordoniaceae	Gordonia	Gordonia alkanivorans	Gordonia alkanivorans NBRC 16433
2512047068	Bacteria	Actinobacteria	Actinobacteria	Propionibacteriales	Propionibacteriaceae	Propionibacterium	Propionibacterium sp. CC003-HC2	Propionibacterium sp. CC003-HC2
2512564010	Bacteria	Actinobacteria	Actinobacteria	Pseudonocardiales	Pseudonocardiaceae	Amycolatopsis	Amycolatopsis thermoflava	Amycolatopsis thermoflava N1165, DSM 44574
2512564011	Bacteria	Actinobacteria	Actinobacteria	Pseudonocardiales	Pseudonocardiaceae	Amycolatopsis	Amycolatopsis halophila	Amycolatopsis halophila YIM 93223, DSM 45216
2512564033	Bacteria	Actinobacteria	Actinobacteria	Geodermatophilales	Geodermatophilaceae	Blastococcus	Blastococcus saxobsidens	Blastococcus saxobsidens DD2
2512564036	Bacteria	Actinobacteria	Actinobacteria	Corynebacteriales	Corynebacteriaceae	Corynebacterium	Corynebacterium pseudotuberculosis	Corynebacterium pseudotuberculosis 316
2512564041	Bacteria	Actinobacteria	Actinobacteria	Corynebacteriales	Mycobacteriaceae	Mycobacterium	Mycobacterium paraintracellulare	Mycobacterium paraintracellulare MOTT-64
2512564042	Bacteria	Actinobacteria	Actinobacteria	Corynebacteriales	Gordoniaceae	Gordonia	Gordonia polyisoprenivorans	Gordonia polyisoprenivorans VH2, DSM 44266
2512564050	Bacteria	Actinobacteria	Actinobacteria	Corynebacteriales	Mycobacteriaceae	Mycobacterium	Mycobacterium intracellulare	Mycobacterium intracellulare MOTT-02
2512564056	Bacteria	Actinobacteria	Actinobacteria	Corynebacteriales	Mycobacteriaceae	Mycobacterium	Mycobacterium tuberculosis	Mycobacterium tuberculosis UT205
2512564058	Bacteria	Actinobacteria	Actinobacteria	Corynebacteriales	Corynebacteriaceae	Corynebacterium	Corynebacterium pseudotuberculosis	Corynebacterium pseudotuberculosis sv. Ovis P54B96
2512564073	Bacteria	Actinobacteria	Actinobacteria	Corynebacteriales	Mycobacteriaceae	Mycobacterium	Mycobacterium tuberculosis	Mycobacterium tuberculosis RGTB327
2513020036	Bacteria	Actinobacteria	Nitriliruptoria	Nitriliruptorales	Nitriliruptoraceae	Nitriliruptor	Nitriliruptor alkaliphilus	Nitriliruptor alkaliphilus DSM 45188
2513237078	Bacteria	Actinobacteria	Actinobacteria	Pseudonocardiales	Pseudonocardiaceae	Amycolatopsis	Amycolatopsis sp. ATCC 39116	Amycolatopsis sp. 75iv2, ATCC 39116
2513237100	Bacteria	Actinobacteria	Actinobacteria	Streptomycetales	Streptomycetaceae	Streptomyces	Streptomyces sp. OspMP-M45	Streptomyces sp. OspMP-M45
2513237107	Bacteria	Actinobacteria	Actinobacteria	Streptomycetales	Streptomycetaceae	Streptomyces	Streptomyces sp. AmelKG-F2B	Streptomyces sp. AmelKG-F2B
2513237108	Bacteria	Actinobacteria	Actinobacteria	Streptomycetales	Streptomycetaceae	Streptomyces	Streptomyces sp. MnatMP-M77	Streptomyces sp. MnatMP-M77
2513237109	Bacteria	Actinobacteria	Actinobacteria	Streptomycetales	Streptomycetaceae	Streptomyces	Streptomyces sp. Ncost-T6T-1	Streptomyces sp. Ncost-T6T-1
2513237115	Bacteria	Actinobacteria	Actinobacteria	Streptomycetales	Streptomycetaceae	Streptomyces	Streptomyces sp. SceaMP-e96	Streptomyces sp. SceaMP-e96
2513237117	Bacteria	Actinobacteria	Actinobacteria	Propionibacteriales	Propionibacteriaceae	Acidipropionibacterium	Acidipropionibacterium acidipropionici	Acidipropionibacterium acidipropionici DSM 4900
2513237119	Bacteria	Actinobacteria	Actinobacteria	Pseudonocardiales	Pseudonocardiaceae	Thermocrispum	Thermocrispum municipale	Thermocrispum municipale DSM 44069
2513237120	Bacteria	Actinobacteria	Actinobacteria	Glycomycetales	Glycomycetaceae	Glycomyces	Glycomyces tenuis	Glycomyces tenuis DSM 44171
2513237121	Bacteria	Actinobacteria	Actinobacteria	Corynebacteriales	Corynebacteriaceae	Corynebacterium	Corynebacterium sputi	Corynebacterium sputi DSM 45148
2513237122	Bacteria	Actinobacteria	Actinobacteria	Pseudonocardiales	Pseudonocardiaceae	Thermocrispum	Thermocrispum agreste	Thermocrispum agreste DSM 44070
2513237167	Bacteria	Actinobacteria	Actinobacteria	Bifidobacteriales	Bifidobacteriaceae	Bifidobacterium	Bifidobacterium breve	Bifidobacterium breve SC95
2513237168	Bacteria	Actinobacteria	Actinobacteria	Bifidobacteriales	Bifidobacteriaceae	Bifidobacterium	Bifidobacterium longum	Bifidobacterium longum infantis SC142
2513237169	Bacteria	Actinobacteria	Actinobacteria	Bifidobacteriales	Bifidobacteriaceae	Bifidobacterium	Bifidobacterium breve	Bifidobacterium breve SC154
2513237170	Bacteria	Actinobacteria	Actinobacteria	Bifidobacteriales	Bifidobacteriaceae	Bifidobacterium	Bifidobacterium bifidum	Bifidobacterium bifidum SC555
2513237171	Bacteria	Actinobacteria	Actinobacteria	Bifidobacteriales	Bifidobacteriaceae	Bifidobacterium	Bifidobacterium longum	Bifidobacterium longum longum SC596
2513237172	Bacteria	Actinobacteria	Actinobacteria	Bifidobacteriales	Bifidobacteriaceae	Bifidobacterium	Bifidobacterium longum	Bifidobacterium longum longum SC664
2513237173	Bacteria	Actinobacteria	Actinobacteria	Bifidobacteriales	Bifidobacteriaceae	Bifidobacterium	Bifidobacterium breve	Bifidobacterium breve JCM 7019
2513237174	Bacteria	Actinobacteria	Actinobacteria	Bifidobacteriales	Bifidobacteriaceae	Bifidobacterium	Bifidobacterium asteroides	Bifidobacterium asteroides ATCC 25910
2513237176	Bacteria	Actinobacteria	Actinobacteria	Micromonosporales	Micromonosporaceae	Actinoplanes	Actinoplanes missouriensis	Actinoplanes missouriensis NBRC 102363
2513237185	Bacteria	Actinobacteria	Actinobacteria	Corynebacteriales	Mycobacteriaceae	Mycobacterium	Mycobacterium tuberculosis	Mycobacterium tuberculosis RGTB423
2513237214	Bacteria	Actinobacteria	Actinobacteria	Corynebacteriales	Corynebacteriaceae	Corynebacterium	Corynebacterium pseudotuberculosis	Corynebacterium pseudotuberculosis 267
2513237236	Bacteria	Actinobacteria	Actinobacteria	Bifidobacteriales	Bifidobacteriaceae	Bifidobacterium	Bifidobacterium animalis	Bifidobacterium animalis animalis ATCC 25527
2513237258	Bacteria	Actinobacteria	Actinobacteria	Micrococcales	Dermatophilaceae	Mobilicoccus	Mobilicoccus pelagius	Mobilicoccus pelagius NBRC 104925
2513237262	Bacteria	Actinobacteria	Actinobacteria	Corynebacteriales	Corynebacteriaceae	Corynebacterium	Corynebacterium casei	Corynebacterium casei UCMA 3821
2513237283	Bacteria	Actinobacteria	Actinobacteria	Micrococcales	Micrococcaceae	Rothia	Rothia aeria	Rothia aeria F0474
2513237284	Bacteria	Actinobacteria	Actinobacteria	Micrococcales	Microbacteriaceae	Candidatus Aquiluna	Candidatus Aquiluna sp. IMCC13023	Candidatus Aquiluna sp. IMCC13023
2513237290	Bacteria	Actinobacteria	Actinobacteria	Corynebacteriales	Nocardiaceae	Rhodococcus	Rhodococcus imtechensis	Rhodococcus imtechensis RKJ300
2513237320	Bacteria	Actinobacteria	Actinobacteria	Corynebacteriales	Gordoniaceae	Gordonia	Gordonia terrae	Gordonia terrae NBRC 100016
2513237321	Bacteria	Actinobacteria	Actinobacteria	Corynebacteriales	Gordoniaceae	Gordonia	Gordonia sputi	Gordonia sputi NBRC 100414
2513237335	Bacteria	Actinobacteria	Actinobacteria	Micrococcales	Micrococcaceae	Nesterenkonia	Nesterenkonia sp. F	Nesterenkonia sp. F
2513237344	Bacteria	Actinobacteria	Coriobacteriia	Coriobacteriales	Coriobacteriaceae	Collinsella	Collinsella tanakaei	Collinsella tanakaei YIT 12063
2513237359	Bacteria	Actinobacteria	Coriobacteriia	Coriobacteriales	Atopobiaceae	Olsenella	Olsenella sp. oral taxon 809	Olsenella sp. oral taxon 809 F0356
2513237372	Bacteria	Actinobacteria	Actinobacteria	Corynebacteriales	Nocardiaceae	Nocardia	Nocardia brasiliensis	Nocardia brasiliensis ATCC 700358
2513237375	Bacteria	Actinobacteria	Actinobacteria	Actinomycetales	Actinomycetaceae	Actinomyces	Actinomyces graevenitzii	Actinomyces graevenitzii C83
2513237386	Bacteria	Actinobacteria	Actinobacteria	Actinomycetales	Actinomycetaceae	Actinomyces	Actinomyces sp. oral taxon 849	Actinomyces sp. F0330
2513237387	Bacteria	Actinobacteria	Actinobacteria	Corynebacteriales	Nocardiaceae	Rhodococcus	Rhodococcus pyridinivorans	Rhodococcus pyridinivorans AK37
2513237388	Bacteria	Actinobacteria	Actinobacteria	Propionibacteriales	Propionibacteriaceae	Propionibacterium	Propionibacterium sp. 5_U_42AFAA	Propionibacterium sp. 5_U_42AFAA
2513237389	Bacteria	Actinobacteria	Actinobacteria	Propionibacteriales	Propionibacteriaceae	Cutibacterium	Cutibacterium avidum	Cutibacterium avidum VPI 0179
2514752031	Bacteria	Actinobacteria	Actinobacteria	Streptomycetales	Streptomycetaceae	Streptomyces	Streptomyces sp. W007	Streptomyces sp. W007
2514885044	Bacteria	Actinobacteria	Actinobacteria	Corynebacteriales	Gordoniaceae	Gordonia	Gordonia amarae	Gordonia amarae NBRC 15530
2514885045	Bacteria	Actinobacteria	Actinobacteria	Corynebacteriales	Gordoniaceae	Gordonia	Gordonia otitidis	Gordonia otitidis NBRC 100426
2515075013	Bacteria	Actinobacteria	Actinobacteria	Pseudonocardiales	Pseudonocardiaceae	Amycolatopsis	Amycolatopsis nigrescens	Amycolatopsis nigrescens CSC17Ta-90, DSM 44992
2515154000	Bacteria	Actinobacteria	Actinobacteria	Micrococcales	Microbacteriaceae	Leucobacter	unclassified	Leucobacter sp. AEAR
2515154011	Bacteria	Actinobacteria	Actinobacteria	Micromonosporales	Micromonosporaceae	Longispora	Longispora albida	Longispora albida DSM 44784
2515154012	Bacteria	Actinobacteria	Actinobacteria	Corynebacteriales	Mycobacteriaceae	Mycobacterium	Mycobacterium hassiacum	Mycobacterium hassiacum DSM 44199
2515154014	Bacteria	Actinobacteria	Actinobacteria	Corynebacteriales	Corynebacteriaceae	Corynebacterium	Corynebacterium ciconiae	Corynebacterium ciconiae DSM 44920
2515154015	Bacteria	Actinobacteria	Actinobacteria	Pseudonocardiales	Pseudonocardiaceae	Actinomycetospora	Actinomycetospora chiangmaiensis	Actinomycetospora chiangmaiensis DSM 45062
2515154016	Bacteria	Actinobacteria	Actinobacteria	Micromonosporales	Micromonosporaceae	Catelliglobosispora	Catelliglobosispora koreensis	Catelliglobosispora koreensis DSM 44566
2515154017	Bacteria	Actinobacteria	Actinobacteria	Micromonosporales	Micromonosporaceae	Actinoplanes	Actinoplanes globisporus	Actinoplanes globisporus DSM 43857
2515154018	Bacteria	Actinobacteria	Actinobacteria	Corynebacteriales	Corynebacteriaceae	Corynebacterium	Corynebacterium lubricantis	Corynebacterium lubricantis DSM 45231
2515154029	Bacteria	Actinobacteria	Actinobacteria	Corynebacteriales	Corynebacteriaceae	Corynebacterium	Corynebacterium doosanense	Corynebacterium doosanense CAU 212, DSM 45436
2515154032	Bacteria	Actinobacteria	Actinobacteria	Pseudonocardiales	Pseudonocardiaceae	Amycolatopsis	Amycolatopsis taiwanensis	Amycolatopsis taiwanensis DSM 45107
2515154055	Bacteria	Actinobacteria	Actinobacteria	Corynebacteriales	Corynebacteriaceae	Corynebacterium	Corynebacterium caspium	Corynebacterium caspium DSM 44850
2515154059	Bacteria	Actinobacteria	Actinobacteria	Corynebacteriales	Corynebacteriaceae	Corynebacterium	Corynebacterium ulceribovis	Corynebacterium ulceribovis DSM 45146
2515154087	Bacteria	Actinobacteria	Actinobacteria	Frankiales	Frankiaceae	Frankia	Frankia discariae	Frankia discariae BCU110501
2515154088	Bacteria	Actinobacteria	Actinobacteria	Micromonosporales	Micromonosporaceae	Salinispora	Salinispora arenicola	Salinispora arenicola CNT800
2515154089	Bacteria	Actinobacteria	Actinobacteria	Streptosporangiales	Nocardiopsaceae	Nocardiopsis	Nocardiopsis sp. CNT312	Nocardiopsis sp. CNT312
2515154093	Bacteria	Actinobacteria	Actinobacteria	Micromonosporales	Micromonosporaceae	Salinispora	Salinispora arenicola	Salinispora arenicola CNB527
2515154094	Bacteria	Actinobacteria	Actinobacteria	Micromonosporales	Micromonosporaceae	Salinispora	Salinispora tropica	Salinispora tropica CNH898
2515154095	Bacteria	Actinobacteria	Actinobacteria	Streptomycetales	Streptomycetaceae	Streptomyces	Streptomyces sp. LamerLS-316	Streptomyces sp. LamerLS-316
2515154096	Bacteria	Actinobacteria	Actinobacteria	Streptomycetales	Streptomycetaceae	Streptomyces	Streptomyces sp. CcalMP-8W	Streptomyces sp. CcalMP-8W
2515154097	Bacteria	Actinobacteria	Actinobacteria	Streptomycetales	Streptomycetaceae	Streptomyces	Streptomyces sp. LaPpAH-165	Streptomyces sp. LaPpAH-165
2515154098	Bacteria	Actinobacteria	Actinobacteria	Streptomycetales	Streptomycetaceae	Streptomyces	Streptomyces sp. KhCrAH-340	Streptomyces sp. KhCrAH-340
2515154099	Bacteria	Actinobacteria	Actinobacteria	Streptomycetales	Streptomycetaceae	Streptomyces	Streptomyces sp. LaPpAH-202	Streptomyces sp. LaPpAH-202
2515154100	Bacteria	Actinobacteria	Actinobacteria	Streptomycetales	Streptomycetaceae	Streptomyces	Streptomyces sp. MspMP-M5	Streptomyces sp. MspMP-M5
2515154101	Bacteria	Actinobacteria	Actinobacteria	Streptomycetales	Streptomycetaceae	Streptomyces	Streptomyces sp. Amel2xE9	Streptomyces sp. Amel2xE9
2515154102	Bacteria	Actinobacteria	Actinobacteria	Streptomycetales	Streptomycetaceae	Streptomyces	Streptomyces sp. ScaeMP-e10	Streptomyces sp. ScaeMP-e10
2515154103	Bacteria	Actinobacteria	Actinobacteria	Streptomycetales	Streptomycetaceae	Streptomyces	Streptomyces sp. FxanaC1	Streptomyces sp. FxanaC1
2515154104	Bacteria	Actinobacteria	Actinobacteria	Streptomycetales	Streptomycetaceae	Streptomyces	Streptomyces sp. KhCrAH-244	Streptomyces sp. KhCrAH-244
2515154105	Bacteria	Actinobacteria	Actinobacteria	Streptomycetales	Streptomycetaceae	Streptomyces	Streptomyces sp. HmicA12	Streptomyces sp. HmicA12
2515154106	Bacteria	Actinobacteria	Actinobacteria	Streptomycetales	Streptomycetaceae	Streptomyces	Streptomyces sp. FxanaD5	Streptomyces sp. FxanaD5
2515154124	Bacteria	Actinobacteria	Actinobacteria	Micromonosporales	Micromonosporaceae	Salinispora	Salinispora pacifica	Salinispora pacifica CNT569
2515154125	Bacteria	Actinobacteria	Actinobacteria	Micromonosporales	Micromonosporaceae	Salinispora	Salinispora arenicola	Salinispora arenicola CNH964
2515154126	Bacteria	Actinobacteria	Actinobacteria	Micromonosporales	Micromonosporaceae	Salinispora	Salinispora pacifica	Salinispora pacifica CNT003
2515154127	Bacteria	Actinobacteria	Actinobacteria	Micromonosporales	Micromonosporaceae	Salinispora	Salinispora arenicola	Salinispora arenicola CNT857
2515154128	Bacteria	Actinobacteria	Actinobacteria	Micromonosporales	Micromonosporaceae	Salinispora	Salinispora pacifica	Salinispora pacifica CNT855
2515154129	Bacteria	Actinobacteria	Actinobacteria	Micromonosporales	Micromonosporaceae	Salinispora	Salinispora pacifica	Salinispora pacifica CNS103
2515154131	Bacteria	Actinobacteria	Actinobacteria	Corynebacteriales	Corynebacteriaceae	Corynebacterium	Corynebacterium mastitidis	Corynebacterium mastitidis DSM 44356
2515154135	Bacteria	Actinobacteria	Actinobacteria	Micromonosporales	Micromonosporaceae	Salinispora	Salinispora arenicola	Salinispora arenicola CNT850
2515154136	Bacteria	Actinobacteria	Actinobacteria	Micromonosporales	Micromonosporaceae	Salinispora	Salinispora pacifica	Salinispora pacifica CNT150
2515154137	Bacteria	Actinobacteria	Actinobacteria	Micromonosporales	Micromonosporaceae	Salinispora	Salinispora arenicola	Salinispora arenicola CNX482
2515154140	Bacteria	Actinobacteria	Actinobacteria	Propionibacteriales	Nocardioidaceae	Kribbella	Kribbella catacumbae	Kribbella catacumbae DSM 19601
2515154141	Bacteria	Actinobacteria	Actinobacteria	Streptosporangiales	Streptosporangiaceae	Nonomuraea	Nonomuraea coxensis	Nonomuraea coxensis DSM 45129
2515154142	Bacteria	Actinobacteria	Actinobacteria	Streptomycetales	Streptomycetaceae	Streptomyces	Streptomyces vitaminophilus	Streptomyces vitaminophilus DSM 41686
2515154143	Bacteria	Actinobacteria	Actinobacteria	Pseudonocardiales	Pseudonocardiaceae	Sciscionella	Sciscionella marina	Sciscionella marina DSM 45152
2515154148	Bacteria	Actinobacteria	Actinobacteria	Streptomycetales	Streptomycetaceae	Streptomyces	Streptomyces sp. LaPpAH-108	Streptomyces sp. LaPpAH-108
2515154149	Bacteria	Actinobacteria	Actinobacteria	Streptomycetales	Streptomycetaceae	Streptomyces	Streptomyces sp. ATexAB-D23	Streptomyces sp. ATexAB-D23
2515154150	Bacteria	Actinobacteria	Actinobacteria	Streptomycetales	Streptomycetaceae	Streptomyces	Streptomyces sp. CNH189	Streptomyces sp. CNH189
2515154153	Bacteria	Actinobacteria	Actinobacteria	Corynebacteriales	Corynebacteriaceae	Corynebacterium	Corynebacterium pilosum	Corynebacterium pilosum DSM 20521
2515154155	Bacteria	Actinobacteria	Actinobacteria	Propionibacteriales	Nocardioidaceae	Actinopolymorpha	Actinopolymorpha alba	Actinopolymorpha alba DSM 45243
2515154156	Bacteria	Actinobacteria	Actinobacteria	Corynebacteriales	Corynebacteriaceae	Corynebacterium	Corynebacterium propinquum	Corynebacterium propinquum DSM 44285
2515154163	Bacteria	Actinobacteria	Actinobacteria	Micromonosporales	Micromonosporaceae	Salinispora	Salinispora tropica	Salinispora tropica CNS197
2515154165	Bacteria	Actinobacteria	Actinobacteria	Streptomycetales	Streptomycetaceae	Streptomyces	Streptomyces sp. DvalAA-83	Streptomyces sp. DvalAA-83
2515154166	Bacteria	Actinobacteria	Actinobacteria	Streptomycetales	Streptomycetaceae	Streptomyces	Streptomyces sp. SolWspMP-sol2th	Streptomyces sp. SolWspMP-sol2th
2515154169	Bacteria	Actinobacteria	Actinobacteria	Streptomycetales	Streptomycetaceae	Streptomyces	Streptomyces sp. BoleA5	Streptomyces sp. BoleA5
2515154170	Bacteria	Actinobacteria	Actinobacteria	Micromonosporales	Micromonosporaceae	Salinispora	Salinispora pacifica	Salinispora pacifica CNT854
2515154171	Bacteria	Actinobacteria	Actinobacteria	Streptomycetales	Streptomycetaceae	Streptomyces	Streptomyces sp. LaPpAH-95	Streptomyces sp. LaPpAH-95
2515154177	Bacteria	Actinobacteria	Actinobacteria	Micromonosporales	Micromonosporaceae	Salinispora	Salinispora pacifica	Salinispora pacifica CNT029
2515154178	Bacteria	Actinobacteria	Actinobacteria	Micromonosporales	Micromonosporaceae	Salinispora	Salinispora pacifica	Salinispora pacifica CNR114
2515154179	Bacteria	Actinobacteria	Actinobacteria	Pseudonocardiales	Pseudonocardiaceae	Saccharomonospora	Saccharomonospora sp. CNQ490	Saccharomonospora sp. CNQ490
2515154180	Bacteria	Actinobacteria	Actinobacteria	Micromonosporales	Micromonosporaceae	Salinispora	Salinispora arenicola	Salinispora arenicola CNQ748
2515154181	Bacteria	Actinobacteria	Actinobacteria	Micromonosporales	Micromonosporaceae	Salinispora	Salinispora arenicola	Salinispora arenicola CNH646
2515154182	Bacteria	Actinobacteria	Actinobacteria	Micromonosporales	Micromonosporaceae	Salinispora	Salinispora pacifica	Salinispora pacifica CNT796
2515154183	Bacteria	Actinobacteria	Actinobacteria	Micromonosporales	Micromonosporaceae	Salinispora	Salinispora arenicola	Salinispora arenicola CNH905
2515154184	Bacteria	Actinobacteria	Actinobacteria	Micromonosporales	Micromonosporaceae	Salinispora	Salinispora pacifica	Salinispora pacifica CNT001
2515154185	Bacteria	Actinobacteria	Actinobacteria	Micromonosporales	Micromonosporaceae	Salinispora	Salinispora pacifica	Salinispora pacifica CNT603
2515154186	Bacteria	Actinobacteria	Actinobacteria	Micromonosporales	Micromonosporaceae	Salinispora	Salinispora arenicola	Salinispora arenicola CNT798
2515154187	Bacteria	Actinobacteria	Actinobacteria	Micromonosporales	Micromonosporaceae	Salinispora	Salinispora arenicola	Salinispora arenicola CNX891
2515154188	Bacteria	Actinobacteria	Actinobacteria	Micromonosporales	Micromonosporaceae	Salinispora	Salinispora arenicola	Salinispora arenicola CNX508
2515154193	Bacteria	Actinobacteria	Actinobacteria	Micromonosporales	Micromonosporaceae	Salinispora	Salinispora arenicola	Salinispora arenicola CNH941
2515154194	Bacteria	Actinobacteria	Actinobacteria	Micromonosporales	Micromonosporaceae	Salinispora	Salinispora pacifica	Salinispora pacifica CNR894
2515154197	Bacteria	Actinobacteria	Actinobacteria	Streptomycetales	Streptomycetaceae	Streptomyces	Streptomyces scabrisporus	Streptomyces scabrisporus DSM 41855
2515154200	Bacteria	Actinobacteria	Actinobacteria	Micromonosporales	Micromonosporaceae	Salinispora	Salinispora pacifica	Salinispora pacifica CNT131
2515154202	Bacteria	Actinobacteria	Actinobacteria	Micromonosporales	Micromonosporaceae	Salinispora	Salinispora pacifica	Salinispora pacifica CNT084
2515154203	Bacteria	Actinobacteria	Actinobacteria	Micromonosporales	Micromonosporaceae	Salinispora	Salinispora arenicola	Salinispora arenicola CNR921
2515154205	Bacteria	Actinobacteria	Actinobacteria	Streptomycetales	Streptomycetaceae	Streptomyces	Streptomyces sp. CNH099	Streptomyces sp. CNH099
2515154206	Bacteria	Actinobacteria	Actinobacteria	Streptomycetales	Streptomycetaceae	Streptomyces	Streptomyces sp. CNT371	Streptomyces sp. CNT371
2515154214	Bacteria	Actinobacteria	Actinobacteria	Propionibacteriales	Propionibacteriaceae	Cutibacterium	Cutibacterium acnes	Propionibacterium acnes DSM 1897
2516143008	Bacteria	Actinobacteria	Actinobacteria	Pseudonocardiales	Pseudonocardiaceae	Amycolatopsis	Amycolatopsis alba	Amycolatopsis alba DSM 44262
2516143011	Bacteria	Actinobacteria	Actinobacteria	Propionibacteriales	Propionibacteriaceae	Cutibacterium	Cutibacterium acnes	Propionibacterium acnes PRP-38
2516143022	Bacteria	Actinobacteria	Actinobacteria	Micromonosporales	Micromonosporaceae	Salinispora	Salinispora arenicola	Salinispora arenicola CNS-991, DSM 45545
2516143052	Bacteria	Actinobacteria	Actinobacteria	Corynebacteriales	Mycobacteriaceae	Mycobacterium	Mycobacterium abscessus	Mycobacterium abscessus M94
2516143102	Bacteria	Actinobacteria	Actinobacteria	Corynebacteriales	Mycobacteriaceae	Mycobacterium	Mycobacterium abscessus	Mycobacterium abscessus M93
2516143114	Bacteria	Actinobacteria	Actinobacteria	Streptomycetales	Streptomycetaceae	Streptomyces	Streptomyces sp. PsTaAH-124	Streptomyces sp. PsTaAH-124
2516143117	Bacteria	Actinobacteria	Actinobacteria	Streptomycetales	Streptomycetaceae	Streptomyces	Streptomyces sp. CNR698	Streptomyces sp. CNR698
2516143118	Bacteria	Actinobacteria	Actinobacteria	Micromonosporales	Micromonosporaceae	Salinispora	Salinispora pacifica	Salinispora pacifica CNT138
2516493006	Bacteria	Actinobacteria	Actinobacteria	Streptomycetales	Streptomycetaceae	Streptomyces	Streptomyces purpureus	Streptomyces purpureus KA281, ATCC 21405
2516493018	Bacteria	Actinobacteria	Actinobacteria	Corynebacteriales	Mycobacteriaceae	Mycobacterium	Mycobacterium sp. 155	Mycobacterium sp. 155
2516493022	Bacteria	Actinobacteria	Actinobacteria	Corynebacteriales	Gordoniaceae	Gordonia	Gordonia polyisoprenivorans	Gordonia polyisoprenivorans HW436
2516493031	Bacteria	Actinobacteria	Actinobacteria	Actinopolysporales	Actinopolysporaceae	Actinopolyspora	Actinopolyspora mortivallis	Actinopolyspora mortivallis HS-1, DSM 44261
2516493032	Bacteria	Actinobacteria	Actinobacteria	Micromonosporales	Micromonosporaceae	Salinispora	Salinispora pacifica	Salinispora pacifica DSM 45547
2516653027	Bacteria	Actinobacteria	Actinobacteria	Corynebacteriales	Nocardiaceae	Rhodococcus	Rhodococcus pyridinivorans	Rhodococcus pyridinivorans SB3094 (v1.0)
2516653028	Bacteria	Actinobacteria	Actinobacteria	Streptosporangiales	Streptosporangiaceae	Sphaerisporangium	Sphaerisporangium cinnabarinum	Sphaerisporangium cinnabarinum FD25488, DSM 44094 (v1.0)
2516653042	Bacteria	Actinobacteria	Actinobacteria	Micromonosporales	Micromonosporaceae	Salinispora	Salinispora pacifica	Salinispora pacifica DSM 45546
2516653049	Bacteria	Actinobacteria	Actinobacteria	Frankiales	Sporichthyaceae	Sporichthya	Sporichthya polymorpha	Sporichthya polymorpha DSM 43042
2516653079	Bacteria	Actinobacteria	Actinobacteria	Glycomycetales	Glycomycetaceae	Haloglycomyces	Haloglycomyces albus	Haloglycomyces albus DSM 45210
2517093007	Bacteria	Actinobacteria	Actinobacteria	Frankiales	Frankiaceae	Frankia	Frankia elaeagni	Frankia sp. BMG5.12
2517093016	Bacteria	Actinobacteria	Actinobacteria	Pseudonocardiales	Pseudonocardiaceae	Saccharomonospora	Saccharomonospora saliphila	Saccharomonospora saliphila YIM 90502
2517093017	Bacteria	Actinobacteria	Actinobacteria	Pseudonocardiales	Pseudonocardiaceae	Saccharomonospora	Saccharomonospora halophila	Saccharomonospora halophila 8
2517093032	Bacteria	Actinobacteria	Actinobacteria	Corynebacteriales	Mycobacteriaceae	Mycobacterium	Mycobacterium abscessus	Mycobacterium massiliense GO 06
2517093034	Bacteria	Actinobacteria	Actinobacteria	Pseudonocardiales	Pseudonocardiaceae	Amycolatopsis	Amycolatopsis mediterranei	Amycolatopsis mediterranei S699
2517093035	Bacteria	Actinobacteria	Actinobacteria	Corynebacteriales	Corynebacteriaceae	Corynebacterium	Corynebacterium ulcerans	Corynebacterium ulcerans 0102
2517287016	Bacteria	Actinobacteria	Actinobacteria	Pseudonocardiales	Pseudonocardiaceae	Saccharomonospora	[Actinopolyspora] iraqiensis	Actinopolyspora iraqiensis IQ-H1
2517287019	Bacteria	Actinobacteria	Actinobacteria	Micromonosporales	Micromonosporaceae	Salinispora	Salinispora pacifica	Salinispora pacifica DSM 45544
2517287020	Bacteria	Actinobacteria	Actinobacteria	Pseudonocardiales	Pseudonocardiaceae	Amycolatopsis	Amycolatopsis benzoatilytica	Amycolatopsis benzoatilytica DSM 43387
2517287023	Bacteria	Actinobacteria	Actinobacteria	Micromonosporales	Micromonosporaceae	Salinispora	Salinispora pacifica	Salinispora pacifica DSM 45548
2517287026	Bacteria	Actinobacteria	Actinobacteria	Actinopolysporales	Actinopolysporaceae	Actinopolyspora	Actinopolyspora halophila	Actinopolyspora halophila DSM 43834
2517287032	Bacteria	Actinobacteria	Actinobacteria	Micrococcales	Micrococcaceae	Arthrobacter	Arthrobacter sp. MA-N2	Arthrobacter sp. MA-N2
2517434006	Bacteria	Actinobacteria	Actinobacteria	Micrococcales	Brevibacteriaceae	Brevibacterium	Brevibacterium casei	Brevibacterium casei S18
2517434008	Bacteria	Actinobacteria	Actinobacteria	Micromonosporales	Micromonosporaceae	Salinispora	Salinispora pacifica	Salinispora pacifica DSM 45549
2517434013	Bacteria	Actinobacteria	Actinobacteria	Pseudonocardiales	Pseudonocardiaceae	Amycolatopsis	Amycolatopsis balhimycina	Amycolatopsis balhimycina FH 1894
2517572001	Bacteria	Actinobacteria	Actinobacteria	Micrococcales	Micrococcaceae	Rothia	Rothia mucilaginosa	Rothia mucilaginosa Lim (High quality draft)
2517572101	Bacteria	Actinobacteria	Actinobacteria	Frankiales	Frankiaceae	Frankia	Frankia sp. DC12	Frankia sp. DC12
2517572102	Bacteria	Actinobacteria	Actinobacteria	Kineosporiales	Kineosporiaceae	Quadrisphaera	unclassified	Quadrisphaera sp. R2A-380-A
2517572122	Bacteria	Actinobacteria	Actinobacteria	Micrococcales	Micrococcaceae	Arthrobacter	Arthrobacter sp. 131MFCol6.1	Arthrobacter sp. 131MFCol6.1
2517572123	Bacteria	Actinobacteria	Actinobacteria	Micrococcales	Micrococcaceae	Arthrobacter	Arthrobacter sp. 135MFCol5.1	Arthrobacter sp. 135MFCol5.1
2517572124	Bacteria	Actinobacteria	Actinobacteria	Micrococcales	Micrococcaceae	Arthrobacter	Arthrobacter sp. 161MFSha2.1	Arthrobacter sp. 161MFSha2.1
2517572137	Bacteria	Actinobacteria	Actinobacteria	Micromonosporales	Micromonosporaceae	Salinispora	Salinispora arenicola	Salinispora arenicola CNT005
2517572145	Bacteria	Actinobacteria	Actinobacteria	Micromonosporales	Micromonosporaceae	Salinispora	Salinispora pacifica	Salinispora pacifica CNT148
2517572146	Bacteria	Actinobacteria	Actinobacteria	Micrococcales	Micrococcaceae	Acaricomes	Acaricomes phytoseiuli	Acaricomes phytoseiuli DSM 14247
2517572149	Bacteria	Actinobacteria	Actinobacteria	Micromonosporales	Micromonosporaceae	Micromonospora	Micromonospora sp. CNB394	Micromonospora sp. CNB394
2517572152	Bacteria	Actinobacteria	Actinobacteria	Micromonosporales	Micromonosporaceae	Salinispora	Salinispora arenicola	Salinispora arenicola CNX814
2517572153	Bacteria	Actinobacteria	Actinobacteria	Micromonosporales	Micromonosporaceae	Salinispora	Salinispora arenicola	Salinispora arenicola CNY011
2517572154	Bacteria	Actinobacteria	Actinobacteria	Micromonosporales	Micromonosporaceae	Salinispora	Salinispora arenicola	Salinispora arenicola CNY280
2517572155	Bacteria	Actinobacteria	Actinobacteria	Micromonosporales	Micromonosporaceae	Salinispora	Salinispora pacifica	Salinispora pacifica CNQ768
2517572156	Bacteria	Actinobacteria	Actinobacteria	Micromonosporales	Micromonosporaceae	Salinispora	Salinispora pacifica	Salinispora pacifica CNS863
2517572157	Bacteria	Actinobacteria	Actinobacteria	Micromonosporales	Micromonosporaceae	Salinispora	Salinispora pacifica	Salinispora pacifica CNS996
2517572158	Bacteria	Actinobacteria	Actinobacteria	Micromonosporales	Micromonosporaceae	Salinispora	Salinispora pacifica	Salinispora pacifica CNT045
2517572159	Bacteria	Actinobacteria	Actinobacteria	Micromonosporales	Micromonosporaceae	Salinispora	Salinispora pacifica	Salinispora pacifica CNT124
2517572160	Bacteria	Actinobacteria	Actinobacteria	Micromonosporales	Micromonosporaceae	Salinispora	Salinispora pacifica	Salinispora pacifica CNT584
2517572161	Bacteria	Actinobacteria	Actinobacteria	Micromonosporales	Micromonosporaceae	Salinispora	Salinispora pacifica	Salinispora pacifica CNT609
2517572162	Bacteria	Actinobacteria	Actinobacteria	Micromonosporales	Micromonosporaceae	Salinispora	Salinispora pacifica	Salinispora pacifica CNT851
2517572163	Bacteria	Actinobacteria	Actinobacteria	Micromonosporales	Micromonosporaceae	Salinispora	Salinispora arenicola	Salinispora arenicola CNY237
2517572164	Bacteria	Actinobacteria	Actinobacteria	Micromonosporales	Micromonosporaceae	Salinispora	Salinispora tropica	Salinispora tropica CNS416
2517572165	Bacteria	Actinobacteria	Actinobacteria	Streptomycetales	Streptomycetaceae	Streptomyces	Streptomyces sp. CNQ766	Streptomyces sp. CNQ766
2517572166	Bacteria	Actinobacteria	Actinobacteria	Streptomycetales	Streptomycetaceae	Streptomyces	Streptomyces sp. CNS335	Streptomyces sp. CNS335
2517572167	Bacteria	Actinobacteria	Actinobacteria	Streptomycetales	Streptomycetaceae	Streptomyces	Streptomyces sp. CNT372	Streptomyces sp. CNT372
2517572184	Bacteria	Actinobacteria	Actinobacteria	Streptomycetales	Streptomycetaceae	Streptomyces	Streptomyces sp. CNY228	Streptomyces sp. CNY228
2517572190	Bacteria	Actinobacteria	Actinobacteria	Streptomycetales	Streptomycetaceae	Streptomyces	Streptomyces sp. CNT302	Streptomyces sp. CNT302
2517572194	Bacteria	Actinobacteria	Actinobacteria	Micromonosporales	Micromonosporaceae	Salinispora	Salinispora pacifica	Salinispora pacifica DSM 45543
2517572210	Bacteria	Actinobacteria	Actinobacteria	Micromonosporales	Micromonosporaceae	Salinispora	Salinispora arenicola	Salinispora arenicola CNB458
2517572211	Bacteria	Actinobacteria	Actinobacteria	Micromonosporales	Micromonosporaceae	Salinispora	Salinispora tropica	Salinispora tropica CNB476
2517572212	Bacteria	Actinobacteria	Actinobacteria	Micromonosporales	Micromonosporaceae	Salinispora	Salinispora tropica	Salinispora tropica CNB536
2517572214	Bacteria	Actinobacteria	Actinobacteria	Micrococcales	Micrococcaceae	Arthrobacter	Arthrobacter sp. 162MFSha1.1	Arthrobacter sp. 162MFSha1.1
2517572222	Bacteria	Actinobacteria	Actinobacteria	Corynebacteriales	Corynebacteriaceae	Corynebacterium	Corynebacterium capitovis	Corynebacterium capitovis DSM 44611
2517572233	Bacteria	Actinobacteria	Actinobacteria	Micromonosporales	Micromonosporaceae	Salinispora	Salinispora arenicola	Salinispora arenicola CNT859
2517572239	Bacteria	Actinobacteria	Actinobacteria	Streptomycetales	Streptomycetaceae	Streptomyces	Streptomyces bottropensis	Streptomyces bottropensis ATCC 25435
2517572242	Bacteria	Actinobacteria	Actinobacteria	Pseudonocardiales	Pseudonocardiaceae	Amycolatopsis	Amycolatopsis methanolica	Amycolatopsis methanolica 239, DSM 44096
2518285526	Bacteria	Actinobacteria	Actinobacteria	Streptomycetales	Streptomycetaceae	Streptomyces	Streptomyces viridosporus	Streptomyces viridosporus T7A, ATCC 39115
[truncated: 54,870 more rows]

## Sheet: All Metagenomes
Supplementary Table 2 - continued. List of metagenomes mined.
Metagenome ID	Latitude	Longitude	Gold Category	Gold Ecosystem	Gold Eccosystem type	Gold Ecosystem subtype	Category	Subcategory	Availability
403962	49.5667	-138.667	Oceanic	Aquatic		Marine	Aquatic	Marine	IMG: 3300000266
403973	39.0043	-77.1012	Oceanic	Aquatic		Marine	Aquatic	Marine	IMG: 3300000258
403974	49.5667	-138.667	Oceanic	Aquatic		Marine	Aquatic	Marine	IMG: 3300000260
403975	49.5667	-138.667	Oceanic	Aquatic		Marine	Aquatic	Marine	IMG: 3300000261
403976	48.65	-126.667	Oceanic	Aquatic		Marine	Aquatic	Marine	IMG: 3300000265
403977	48.65	-126.667	Oceanic	Aquatic		Marine	Aquatic	Marine	IMG: 3300000264
403978	48.65	-126.667	Oceanic	Aquatic		Marine	Aquatic	Marine	IMG: 3300000263
403979	48.65	-126.667	Oceanic	Aquatic		Marine	Aquatic	Marine	IMG: 3300000262
403980	50	-145	Oceanic	Aquatic		Marine	Aquatic	Marine	IMG: 3300000259
403982	39.0043	-77.1012	Oceanic	Aquatic		Marine	Aquatic	Marine	IMG: 3300000137
403983	48.35	-123.3	Oceanic	Aquatic		Marine	Aquatic	Marine	IMG: 3300000257
403984	48.35	-123.3	Oceanic	Aquatic		Marine	Aquatic	Marine	IMG: 3300000256
403985	48.35	-123.3	Oceanic	Aquatic		Marine	Aquatic	Marine	IMG: 3300000255
403986	48.35	-123.3	Oceanic	Aquatic		Marine	Aquatic	Marine	IMG: 3300000213
403987	48.35	-123.3	Oceanic	Aquatic		Marine	Aquatic	Marine	IMG: 3300000198
404869	46.041	-89.686	Aquatic	Environmental	Freshwater	Lentic	Aquatic	Freshwater (non-Groundwater)	IMG: 3300021142
405405	48.97	-130.667	Oceanic	Aquatic		Marine	Aquatic	Marine	IMG: 3300000161
405407	49.5667	-138.667	Oceanic	Aquatic		Marine	Aquatic	Marine	IMG: 3300000183
405408	48.97	-130.667	Oceanic	Aquatic		Marine	Aquatic	Marine	IMG: 3300000168
405409	49.5667	-138.667	Oceanic	Aquatic		Marine	Aquatic	Marine	IMG: 3300000209
405410	49.2833	-134.667	Oceanic	Aquatic		Marine	Aquatic	Marine	IMG: 3300000149
405411	49.2833	-134.667	Oceanic	Aquatic		Marine	Aquatic	Marine	IMG: 3300000142
405413	49.2833	-134.667	Oceanic	Aquatic		Marine	Aquatic	Marine	IMG: 3300000196
405415	49.5667	-138.667	Oceanic	Aquatic		Marine	Aquatic	Marine	IMG: 3300000323
405417	49.2833	-134.667	Oceanic	Aquatic		Marine	Aquatic	Marine	IMG: 3300000173
405418	49.2833	-134.667	Oceanic	Aquatic		Marine	Aquatic	Marine	IMG: 3300000219
405419	49.2833	-134.667	Oceanic	Aquatic		Marine	Aquatic	Marine	IMG: 3300000186
405421	48.65	-126.667	Oceanic	Aquatic		Marine	Aquatic	Marine	IMG: 3300000181
405422	48.65	-126.667	Oceanic	Aquatic		Marine	Aquatic	Marine	IMG: 3300000141
405424	49.2833	-134.667	Oceanic	Aquatic		Marine	Aquatic	Marine	IMG: 3300000179
405425	49.2833	-134.667	Oceanic	Aquatic		Marine	Aquatic	Marine	IMG: 3300000190
405426	49.2833	-134.667	Oceanic	Aquatic		Marine	Aquatic	Marine	IMG: 3300000163
405428	49.5667	-138.667	Oceanic	Aquatic		Marine	Aquatic	Marine	IMG: 3300000218
405429	50	-145	Oceanic	Aquatic		Marine	Aquatic	Marine	IMG: 3300000159
405430	50	-145	Oceanic	Aquatic		Marine	Aquatic	Marine	IMG: 3300000180
405437	50	-145	Oceanic	Aquatic		Marine	Aquatic	Marine	IMG: 3300000247
405439	49.2833	-134.667	Oceanic	Aquatic		Marine	Aquatic	Marine	IMG: 3300000252
405440	48.65	-126.667	Oceanic	Aquatic		Marine	Aquatic	Marine	IMG: 3300000223
405441	48.97	-130.667	Oceanic	Aquatic		Marine	Aquatic	Marine	IMG: 3300000152
405442	48.97	-130.667	Oceanic	Aquatic		Marine	Aquatic	Marine	IMG: 3300000253
405443	48.97	-130.667	Aquatic	Environmental	Marine	Oceanic	Aquatic	Marine	IMG: 3300000221
405444	48.97	-130.667	Oceanic	Aquatic		Marine	Aquatic	Marine	IMG: 3300000222
405568	39.0043	-77.1012	Oceanic	Aquatic		Marine	Aquatic	Marine	IMG: 3300000157
405569	48.97	-130.667	Oceanic	Aquatic		Marine	Aquatic	Marine	IMG: 3300000249
405570	48.97	-130.667	Aquatic	Environmental	Marine	Oceanic	Aquatic	Marine	IMG: 3300000248
405571	50	-145	Oceanic	Aquatic		Marine	Aquatic	Marine	IMG: 3300000250
405573	50	-145	Oceanic	Aquatic		Marine	Aquatic	Marine	IMG: 3300000140
405574	49.2833	-134.667	Oceanic	Aquatic		Marine	Aquatic	Marine	IMG: 3300000251
405575	48.65	-126.667	Oceanic	Aquatic		Marine	Aquatic	Marine	IMG: 3300000144
1000607	35.2344	-119.894	Aquatic	Environmental	Non-marine Saline and Alkaline	Alkaline	Terrestrial	Sediment	IMG: 3300027784
1000613	37.4754	-121.973	Unclassified	Aquatic		Marine	Aquatic	Marine	IMG: 3300027082
1000616	37.4741	-121.973	Aquatic	Environmental	Marine	Unclassified	Aquatic	Other	IMG: 3300027580
1000619	17.9672	-67.0189	Intertidal zone	Aquatic		Marine	Aquatic	Marine	IMG: 3300026710
1000622	37.569	-122.102	Unclassified	Aquatic		Marine	Aquatic	Marine	IMG: 3300027555
1000625	37.4725	-121.973	Saline	Aquatic		Non-marine Saline and Alkaline	Aquatic	Other	IMG: 3300027052
1000628	37.5691	-122.103		Aquatic		Marine	Aquatic	Marine	IMG: 3300027057
1000631	39.0043	-77.1012	Aquatic	Environmental	Non-marine Saline and Alkaline	Hypersaline	Aquatic	Other	IMG: 3300023301
1000634	36.8219	-121.744					Aquatic	Other	IMG: 3300025717
1000649	38.88	-120.64	Loam	Terrestrial		Soil	Terrestrial	Soil (others)	IMG: 3300027616
1000652	38.88	-120.64	Loam	Terrestrial		Soil	Terrestrial	Soil (others)	IMG: 3300027303
1001462	43.2922	-73.6044	Groundwater	Aquatic		Freshwater	Aquatic	Groundwater	IMG: 3300027054
1001465	43.0994	-73.6044	Aquatic	Environmental	Freshwater	Groundwater	Aquatic	Groundwater	IMG: 3300027819
1001468	43.2922	-73.6044	Aquatic	Environmental	Freshwater	Groundwater	Aquatic	Groundwater	IMG: 3300027815
1001471	43.2922	-73.6044	Aquatic	Environmental	Freshwater	Groundwater	Aquatic	Groundwater	IMG: 3300027835
1001474	43.0994	-73.6044	Aquatic	Environmental	Freshwater	Groundwater	Aquatic	Groundwater	IMG: 3300027055
1001477	43.2922	-73.6044	Groundwater	Aquatic		Freshwater	Aquatic	Groundwater	IMG: 3300027085
1001480	43.2922	-73.6044	Aquatic	Environmental	Freshwater	Groundwater	Aquatic	Groundwater	IMG: 3300027112
1001483	43.2922	-73.6044	Aquatic	Environmental	Freshwater	Groundwater	Aquatic	Groundwater	IMG: 3300027059
1001486	43.2922	-73.6044	Groundwater	Aquatic		Freshwater	Aquatic	Groundwater	IMG: 3300027088
1001489	43.2922	-73.6044	Groundwater	Aquatic		Freshwater	Aquatic	Groundwater	IMG: 3300026948
1001492	43.2922	-73.6044	Aquatic	Environmental	Freshwater	Groundwater	Aquatic	Groundwater	IMG: 3300026951
1001507	43.2922	-73.6044	Aquatic	Environmental	Freshwater	Groundwater	Aquatic	Groundwater	IMG: 3300027038
1004076	50.13	11.88	Unclassified	Terrestrial		Soil	Terrestrial	Soil (others)	IMG: 3300027854
1004079	50.13	11.88	Unclassified	Terrestrial		Soil	Terrestrial	Soil (others)	IMG: 3300027905
1004115	43.0994	-89.4044	Lentic	Aquatic		Freshwater	Aquatic	Freshwater (non-Groundwater)	IMG: 3300020483
1004124	43.0983	-89.4053	Lentic	Aquatic		Freshwater	Aquatic	Freshwater (non-Groundwater)	IMG: 3300020572
1004145	43.0983	-89.4053	Lentic	Aquatic		Freshwater	Aquatic	Freshwater (non-Groundwater)	IMG: 3300020484
1004151	43.0983	-89.4053	Lentic	Aquatic		Freshwater	Aquatic	Freshwater (non-Groundwater)	IMG: 3300020500
1004181	43.0994	-89.4044	Lentic	Aquatic		Freshwater	Aquatic	Freshwater (non-Groundwater)	IMG: 3300020507
1004184	43.0983	-89.4053	Lentic	Aquatic		Freshwater	Aquatic	Freshwater (non-Groundwater)	IMG: 3300020487
1004199	43.0994	-89.4044	Lentic	Aquatic		Freshwater	Aquatic	Freshwater (non-Groundwater)	IMG: 3300020498
1004202	43.0983	-89.4053	Lentic	Aquatic		Freshwater	Aquatic	Freshwater (non-Groundwater)	IMG: 3300020482
1004220	43.0983	-89.4053	Lentic	Aquatic		Freshwater	Aquatic	Freshwater (non-Groundwater)	IMG: 3300020480
1004244	43.0983	-89.4053	Lentic	Aquatic		Freshwater	Aquatic	Freshwater (non-Groundwater)	IMG: 3300020488
1004253	43.0983	-89.4053	Lentic	Aquatic		Freshwater	Aquatic	Freshwater (non-Groundwater)	IMG: 3300020490
1004265	43.0983	-89.4053	Lentic	Aquatic		Freshwater	Aquatic	Freshwater (non-Groundwater)	IMG: 3300020491
1004271	43.0994	-89.4044	Lentic	Aquatic		Freshwater	Aquatic	Freshwater (non-Groundwater)	IMG: 3300020486
1004280	43.0983	-89.4053	Lentic	Aquatic		Freshwater	Aquatic	Freshwater (non-Groundwater)	IMG: 3300020575
1004283	43.0983	-89.4053	Aquatic	Environmental	Freshwater	Lentic	Aquatic	Freshwater (non-Groundwater)	IMG: 3300020489
1004298	43.0983	-89.4053	Lentic	Aquatic		Freshwater	Aquatic	Freshwater (non-Groundwater)	IMG: 3300020481
1004313	43.0994	-89.4044	Lentic	Aquatic		Freshwater	Aquatic	Freshwater (non-Groundwater)	IMG: 3300020494
1004322	43.0994	-89.4044	Lentic	Aquatic		Freshwater	Aquatic	Freshwater (non-Groundwater)	IMG: 3300020522
1004325	43.0983	-89.4053	Lentic	Aquatic		Freshwater	Aquatic	Freshwater (non-Groundwater)	IMG: 3300020514
1004340	43.0994	-89.4044	Aquatic	Environmental	Freshwater	Lentic	Aquatic	Freshwater (non-Groundwater)	IMG: 3300020485
1004352	43.0983	-89.4053	Lentic	Aquatic		Freshwater	Aquatic	Freshwater (non-Groundwater)	IMG: 3300020570
1004472	40.8319	2.44806	Oceanic	Aquatic		Marine	Aquatic	Marine	IMG: 3300025166
1004475	32.08	-17.26	Aquatic	Environmental	Marine	Oceanic	Aquatic	Marine	IMG: 3300025269
1004478	32.08	-17.26	Oceanic	Aquatic		Marine	Aquatic	Marine	IMG: 3300025187
1004481	29.97	-23.69	Aquatic	Environmental	Marine	Oceanic	Aquatic	Marine	IMG: 3300025240
1004484	29.97	-23.69	Aquatic	Environmental	Marine	Oceanic	Aquatic	Marine	IMG: 3300025188
1004487	20	-52.63	Oceanic	Aquatic		Marine	Aquatic	Marine	IMG: 3300025238
1004490	20	-52.63	Aquatic	Environmental	Marine		Aquatic	Marine	IMG: 3300025252
1004496	17.43	-59.83	Aquatic	Environmental	Marine	Oceanic	Aquatic	Marine	IMG: 3300025217
1004499	10.09	-99.25	Oceanic	Aquatic		Marine	Aquatic	Marine	IMG: 3300025222
1004502	10.09	-99.25	Aquatic	Environmental	Marine	Oceanic	Aquatic	Marine	IMG: 3300025179
1004505	12	-108.06	Oceanic	Aquatic		Marine	Aquatic	Marine	IMG: 3300025220
1004508	12	-108.06	Aquatic	Environmental	Marine	Oceanic	Aquatic	Marine	IMG: 3300025184
1004511	14.53	-118.77	Oceanic	Aquatic		Marine	Aquatic	Marine	IMG: 3300025265
1004514	14.53	-118.77	Aquatic	Environmental	Marine	Oceanic	Aquatic	Marine	IMG: 3300025776
1004517	14.53	-118.77	Oceanic	Aquatic		Marine	Aquatic	Marine	IMG: 3300025211
1004520	15.91	-124.49	Aquatic	Environmental	Marine	Oceanic	Aquatic	Marine	IMG: 3300025186
1004523	18.04	-133.26	Oceanic	Aquatic		Marine	Aquatic	Marine	IMG: 3300025183
1004532	21.06	-150.35	Aquatic	Environmental	Marine	Oceanic	Aquatic	Marine	IMG: 3300025202
1004535	9.22	-163.53	Oceanic	Aquatic		Marine	Aquatic	Marine	IMG: 3300025863
1004538	9.22	-163.53	Oceanic	Aquatic		Marine	Aquatic	Marine	IMG: 3300025205
1004541	-5.74	-170.77	Oceanic	Aquatic		Marine	Aquatic	Marine	IMG: 3300000961
1004544	-5.74	-170.77	Oceanic	Aquatic		Marine	Aquatic	Marine	IMG: 3300025199
1004553	-25.49	-179.52	Oceanic	Aquatic		Marine	Aquatic	Marine	IMG: 3300025194
1004556	-25.49	-179.52	Oceanic	Aquatic		Marine	Aquatic	Marine	IMG: 3300025209
1004559	-28.41	179.14	Oceanic	Aquatic		Marine	Aquatic	Marine	IMG: 3300025235
1004562	-28.41	179.14	Oceanic	Aquatic		Marine	Aquatic	Marine	IMG: 3300025185
1004568	-38.64	150.41	Oceanic	Aquatic		Marine	Aquatic	Marine	IMG: 3300025200
1004571	-39.23	135.19	Oceanic	Aquatic		Marine	Aquatic	Marine	IMG: 3300025180
1004580	-31.16	110.18	Oceanic	Aquatic		Marine	Aquatic	Marine	IMG: 3300025181
1004583	-30.33	103.31	Oceanic	Aquatic		Marine	Aquatic	Marine	IMG: 3300025249
1004586	-30.33	103.31	Oceanic	Aquatic		Marine	Aquatic	Marine	IMG: 3300025178
1004589	-29.65	92.99	Oceanic	Aquatic		Marine	Aquatic	Marine	IMG: 3300025212
1004592	-29.65	92.99	Oceanic	Aquatic		Marine	Aquatic	Marine	IMG: 3300025169
1004595	-29.81	82.62	Oceanic	Aquatic		Marine	Aquatic	Marine	IMG: 3300025210
1004598	-29.81	82.62	Oceanic	Aquatic		Marine	Aquatic	Marine	IMG: 3300025177
1004601	-27.98	63.25	Oceanic	Aquatic		Marine	Aquatic	Marine	IMG: 3300025213
1004604	-27.98	63.25	Oceanic	Aquatic		Marine	Aquatic	Marine	IMG: 3300025198
1004607	-33.55	39.89	Oceanic	Aquatic		Marine	Aquatic	Marine	IMG: 3300025262
1004610	-33.55	39.89	Oceanic	Aquatic		Marine	Aquatic	Marine	IMG: 3300025201
1004613	-32.81	12.77	Oceanic	Aquatic		Marine	Aquatic	Marine	IMG: 3300025243
1004616	-32.81	12.77	Oceanic	Aquatic		Marine	Aquatic	Marine	IMG: 3300025175
1004619	-31.81	6.84	Oceanic	Aquatic		Marine	Aquatic	Marine	IMG: 3300025219
1004622	-31.81	6.84	Oceanic	Aquatic		Marine	Aquatic	Marine	IMG: 3300025182
1004625	-28.62	-11.8	Oceanic	Aquatic		Marine	Aquatic	Marine	IMG: 3300025203
1004628	-28.62	-11.8	Oceanic	Aquatic		Marine	Aquatic	Marine	IMG: 3300025176
1004631	-26.91	-21.43	Aquatic	Environmental	Marine	Oceanic	Aquatic	Marine	IMG: 3300025239
1004634	-26.91	-21.43	Aquatic	Environmental	Marine	Oceanic	Aquatic	Marine	IMG: 3300025193
1004637	-22.97	-36.95	Aquatic	Environmental	Marine	Oceanic	Aquatic	Marine	IMG: 3300025255
1004640	-22.97	-36.95	Aquatic	Environmental	Marine	Oceanic	Aquatic	Marine	IMG: 3300025196
1004643	-15.83	-33.41	Aquatic	Environmental	Marine	Oceanic	Aquatic	Marine	IMG: 3300025221
1004646	-15.83	-33.41	Aquatic	Environmental	Marine	Oceanic	Aquatic	Marine	IMG: 3300025214
1004649	-9.12	-30.19	Aquatic	Environmental	Marine	Oceanic	Aquatic	Marine	IMG: 3300025234
1004652	-9.12	-30.19	Oceanic	Aquatic		Marine	Aquatic	Marine	IMG: 3300025190
1004655	-3.03	-27.33	Aquatic	Environmental	Marine	Oceanic	Aquatic	Marine	IMG: 3300025197
1004658	-3.03	-27.33	Oceanic	Aquatic		Marine	Aquatic	Marine	IMG: 3300025195
1004661	7.33	-26	Aquatic	Environmental	Marine	Oceanic	Aquatic	Marine	IMG: 3300025215
1004664	7.33	-26	Oceanic	Aquatic		Marine	Aquatic	Marine	IMG: 3300025204
1004667	14.52	-26	Oceanic	Aquatic		Marine	Aquatic	Marine	IMG: 3300025192
1004670	14.52	-26	Oceanic	Aquatic		Marine	Aquatic	Marine	IMG: 3300025189
1004673	21.51	-23.45	Oceanic	Aquatic		Marine	Aquatic	Marine	IMG: 3300025191
1004676	38.5382	-121.764	Oceanic	Aquatic		Marine	Aquatic	Marine	IMG: 3300025232
1006501	39.53	-107.78	Aquatic	Environmental	Freshwater	Groundwater	Aquatic	Groundwater	IMG: 3300025015
1006504	39.53	-107.78	Aquatic	Environmental	Freshwater	Groundwater	Aquatic	Groundwater	IMG: 3300025308
1006507	39.53	-107.78	Aquatic	Environmental	Freshwater	Groundwater	Aquatic	Groundwater	IMG: 3300025030
1006510	39.53	-107.78	Aquatic	Environmental	Freshwater	Groundwater	Aquatic	Groundwater	IMG: 3300025013
1006513	39.53	-107.78	Aquatic	Environmental	Freshwater	Groundwater	Aquatic	Groundwater	IMG: 3300025012
1006516	39.53	-107.78	Aquatic	Environmental	Freshwater	Groundwater	Aquatic	Groundwater	IMG: 3300025309
1006519	39.53	-107.78	Aquatic	Environmental	Freshwater	Groundwater	Aquatic	Groundwater	IMG: 3300024999
1006522	39.53	-107.78	Aquatic	Environmental	Freshwater	Groundwater	Aquatic	Groundwater	IMG: 3300025011
1006525	39.53	-107.78	Aquatic	Environmental	Freshwater	Groundwater	Aquatic	Groundwater	IMG: 3300025000
1006528	39.53	-107.78	Aquatic	Environmental	Freshwater	Groundwater	Aquatic	Groundwater	IMG: 3300025010
1006531	NA	NA	NA	NA	NA	NA	NA	NA	IMG: 3300025009
1006534	39.53	-107.78	Aquatic	Environmental	Freshwater	Groundwater	Aquatic	Groundwater	IMG: 3300025154
1006661	41.77	-81.73	Lentic	Aquatic		Freshwater	Aquatic	Freshwater (non-Groundwater)	IMG: 3300027720
1006664	41.77	-81.73	Lentic	Aquatic		Freshwater	Aquatic	Freshwater (non-Groundwater)	IMG: 3300027797
1008424	NA	NA	NA	NA	NA	NA	NA	NA	IMG: 3300025165
1008427	NA	NA	NA	NA	NA	NA	NA	NA	IMG: 3300025160
1008430	39.53	-107.78	Aquatic	Environmental	Freshwater	Groundwater	Aquatic	Groundwater	IMG: 3300025318
1008433	39.53	-107.78	Terrestrial	Environmental	Soil	Unclassified	Terrestrial	Soil (others)	IMG: 3300025002
1008436	39.53	-107.78	Terrestrial	Environmental	Soil	Unclassified	Terrestrial	Soil (others)	IMG: 3300025001
1008439	39.53	-107.78	Aquatic	Environmental	Freshwater	Groundwater	Aquatic	Groundwater	IMG: 3300025155
1008442	39.53	-107.78	Aquatic	Environmental	Freshwater	Groundwater	Aquatic	Groundwater	IMG: 3300025319
1008445	39.53	-107.78	Aquatic	Environmental	Freshwater	Groundwater	Aquatic	Groundwater	IMG: 3300025289
1008448	39.53	-107.78	Aquatic	Environmental	Freshwater	Groundwater	Aquatic	Groundwater	IMG: 3300025159
1008451	39.53	-107.78	Aquatic	Environmental	Freshwater	Groundwater	Aquatic	Groundwater	IMG: 3300025312
1008454	39.53	-107.78	Aquatic	Environmental	Freshwater	Groundwater	Aquatic	Groundwater	IMG: 3300025146
1008457	39.53	-107.78	Aquatic	Environmental	Freshwater	Groundwater	Aquatic	Groundwater	IMG: 3300025314
1008460	39.53	-107.78	Aquatic	Environmental	Freshwater	Groundwater	Aquatic	Groundwater	IMG: 3300025174
1008463	39.53	-107.78	Aquatic	Environmental	Freshwater	Groundwater	Aquatic	Groundwater	IMG: 3300025164
1008698	17.9511	-67.1932	Unclassified	Aquatic		Marine	Aquatic	Marine	IMG: 3300027962
1009551	37.8409	-122.29	Aerobic media	Lab enrichment		Defined media	Aquatic	Other	IMG: 3300026957
1009554	37.8409	-122.29	Aerobic media	Lab enrichment		Defined media	Aquatic	Other	IMG: 3300026963
1009557	37.8409	-122.29	Aerobic media	Lab enrichment		Defined media	Aquatic	Other	IMG: 3300026962
1009566	37.8409	-122.29	Aerobic media	Lab enrichment		Defined media	Aquatic	Other	IMG: 3300026966
1009569	37.8409	-122.29	Aerobic media	Lab enrichment		Defined media	Aquatic	Other	IMG: 3300026961
1009572	37.8409	-122.29	Aerobic media	Lab enrichment		Defined media	Aquatic	Other	IMG: 3300026964
1009575	37.8409	-122.29	Aerobic media	Lab enrichment		Defined media	Aquatic	Other	IMG: 3300026965
1009578	37.8409	-122.29	Aerobic media	Lab enrichment		Defined media	Aquatic	Other	IMG: 3300026970
1009581	37.8409	-122.29	Lab enrichment	Engineered	Defined media	Aerobic media	Other	Other	IMG: 3300026967
1009587	37.8409	-122.29	Lab enrichment	Engineered	Defined media	Aerobic media	Other	Other	IMG: 3300026848
1009593	37.8409	-122.29	Lab enrichment	Engineered	Defined media	Aerobic media	Other	Other	IMG: 3300026972
1009596	37.8409	-122.29	Lab enrichment	Engineered	Defined media	Aerobic media	Other	Other	IMG: 3300026980
1009599	37.8409	-122.29	Lab enrichment	Engineered	Defined media	Aerobic media	Other	Other	IMG: 3300026971
1009602	37.8409	-122.29	Lab enrichment	Engineered	Defined media	Aerobic media	Other	Other	IMG: 3300026874
1009605	37.8409	-122.29	Lab enrichment	Engineered	Defined media	Aerobic media	Other	Other	IMG: 3300026703
1009608	37.8409	-122.29	Lab enrichment	Engineered	Defined media	Aerobic media	Other	Other	IMG: 3300026969
1009611	37.8409	-122.29	Lab enrichment	Engineered	Defined media	Aerobic media	Other	Other	IMG: 3300026968
1009614	37.8409	-122.29	Lab enrichment	Engineered	Defined media	Aerobic media	Other	Other	IMG: 3300026975
1009617	37.8409	-122.29	Lab enrichment	Engineered	Defined media	Aerobic media	Other	Other	IMG: 3300026977
1009620	37.8409	-122.29	Lab enrichment	Engineered	Defined media	Aerobic media	Other	Other	IMG: 3300026978
1009623	37.8409	-122.29	Aerobic media	Lab enrichment		Defined media	Aquatic	Other	IMG: 3300026987
1010273	37.8409	-122.29	Aerobic media	Lab enrichment		Defined media	Aquatic	Other	IMG: 3300026986
1010276	37.8409	-122.29	Aerobic media	Lab enrichment		Defined media	Aquatic	Other	IMG: 3300026985
1010279	37.8409	-122.29	Aerobic media	Lab enrichment		Defined media	Aquatic	Other	IMG: 3300026989
1010282	37.8409	-122.29	Aerobic media	Lab enrichment		Defined media	Aquatic	Other	IMG: 3300027007
1010285	37.8409	-122.29	Aerobic media	Lab enrichment		Defined media	Aquatic	Other	IMG: 3300026991
1010288	37.8409	-122.29	Aerobic media	Lab enrichment		Defined media	Aquatic	Other	IMG: 3300027941
1010291	37.8409	-122.29	Aerobic media	Lab enrichment		Defined media	Aquatic	Other	IMG: 3300026992
1010294	37.8409	-122.29	Aerobic media	Lab enrichment		Defined media	Aquatic	Other	IMG: 3300026994
1010297	37.8409	-122.29	Lab enrichment	Engineered	Defined media	Aerobic media	Other	Other	IMG: 3300027015
1010300	37.8409	-122.29	Aerobic media	Lab enrichment		Defined media	Aquatic	Other	IMG: 3300026647
1010303	37.8409	-122.29	Aerobic media	Lab enrichment		Defined media	Aquatic	Other	IMG: 3300000870
1010306	37.8409	-122.29	Aerobic media	Lab enrichment		Defined media	Aquatic	Other	IMG: 3300027022
1010309	37.8409	-122.29	Aerobic media	Lab enrichment		Defined media	Aquatic	Other	IMG: 3300027026
1010312	37.8409	-122.29	Lab enrichment	Engineered	Defined media	Aerobic media	Other	Other	IMG: 3300027021
1010336	9.28	-79.97	Unclassified	Aquatic		Marine	Aquatic	Marine	IMG: 3300027607
1010424	18	-65	Loam	Terrestrial		Soil	Terrestrial	Soil (others)	IMG: 3300027023
1010427	18	-65	Loam	Terrestrial		Soil	Terrestrial	Soil (others)	IMG: 3300026804
1010430	18	-65	Loam	Terrestrial		Soil	Terrestrial	Soil (others)	IMG: 3300026959
1010433	18	-65	Loam	Terrestrial		Soil	Terrestrial	Soil (others)	IMG: 3300027014
1010436	18	-65	Loam	Terrestrial		Soil	Terrestrial	Soil (others)	IMG: 3300026988
1010439	18	-65	Loam	Terrestrial		Soil	Terrestrial	Soil (others)	IMG: 3300026947
1010442	18	-65	Loam	Terrestrial		Soil	Terrestrial	Soil (others)	IMG: 3300026982
1010445	18	-65	Loam	Terrestrial		Soil	Terrestrial	Soil (others)	IMG: 3300026953
1010448	18	-65	Loam	Terrestrial		Soil	Terrestrial	Soil (others)	IMG: 3300026831
1010451	18	-65	Loam	Terrestrial		Soil	Terrestrial	Soil (others)	IMG: 3300026934
1010454	18	-65	Loam	Terrestrial		Soil	Terrestrial	Soil (others)	IMG: 3300027043
1010457	18	-65	Loam	Terrestrial		Soil	Terrestrial	Soil (others)	IMG: 3300026895
1010460	18	-65	Loam	Terrestrial		Soil	Terrestrial	Soil (others)	IMG: 3300026979
1010463	18	-65	Loam	Terrestrial		Soil	Terrestrial	Soil (others)	IMG: 3300027039
1010466	18	-65	Loam	Terrestrial		Soil	Terrestrial	Soil (others)	IMG: 3300026881
1010469	18	-65	Loam	Terrestrial		Soil	Terrestrial	Soil (others)	IMG: 3300026810
1010472	18	-65	Loam	Terrestrial		Soil	Terrestrial	Soil (others)	IMG: 3300026817
1010475	18	-65	Loam	Terrestrial		Soil	Terrestrial	Soil (others)	IMG: 3300026932
1010478	18	-65	Loam	Terrestrial		Soil	Terrestrial	Soil (others)	IMG: 3300026823
1010481	18	-65	Loam	Terrestrial		Soil	Terrestrial	Soil (others)	IMG: 3300026847
1010484	18	-65	Loam	Terrestrial		Soil	Terrestrial	Soil (others)	IMG: 3300026983
1010487	18	-65	Loam	Terrestrial		Soil	Terrestrial	Soil (others)	IMG: 3300027019
1010490	18	-65	Loam	Terrestrial		Soil	Terrestrial	Soil (others)	IMG: 3300026909
1010493	18	-65	Loam	Terrestrial		Soil	Terrestrial	Soil (others)	IMG: 3300026845
1010496	18	-65	Loam	Terrestrial		Soil	Terrestrial	Soil (others)	IMG: 3300026859
1010499	18	-65	Loam	Terrestrial		Soil	Terrestrial	Soil (others)	IMG: 3300027003
1010502	18	-65	Loam	Terrestrial		Soil	Terrestrial	Soil (others)	IMG: 3300026824
1010505	18	-65	Loam	Terrestrial		Soil	Terrestrial	Soil (others)	IMG: 3300026921
1010508	18	-65	Loam	Terrestrial		Soil	Terrestrial	Soil (others)	IMG: 3300027011
1010511	18	-65	Loam	Terrestrial		Soil	Terrestrial	Soil (others)	IMG: 3300027035
1010514	18	-65	Loam	Terrestrial		Soil	Terrestrial	Soil (others)	IMG: 3300026862
1010517	18	-65	Loam	Terrestrial		Soil	Terrestrial	Soil (others)	IMG: 3300026868
1010520	18	-65	Loam	Terrestrial		Soil	Terrestrial	Soil (others)	IMG: 3300026830
1010523	18	-65	Loam	Terrestrial		Soil	Terrestrial	Soil (others)	IMG: 3300027516
1010526	18	-65	Loam	Terrestrial		Soil	Terrestrial	Soil (others)	IMG: 3300027330
1010529	18	-65	Loam	Terrestrial		Soil	Terrestrial	Soil (others)	IMG: 3300026783
1010532	18	-65	Loam	Terrestrial		Soil	Terrestrial	Soil (others)	IMG: 3300027063
1010538	18	-65	Loam	Terrestrial		Soil	Terrestrial	Soil (others)	IMG: 3300026941
1010541	18	-65	Loam	Terrestrial		Soil	Terrestrial	Soil (others)	IMG: 3300027045
1010544	18	-65	Loam	Terrestrial		Soil	Terrestrial	Soil (others)	IMG: 3300027000
1010547	18	-65	Loam	Terrestrial		Soil	Terrestrial	Soil (others)	IMG: 3300027024
1010550	18	-65	Loam	Terrestrial		Soil	Terrestrial	Soil (others)	IMG: 3300026800
1010553	18	-65	Loam	Terrestrial		Soil	Terrestrial	Soil (others)	IMG: 3300026928
1010556	18	-65	Loam	Terrestrial		Soil	Terrestrial	Soil (others)	IMG: 3300027313
1010559	18	-65	Loam	Terrestrial		Soil	Terrestrial	Soil (others)	IMG: 3300026849
1010562	18	-65	Loam	Terrestrial		Soil	Terrestrial	Soil (others)	IMG: 3300026809
1010565	18	-65	Loam	Terrestrial		Soil	Terrestrial	Soil (others)	IMG: 3300026854
1010568	18	-65	Loam	Terrestrial		Soil	Terrestrial	Soil (others)	IMG: 3300026887
1010571	18	-65	Loam	Terrestrial		Soil	Terrestrial	Soil (others)	IMG: 3300026879
1010574	18	-65	Loam	Terrestrial		Soil	Terrestrial	Soil (others)	IMG: 3300026890
1010577	18	-65	Loam	Terrestrial		Soil	Terrestrial	Soil (others)	IMG: 3300026839
1010580	18	-65	Loam	Terrestrial		Soil	Terrestrial	Soil (others)	IMG: 3300026869
1010583	18	-65	Loam	Terrestrial		Soil	Terrestrial	Soil (others)	IMG: 3300026833
1010586	18	-65	Loam	Terrestrial		Soil	Terrestrial	Soil (others)	IMG: 3300026945
1010589	18	-65	Loam	Terrestrial		Soil	Terrestrial	Soil (others)	IMG: 3300026927
1010592	18	-65	Loam	Terrestrial		Soil	Terrestrial	Soil (others)	IMG: 3300026889
1010595	18	-65	Loam	Terrestrial		Soil	Terrestrial	Soil (others)	IMG: 3300026876
1010598	18	-65	Loam	Terrestrial		Soil	Terrestrial	Soil (others)	IMG: 3300026819
1010601	18	-65	Loam	Terrestrial		Soil	Terrestrial	Soil (others)	IMG: 3300026835
1010607	18	-65	Loam	Terrestrial		Soil	Terrestrial	Soil (others)	IMG: 3300026852
1010610	18	-65	Loam	Terrestrial		Soil	Terrestrial	Soil (others)	IMG: 3300026942
1010613	18	-65	Loam	Terrestrial		Soil	Terrestrial	Soil (others)	IMG: 3300027010
1010616	18	-65	Loam	Terrestrial		Soil	Terrestrial	Soil (others)	IMG: 3300026910
1010619	18	-65	Loam	Terrestrial		Soil	Terrestrial	Soil (others)	IMG: 3300026997
1010622	18	-65	Loam	Terrestrial		Soil	Terrestrial	Soil (others)	IMG: 3300026981
1010625	18	-65	Loam	Terrestrial		Soil	Terrestrial	Soil (others)	IMG: 3300027042
1010631	18	-65	Loam	Terrestrial		Soil	Terrestrial	Soil (others)	IMG: 3300026860
1010634	18	-65	Loam	Terrestrial		Soil	Terrestrial	Soil (others)	IMG: 3300026896
1010637	18	-65	Loam	Terrestrial		Soil	Terrestrial	Soil (others)	IMG: 3300027049
1010640	18	-65	Loam	Terrestrial		Soil	Terrestrial	Soil (others)	IMG: 3300026990
1010643	18	-65	Loam	Terrestrial		Soil	Terrestrial	Soil (others)	IMG: 3300026872
1010646	18	-65	Loam	Terrestrial		Soil	Terrestrial	Soil (others)	IMG: 3300026865
1010649	18	-65	Loam	Terrestrial		Soil	Terrestrial	Soil (others)	IMG: 3300026866
1010652	18	-65	Loam	Terrestrial		Soil	Terrestrial	Soil (others)	IMG: 3300026908
1010655	18	-65	Loam	Terrestrial		Soil	Terrestrial	Soil (others)	IMG: 3300026871
1010658	18	-65	Loam	Terrestrial		Soil	Terrestrial	Soil (others)	IMG: 3300026898
1010661	18	-65	Loam	Terrestrial		Soil	Terrestrial	Soil (others)	IMG: 3300027680
1010664	18	-65	Loam	Terrestrial		Soil	Terrestrial	Soil (others)	IMG: 3300027703
1012463	38.88	-120.64	Loam	Terrestrial		Soil	Terrestrial	Soil (others)	IMG: 3300027669
1012466	38.88	-120.64	Loam	Terrestrial		Soil	Terrestrial	Soil (others)	IMG: 3300027574
1012469	38.88	-120.64	Loam	Terrestrial		Soil	Terrestrial	Soil (others)	IMG: 3300027381
1012472	38.88	-120.64	Loam	Terrestrial		Soil	Terrestrial	Soil (others)	IMG: 3300027176
1012475	38.88	-120.64	Loam	Terrestrial		Soil	Terrestrial	Soil (others)	IMG: 3300027383
1012478	38.88	-120.64	Loam	Terrestrial		Soil	Terrestrial	Soil (others)	IMG: 3300027031
1012481	38.88	-120.64	Loam	Terrestrial		Soil	Terrestrial	Soil (others)	IMG: 3300027496
1012484	38.88	-120.64	Loam	Terrestrial		Soil	Terrestrial	Soil (others)	IMG: 3300027257
1012487	38.88	-120.64	Loam	Terrestrial		Soil	Terrestrial	Soil (others)	IMG: 3300027480
1012490	38.88	-120.64	Loam	Terrestrial		Soil	Terrestrial	Soil (others)	IMG: 3300027181
1012493	38.88	-120.64	Loam	Terrestrial		Soil	Terrestrial	Soil (others)	IMG: 3300027164
1012496	38.88	-120.64	Loam	Terrestrial		Soil	Terrestrial	Soil (others)	IMG: 3300027633
1012499	38.88	-120.64	Loam	Terrestrial		Soil	Terrestrial	Soil (others)	IMG: 3300027546
1012502	38.88	-120.64	Loam	Terrestrial		Soil	Terrestrial	Soil (others)	IMG: 3300027738
1012505	38.88	-120.64	Loam	Terrestrial		Soil	Terrestrial	Soil (others)	IMG: 3300027528
1012508	38.88	-120.64	Loam	Terrestrial		Soil	Terrestrial	Soil (others)	IMG: 3300027663
1012511	38.88	-120.64	Loam	Terrestrial		Soil	Terrestrial	Soil (others)	IMG: 3300027681
1012514	38.88	-120.64	Loam	Terrestrial		Soil	Terrestrial	Soil (others)	IMG: 3300027524
1012517	38.88	-120.64	Loam	Terrestrial		Soil	Terrestrial	Soil (others)	IMG: 3300027388
1012835	39.2355	-121.284	Loam	Terrestrial		Soil	Terrestrial	Soil (others)	IMG: 3300027514
1012934	44.2052	-122.128	Loam	Terrestrial		Soil	Terrestrial	Soil (others)	IMG: 3300026920
1012976	39.0709	-96.5828	Loam	Terrestrial		Soil	Terrestrial	Soil (others)	IMG: 3300027018
1013000	39.0709	-96.5828	Loam	Terrestrial		Soil	Terrestrial	Soil (others)	IMG: 3300026791
1013024	39.05	-99.1	Loam	Terrestrial		Soil	Terrestrial	Soil (others)	IMG: 3300026790
1013398	37.8409	-122.29	Unclassified	Solid waste		Composting	Terrestrial	Other	IMG: 3300000869
1013401	37.8409	-122.29	Solid waste	Engineered	Composting	Unclassified	Terrestrial	Other	IMG: 3300001258
1013404	37.8409	-122.29	Solid waste	Engineered	Composting	Unclassified	Terrestrial	Other	IMG: 3300027270
1013407	37.8409	-122.29	Solid waste	Engineered	Composting	Unclassified	Terrestrial	Other	IMG: 3300027275
1013410	37.8697	-122.314	Unclassified	Solid waste		Composting	Terrestrial	Other	IMG: 3300027664
1014021	48.9735	-119.476	Hypersaline	Aquatic		Non-marine Saline and Alkaline	Aquatic	Other	IMG: 3300025354
1014024	48.9735	-119.476	Hypersaline	Aquatic		Non-marine Saline and Alkaline	Aquatic	Other	IMG: 3300025348
1014027	48.9735	-119.476	Hypersaline	Aquatic		Non-marine Saline and Alkaline	Aquatic	Other	IMG: 3300025384
1014030	48.9735	-119.476	Hypersaline	Aquatic		Non-marine Saline and Alkaline	Aquatic	Other	IMG: 3300025364
1014033	48.9735	-119.476	Hypersaline	Aquatic		Non-marine Saline and Alkaline	Aquatic	Other	IMG: 3300025377
1014292	31.11	-95.15	Loam	Terrestrial		Soil	Terrestrial	Soil (others)	IMG: 3300027050
1014295	31.11	-95.15	Loam	Terrestrial		Soil	Terrestrial	Soil (others)	IMG: 3300027071
1014298	31.11	-95.15	Loam	Terrestrial		Soil	Terrestrial	Soil (others)	IMG: 3300027061
1014301	31.11	-95.15	Loam	Terrestrial		Soil	Terrestrial	Soil (others)	IMG: 3300026911
1014304	31.11	-95.15	Loam	Terrestrial		Soil	Terrestrial	Soil (others)	IMG: 3300027119
1014307	31.11	-95.15	Loam	Terrestrial		Soil	Terrestrial	Soil (others)	IMG: 3300026899
1014310	31.11	-95.15	Loam	Terrestrial		Soil	Terrestrial	Soil (others)	IMG: 3300027371
1014313	31.11	-95.15	Loam	Terrestrial		Soil	Terrestrial	Soil (others)	IMG: 3300027266
1014319	31.11	-95.15	Loam	Terrestrial		Soil	Terrestrial	Soil (others)	IMG: 3300027002
1014322	31.11	-95.15	Loam	Terrestrial		Soil	Terrestrial	Soil (others)	IMG: 3300027530
1014328	31.11	-95.15	Loam	Terrestrial		Soil	Terrestrial	Soil (others)	IMG: 3300027548
1014331	31.11	-95.15	Loam	Terrestrial		Soil	Terrestrial	Soil (others)	IMG: 3300027502
1014334	31.11	-95.15	Loam	Terrestrial		Soil	Terrestrial	Soil (others)	IMG: 3300027576
1014340	31.11	-95.15	Loam	Terrestrial		Soil	Terrestrial	Soil (others)	IMG: 3300027307
1014343	31.11	-95.15	Loam	Terrestrial		Soil	Terrestrial	Soil (others)	IMG: 3300027817
1014346	31.11	-95.15	Loam	Terrestrial		Soil	Terrestrial	Soil (others)	IMG: 3300027376
1014352	31.11	-95.15	Loam	Terrestrial		Soil	Terrestrial	Soil (others)	IMG: 3300027326
1014355	31.11	-95.15	Loam	Terrestrial		Soil	Terrestrial	Soil (others)	IMG: 3300027517
1014358	31.11	-95.15	Loam	Terrestrial		Soil	Terrestrial	Soil (others)	IMG: 3300027037
1014361	31.11	-95.15	Loam	Terrestrial		Soil	Terrestrial	Soil (others)	IMG: 3300027504
1014564	46.42	-83.37	Loam	Terrestrial		Soil	Terrestrial	Soil (others)	IMG: 3300027727
1014567	46.42	-83.37	Loam	Terrestrial		Soil	Terrestrial	Soil (others)	IMG: 3300027117
1014570	46.42	-83.37	Loam	Terrestrial		Soil	Terrestrial	Soil (others)	IMG: 3300027521
1014573	46.42	-83.37	Loam	Terrestrial		Soil	Terrestrial	Soil (others)	IMG: 3300027651
1014576	46.42	-83.37	Loam	Terrestrial		Soil	Terrestrial	Soil (others)	IMG: 3300027575
1014582	46.42	-83.37	Loam	Terrestrial		Soil	Terrestrial	Soil (others)	IMG: 3300027895
1014585	46.42	-83.37	Loam	Terrestrial		Soil	Terrestrial	Soil (others)	IMG: 3300028047
1014588	46.42	-83.37	Loam	Terrestrial		Soil	Terrestrial	Soil (others)	IMG: 3300027908
1014591	46.42	-83.37	Loam	Terrestrial		Soil	Terrestrial	Soil (others)	IMG: 3300027635
1014594	46.42	-83.37	Loam	Terrestrial		Soil	Terrestrial	Soil (others)	IMG: 3300027652
1014597	46.42	-83.37	Loam	Terrestrial		Soil	Terrestrial	Soil (others)	IMG: 3300027684
1014600	46.42	-83.37	Loam	Terrestrial		Soil	Terrestrial	Soil (others)	IMG: 3300027545
1014603	46.42	-83.37	Loam	Terrestrial		Soil	Terrestrial	Soil (others)	IMG: 3300027605
1014606	46.42	-83.37	Loam	Terrestrial		Soil	Terrestrial	Soil (others)	IMG: 3300027505
1014609	46.42	-83.37	Loam	Terrestrial		Soil	Terrestrial	Soil (others)	IMG: 3300027537
1014612	46.42	-83.37	Loam	Terrestrial		Soil	Terrestrial	Soil (others)	IMG: 3300027567
1014615	46.42	-83.37	Loam	Terrestrial		Soil	Terrestrial	Soil (others)	IMG: 3300027583
1014618	46.42	-83.37	Loam	Terrestrial		Soil	Terrestrial	Soil (others)	IMG: 3300027619
1014621	46.42	-83.37	Loam	Terrestrial		Soil	Terrestrial	Soil (others)	IMG: 3300027610
1014624	46.42	-83.37	Loam	Terrestrial		Soil	Terrestrial	Soil (others)	IMG: 3300027603
1014627	49.08	-89.38	Loam	Terrestrial		Soil	Terrestrial	Soil (others)	IMG: 3300027648
1014630	49.08	-89.38	Loam	Terrestrial		Soil	Terrestrial	Soil (others)	IMG: 3300027565
1014633	49.08	-89.38	Loam	Terrestrial		Soil	Terrestrial	Soil (others)	IMG: 3300027439
1014636	49.08	-89.38	Loam	Terrestrial		Soil	Terrestrial	Soil (others)	IMG: 3300027590
1014639	49.08	-89.38	Loam	Terrestrial		Soil	Terrestrial	Soil (others)	IMG: 3300027591
1014642	49.08	-89.38	Loam	Terrestrial		Soil	Terrestrial	Soil (others)	IMG: 3300027432
1014645	49.08	-89.38	Loam	Terrestrial		Soil	Terrestrial	Soil (others)	IMG: 3300027645
1014648	49.08	-89.38	Loam	Terrestrial		Soil	Terrestrial	Soil (others)	IMG: 3300027667
1014651	49.08	-89.38	Loam	Terrestrial		Soil	Terrestrial	Soil (others)	IMG: 3300027334
1014654	49.08	-89.38	Loam	Terrestrial		Soil	Terrestrial	Soil (others)	IMG: 3300027535
1014657	49.08	-89.38	Loam	Terrestrial		Soil	Terrestrial	Soil (others)	IMG: 3300027676
1014660	49.08	-89.38	Loam	Terrestrial		Soil	Terrestrial	Soil (others)	IMG: 3300027629
1014663	49.08	-89.38	Loam	Terrestrial		Soil	Terrestrial	Soil (others)	IMG: 3300027587
1014666	49.08	-89.38	Loam	Terrestrial		Soil	Terrestrial	Soil (others)	IMG: 3300027370
1014669	49.08	-89.38	Loam	Terrestrial		Soil	Terrestrial	Soil (others)	IMG: 3300027678
1014672	49.08	-89.38	Loam	Terrestrial		Soil	Terrestrial	Soil (others)	IMG: 3300027692
1014675	49.08	-89.38	Loam	Terrestrial		Soil	Terrestrial	Soil (others)	IMG: 3300027674
1014678	49.08	-89.38	Loam	Terrestrial		Soil	Terrestrial	Soil (others)	IMG: 3300027609
1014681	49.08	-89.38	Loam	Terrestrial		Soil	Terrestrial	Soil (others)	IMG: 3300027562
1014684	49.08	-89.38	Loam	Terrestrial		Soil	Terrestrial	Soil (others)	IMG: 3300027559
1014687	49.08	-89.38	Loam	Terrestrial		Soil	Terrestrial	Soil (others)	IMG: 3300027660
1015357	-2.5871	-49.041	Unclassified	Terrestrial		Soil	Terrestrial	Soil (others)	IMG: 3300001490
1015561	38.107	-121.647	Wetlands	Aquatic		Marine	Aquatic	Marine	IMG: 3300027887
1015567	38.1072	-121.648	Aquatic	Environmental	Marine	Wetlands	Aquatic	Marine	IMG: 3300003432
1016473	0.2917	34.856	Gut	Arthropoda		Digestive system	Host-associated	Insect	IMG: 3300027558
1016476			Gut	Arthropoda		Digestive system	Host-associated	Insect	IMG: 3300027960
1016482	0.2917	34.856	Arthropoda	Host-associated	Digestive system	Gut	Host-associated	Insect	IMG: 3300027904
1016485			Arthropoda	Host-associated	Digestive system	Gut	Host-associated	Insect	IMG: 3300027891
1016488			Arthropoda	Host-associated	Digestive system	Gut	Host-associated	Insect	IMG: 3300027984
1016491	26.0625	-80.2332	Gut	Arthropoda		Digestive system	Host-associated	Insect	IMG: 3300027670
1016494	26.0625	-80.2332	Gut	Arthropoda		Digestive system	Host-associated	Insect	IMG: 3300027539
1016497	26.0625	-80.2332	Arthropoda	Host-associated	Digestive system	Gut	Host-associated	Insect	IMG: 3300001541
1016500	26.0625	-80.2332	Arthropoda	Host-associated	Digestive system	Gut	Host-associated	Insect	IMG: 3300002119
1016506	26.0625	-80.2332	Gut	Arthropoda		Digestive system	Host-associated	Insect	IMG: 3300027966
1016564	71.2999	-156.61	Unclassified	Terrestrial		Soil	Terrestrial	Soil (others)	IMG: 3300025619
1016567	71.2999	-156.61	Unclassified	Terrestrial		Soil	Terrestrial	Soil (others)	IMG: 3300025509
1016570	71.2999	-156.61	Unclassified	Terrestrial		Soil	Terrestrial	Soil (others)	IMG: 3300025579
1016573	71.2999	-156.61	Unclassified	Terrestrial		Soil	Terrestrial	Soil (others)	IMG: 3300025494
1016576	71.2999	-156.61	Unclassified	Terrestrial		Soil	Terrestrial	Soil (others)	IMG: 3300025581
1016579	71.2999	-156.61	Unclassified	Terrestrial		Soil	Terrestrial	Soil (others)	IMG: 3300025464
1016582	71.2999	-156.61	Unclassified	Terrestrial		Soil	Terrestrial	Soil (others)	IMG: 3300025533
1016585	71.2999	-156.61	Unclassified	Terrestrial		Soil	Terrestrial	Soil (others)	IMG: 3300025527
1016588	71.2999	-156.61	Unclassified	Terrestrial		Soil	Terrestrial	Soil (others)	IMG: 3300025475
1016591	71.2999	-156.61	Unclassified	Terrestrial		Soil	Terrestrial	Soil (others)	IMG: 3300025427
1016594	71.2999	-156.61	Unclassified	Terrestrial		Soil	Terrestrial	Soil (others)	IMG: 3300025474
1016600	71.2999	-156.61	Unclassified	Terrestrial		Soil	Terrestrial	Soil (others)	IMG: 3300025505
1016603	71.2999	-156.61	Unclassified	Terrestrial		Soil	Terrestrial	Soil (others)	IMG: 3300025504
1016606	71.2999	-156.61	Unclassified	Terrestrial		Soil	Terrestrial	Soil (others)	IMG: 3300025544
1016609	71.2999	-156.61	Unclassified	Terrestrial		Soil	Terrestrial	Soil (others)	IMG: 3300025625
1016612	71.2999	-156.61	Unclassified	Terrestrial		Soil	Terrestrial	Soil (others)	IMG: 3300025664
1016615	71.2999	-156.61	Unclassified	Terrestrial		Soil	Terrestrial	Soil (others)	IMG: 3300025588
1016618	71.2999	-156.61	Unclassified	Terrestrial		Soil	Terrestrial	Soil (others)	IMG: 3300025484
1016621	71.2999	-156.61	Unclassified	Terrestrial		Soil	Terrestrial	Soil (others)	IMG: 3300025482
1016624	71.2999	-156.61	Unclassified	Terrestrial		Soil	Terrestrial	Soil (others)	IMG: 3300025481
1016627	71.2999	-156.61	Unclassified	Terrestrial		Soil	Terrestrial	Soil (others)	IMG: 3300025457
1016630	71.2999	-156.61	Unclassified	Terrestrial		Soil	Terrestrial	Soil (others)	IMG: 3300025553
1016633	71.2999	-156.61	Unclassified	Terrestrial		Soil	Terrestrial	Soil (others)	IMG: 3300025604
1016636	71.2999	-156.61	Unclassified	Terrestrial		Soil	Terrestrial	Soil (others)	IMG: 3300025499
1016639	71.2999	-156.61	Unclassified	Terrestrial		Soil	Terrestrial	Soil (others)	IMG: 3300025443
1016642	71.2999	-156.61	Unclassified	Terrestrial		Soil	Terrestrial	Soil (others)	IMG: 3300025495
1016645	71.2999	-156.61	Unclassified	Terrestrial		Soil	Terrestrial	Soil (others)	IMG: 3300025461
1016648	71.2999	-156.61	Unclassified	Terrestrial		Soil	Terrestrial	Soil (others)	IMG: 3300025548
1016651	71.2999	-156.61	Unclassified	Terrestrial		Soil	Terrestrial	Soil (others)	IMG: 3300025479
1016654	71.2999	-156.61	Unclassified	Terrestrial		Soil	Terrestrial	Soil (others)	IMG: 3300025627
1016657	71.2999	-156.61	Unclassified	Terrestrial		Soil	Terrestrial	Soil (others)	IMG: 3300025633
1016660	71.2999	-156.61	Terrestrial	Environmental	Soil	Unclassified	Terrestrial	Soil (others)	IMG: 3300025634
1016663	71.2999	-156.61	Terrestrial	Environmental	Soil	Unclassified	Terrestrial	Soil (others)	IMG: 3300025703
1016666	71.2999	-156.61	Terrestrial	Environmental	Soil	Unclassified	Terrestrial	Soil (others)	IMG: 3300025679
1016669	71.2999	-156.61	Unclassified	Terrestrial		Soil	Terrestrial	Soil (others)	IMG: 3300025574
1016704	54.1842	7.9	Neritic zone	Aquatic		Marine	Aquatic	Marine	IMG: 3300025892
1016707	54.1842	7.9	Aquatic	Environmental	Marine	Neritic zone	Aquatic	Marine	IMG: 3300025696
1016710	54.1842	7.9	Neritic zone	Aquatic		Marine	Aquatic	Marine	IMG: 3300025860
1016713	54.1842	7.9	Neritic zone	Aquatic		Marine	Aquatic	Marine	IMG: 3300025874
1016716	54.1842	7.9	Neritic zone	Aquatic		Marine	Aquatic	Marine	IMG: 3300025897
1016719	54.1842	7.9	Neritic zone	Aquatic		Marine	Aquatic	Marine	IMG: 3300025876
1016722	54.1842	7.9	Neritic zone	Aquatic		Marine	Aquatic	Marine	IMG: 3300025880
1016725	54.1842	7.9	Neritic zone	Aquatic		Marine	Aquatic	Marine	IMG: 3300025890
1016728	54.1842	7.9	Neritic zone	Aquatic		Marine	Aquatic	Marine	IMG: 3300025894
1017241	43.0983	-89.4053	Lentic	Aquatic		Freshwater	Aquatic	Freshwater (non-Groundwater)	IMG: 3300020561
1017244	43.0983	-89.4053	Lentic	Aquatic		Freshwater	Aquatic	Freshwater (non-Groundwater)	IMG: 3300020565
1017247	43.0983	-89.4053	Lentic	Aquatic		Freshwater	Aquatic	Freshwater (non-Groundwater)	IMG: 3300020563
1017250	43.0983	-89.4053	Lentic	Aquatic		Freshwater	Aquatic	Freshwater (non-Groundwater)	IMG: 3300020560
1017253	43.0983	-89.4053	Aquatic	Environmental	Freshwater	Lentic	Aquatic	Freshwater (non-Groundwater)	IMG: 3300020574
1017256	43.0983	-89.4053	Lentic	Aquatic		Freshwater	Aquatic	Freshwater (non-Groundwater)	IMG: 3300020559
1017259	43.0983	-89.4053	Lentic	Aquatic		Freshwater	Aquatic	Freshwater (non-Groundwater)	IMG: 3300020564
1017262	43.0983	-89.4053	Lentic	Aquatic		Freshwater	Aquatic	Freshwater (non-Groundwater)	IMG: 3300020555
1017265	43.0983	-89.4053	Lentic	Aquatic		Freshwater	Aquatic	Freshwater (non-Groundwater)	IMG: 3300020541
1017268	43.0983	-89.4053	Lentic	Aquatic		Freshwater	Aquatic	Freshwater (non-Groundwater)	IMG: 3300020566
1017271	43.0983	-89.4053	Lentic	Aquatic		Freshwater	Aquatic	Freshwater (non-Groundwater)	IMG: 3300020499
1017274	43.0983	-89.4053	Lentic	Aquatic		Freshwater	Aquatic	Freshwater (non-Groundwater)	IMG: 3300020501
1017277	43.0983	-89.4053	Lentic	Aquatic		Freshwater	Aquatic	Freshwater (non-Groundwater)	IMG: 3300020519
1017280	43.0983	-89.4053	Lentic	Aquatic		Freshwater	Aquatic	Freshwater (non-Groundwater)	IMG: 3300020528
1017283	43.0983	-89.4053	Lentic	Aquatic		Freshwater	Aquatic	Freshwater (non-Groundwater)	IMG: 3300020493
1017286	43.0983	-89.4053	Lentic	Aquatic		Freshwater	Aquatic	Freshwater (non-Groundwater)	IMG: 3300020495
1017289	43.0983	-89.4053	Lentic	Aquatic		Freshwater	Aquatic	Freshwater (non-Groundwater)	IMG: 3300020497
1017292	43.0983	-89.4053	Lentic	Aquatic		Freshwater	Aquatic	Freshwater (non-Groundwater)	IMG: 3300020520
1017295	43.0983	-89.4053	Lentic	Aquatic		Freshwater	Aquatic	Freshwater (non-Groundwater)	IMG: 3300020508
1017298	43.0983	-89.4053	Lentic	Aquatic		Freshwater	Aquatic	Freshwater (non-Groundwater)	IMG: 3300020526
1017301	43.0983	-89.4053	Lentic	Aquatic		Freshwater	Aquatic	Freshwater (non-Groundwater)	IMG: 3300020510
1017304	43.0983	-89.4053	Lentic	Aquatic		Freshwater	Aquatic	Freshwater (non-Groundwater)	IMG: 3300020511
1017307	43.0983	-89.4053	Lentic	Aquatic		Freshwater	Aquatic	Freshwater (non-Groundwater)	IMG: 3300020551
1017310	43.0983	-89.4053	Lentic	Aquatic		Freshwater	Aquatic	Freshwater (non-Groundwater)	IMG: 3300020547
1017313	43.0983	-89.4053	Lentic	Aquatic		Freshwater	Aquatic	Freshwater (non-Groundwater)	IMG: 3300020518
1017316	43.0983	-89.4053	Lentic	Aquatic		Freshwater	Aquatic	Freshwater (non-Groundwater)	IMG: 3300020516
1017319	43.0983	-89.4053	Lentic	Aquatic		Freshwater	Aquatic	Freshwater (non-Groundwater)	IMG: 3300020509
1017322	43.0983	-89.4053	Aquatic	Environmental	Freshwater	Lentic	Aquatic	Freshwater (non-Groundwater)	IMG: 3300020521
1017325	43.0983	-89.4053	Lentic	Aquatic		Freshwater	Aquatic	Freshwater (non-Groundwater)	IMG: 3300020558
1017328	43.0983	-89.4053	Lentic	Aquatic		Freshwater	Aquatic	Freshwater (non-Groundwater)	IMG: 3300020502
1017331	43.0983	-89.4053	Lentic	Aquatic		Freshwater	Aquatic	Freshwater (non-Groundwater)	IMG: 3300020512
1017334	43.0983	-89.4053	Lentic	Aquatic		Freshwater	Aquatic	Freshwater (non-Groundwater)	IMG: 3300020503
1017337	43.0983	-89.4053	Lentic	Aquatic		Freshwater	Aquatic	Freshwater (non-Groundwater)	IMG: 3300020523
1017340	43.0983	-89.4053	Lentic	Aquatic		Freshwater	Aquatic	Freshwater (non-Groundwater)	IMG: 3300020492
1017343	43.0983	-89.4053	Lentic	Aquatic		Freshwater	Aquatic	Freshwater (non-Groundwater)	IMG: 3300020540
1017346	43.0983	-89.4053	Aquatic	Environmental	Freshwater	Lentic	Aquatic	Freshwater (non-Groundwater)	IMG: 3300020538
1017349	43.0983	-89.4053	Aquatic	Environmental	Freshwater	Lentic	Aquatic	Freshwater (non-Groundwater)	IMG: 3300020534
1017352	43.0983	-89.4053	Aquatic	Environmental	Freshwater	Lentic	Aquatic	Freshwater (non-Groundwater)	IMG: 3300020535
1017355	43.0983	-89.4053	Lentic	Aquatic		Freshwater	Aquatic	Freshwater (non-Groundwater)	IMG: 3300020504
1017358	43.0983	-89.4053	Lentic	Aquatic		Freshwater	Aquatic	Freshwater (non-Groundwater)	IMG: 3300020569
1017361	43.0983	-89.4053	Lentic	Aquatic		Freshwater	Aquatic	Freshwater (non-Groundwater)	IMG: 3300020544
1017364	43.0983	-89.4053	Aquatic	Environmental	Freshwater	Lentic	Aquatic	Freshwater (non-Groundwater)	IMG: 3300020537
1017367	43.0983	-89.4053	Lentic	Aquatic		Freshwater	Aquatic	Freshwater (non-Groundwater)	IMG: 3300020546
1017370	43.0983	-89.4053	Lentic	Aquatic		Freshwater	Aquatic	Freshwater (non-Groundwater)	IMG: 3300020496
1017373	43.0983	-89.4053	Lentic	Aquatic		Freshwater	Aquatic	Freshwater (non-Groundwater)	IMG: 3300020517
1017376	43.0983	-89.4053	Lentic	Aquatic		Freshwater	Aquatic	Freshwater (non-Groundwater)	IMG: 3300020525
1017379	43.0983	-89.4053	Lentic	Aquatic		Freshwater	Aquatic	Freshwater (non-Groundwater)	IMG: 3300020505
1017382	43.0983	-89.4053	Lentic	Aquatic		Freshwater	Aquatic	Freshwater (non-Groundwater)	IMG: 3300020562
1017385	43.0983	-89.4053	Lentic	Aquatic		Freshwater	Aquatic	Freshwater (non-Groundwater)	IMG: 3300020553
1017388	43.0983	-89.4053	Aquatic	Environmental	Freshwater	Lentic	Aquatic	Freshwater (non-Groundwater)	IMG: 3300020536
1017391	43.0983	-89.4053	Lentic	Aquatic		Freshwater	Aquatic	Freshwater (non-Groundwater)	IMG: 3300020533
1017394	43.0983	-89.4053	Lentic	Aquatic		Freshwater	Aquatic	Freshwater (non-Groundwater)	IMG: 3300020557
1017397	43.0983	-89.4053	Lentic	Aquatic		Freshwater	Aquatic	Freshwater (non-Groundwater)	IMG: 3300020568
1017400	43.0983	-89.4053	Lentic	Aquatic		Freshwater	Aquatic	Freshwater (non-Groundwater)	IMG: 3300020543
1017403	43.0983	-89.4053	Lentic	Aquatic		Freshwater	Aquatic	Freshwater (non-Groundwater)	IMG: 3300020552
1017406	43.0983	-89.4053	Lentic	Aquatic		Freshwater	Aquatic	Freshwater (non-Groundwater)	IMG: 3300020548
1017409	43.0983	-89.4053	Lentic	Aquatic		Freshwater	Aquatic	Freshwater (non-Groundwater)	IMG: 3300020513
1017412	43.0983	-89.4053	Lentic	Aquatic		Freshwater	Aquatic	Freshwater (non-Groundwater)	IMG: 3300020573
1017415	43.0983	-89.4053	Lentic	Aquatic		Freshwater	Aquatic	Freshwater (non-Groundwater)	IMG: 3300020556
1017418	43.0983	-89.4053	Lentic	Aquatic		Freshwater	Aquatic	Freshwater (non-Groundwater)	IMG: 3300020554
1017421	43.0983	-89.4053	Lentic	Aquatic		Freshwater	Aquatic	Freshwater (non-Groundwater)	IMG: 3300020527
1017424	43.0983	-89.4053	Lentic	Aquatic		Freshwater	Aquatic	Freshwater (non-Groundwater)	IMG: 3300020571
1017427	43.0983	-89.4053	Lentic	Aquatic		Freshwater	Aquatic	Freshwater (non-Groundwater)	IMG: 3300020529
1017430	43.0983	-89.4053	Lentic	Aquatic		Freshwater	Aquatic	Freshwater (non-Groundwater)	IMG: 3300020539
1017433	43.0983	-89.4053	Lentic	Aquatic		Freshwater	Aquatic	Freshwater (non-Groundwater)	IMG: 3300020531
1017436	43.0983	-89.4053	Lentic	Aquatic		Freshwater	Aquatic	Freshwater (non-Groundwater)	IMG: 3300020515
1017439	43.0983	-89.4053	Lentic	Aquatic		Freshwater	Aquatic	Freshwater (non-Groundwater)	IMG: 3300020550
1017442	43.0983	-89.4053	Lentic	Aquatic		Freshwater	Aquatic	Freshwater (non-Groundwater)	IMG: 3300020549
1017445	43.0983	-89.4053	Lentic	Aquatic		Freshwater	Aquatic	Freshwater (non-Groundwater)	IMG: 3300020530
1017448	43.0983	-89.4053	Lentic	Aquatic		Freshwater	Aquatic	Freshwater (non-Groundwater)	IMG: 3300020506
1017451	43.0983	-89.4053	Lentic	Aquatic		Freshwater	Aquatic	Freshwater (non-Groundwater)	IMG: 3300020542
1017454	43.0983	-89.4053	Lentic	Aquatic		Freshwater	Aquatic	Freshwater (non-Groundwater)	IMG: 3300020532
1017457	43.0983	-89.4053	Lentic	Aquatic		Freshwater	Aquatic	Freshwater (non-Groundwater)	IMG: 3300020524
1017745	54.1842	7.9	Neritic zone	Aquatic		Marine	Aquatic	Marine	IMG: 3300025886
1017763	44.376	-110.69	Aquatic	Environmental	Thermal springs	Hot (42-90C)	Aquatic	Thermal Spring	IMG: 3300025360
1017766	44.376	-110.69	Hypersaline	Aquatic		Non-marine Saline and Alkaline	Aquatic	Other	IMG: 3300025462
1017769	44.376	-110.69	Unclassified	Aquatic		Non-marine Saline and Alkaline	Aquatic	Other	IMG: 3300025371
1017772	44.376	-110.69	Aquatic	Environmental	Non-marine Saline and Alkaline	Alkaline	Aquatic	Other	IMG: 3300025546
1017775	44.376	-110.69	Aquatic	Environmental	Non-marine Saline and Alkaline	Hypersaline	Aquatic	Thermal Spring	IMG: 3300025374
1017778	44.376	-110.69	Aquatic	Environmental	Thermal springs	Hot (42-90C)	Aquatic	Thermal Spring	IMG: 3300025440
1017781	44.376	-110.69	Aquatic	Environmental	Thermal springs	Hot (42-90C)	Aquatic	Thermal Spring	IMG: 3300025503
1018163	42.533	-72.2095	Loam	Terrestrial		Soil	Terrestrial	Soil (others)	IMG: 3300027110
1018166	42.533	-72.2095	Loam	Terrestrial		Soil	Terrestrial	Soil (others)	IMG: 3300027069
1018169	42.533	-72.2095	Loam	Terrestrial		Soil	Terrestrial	Soil (others)	IMG: 3300027064
1018172	42.533	-72.1802	Loam	Terrestrial		Soil	Terrestrial	Soil (others)	IMG: 3300027070
1018181	42.533	-72.2095	Loam	Terrestrial		Soil	Terrestrial	Soil (others)	IMG: 3300027067
1018184	42.533	-72.2095	Loam	Terrestrial		Soil	Terrestrial	Soil (others)	IMG: 3300027109
1018187	42.533	-72.2095	Loam	Terrestrial		Soil	Terrestrial	Soil (others)	IMG: 3300027080
1018190	42.533	-72.2095	Loam	Terrestrial		Soil	Terrestrial	Soil (others)	IMG: 3300027073
1018193	42.533	-72.2095	Loam	Terrestrial		Soil	Terrestrial	Soil (others)	IMG: 3300027158
1018199	42.533	-72.2095	Loam	Terrestrial		Soil	Terrestrial	Soil (others)	IMG: 3300027072
1018205	42.533	-72.2095	Loam	Terrestrial		Soil	Terrestrial	Soil (others)	IMG: 3300027089
1018208	42.533	-72.2095	Loam	Terrestrial		Soil	Terrestrial	Soil (others)	IMG: 3300027090
1018214	42.4711	-72.1726	Loam	Terrestrial		Soil	Terrestrial	Soil (others)	IMG: 3300027105
1018247	42.4711	-72.1726	Loam	Terrestrial		Soil	Terrestrial	Soil (others)	IMG: 3300027107
1018268	42.5504	-72.1802	Loam	Terrestrial		Soil	Terrestrial	Soil (others)	IMG: 3300027173
1018271	42.5504	-72.1802	Loam	Terrestrial		Soil	Terrestrial	Soil (others)	IMG: 3300027168
1018277	42.5504	-72.1802	Loam	Terrestrial		Soil	Terrestrial	Soil (others)	IMG: 3300027171
1018280	42.5504	-72.1802	Loam	Terrestrial		Soil	Terrestrial	Soil (others)	IMG: 3300027174
1018283	42.5504	-72.1802	Loam	Terrestrial		Soil	Terrestrial	Soil (others)	IMG: 3300027030
1018286	42.5504	-72.1802	Loam	Terrestrial		Soil	Terrestrial	Soil (others)	IMG: 3300027047
1018289	42.5504	-72.1802	Loam	Terrestrial		Soil	Terrestrial	Soil (others)	IMG: 3300027096
1018292	42.5504	-72.1802	Loam	Terrestrial		Soil	Terrestrial	Soil (others)	IMG: 3300026999
1018295	42.5504	-72.1802	Loam	Terrestrial		Soil	Terrestrial	Soil (others)	IMG: 3300027029
1018298	42.5504	-72.1802	Loam	Terrestrial		Soil	Terrestrial	Soil (others)	IMG: 3300026998
1018301	42.5504	-72.1802	Loam	Terrestrial		Soil	Terrestrial	Soil (others)	IMG: 3300027297
1018304	42.5504	-72.1802	Loam	Terrestrial		Soil	Terrestrial	Soil (others)	IMG: 3300026984
1018614	42.3948	-85.3738	Epiphytes	Plants		Rhizoplane	Host-associated	Plant	IMG: 3300025223
1018617	42.3948	-85.3738	Epiphytes	Plants		Rhizoplane	Host-associated	Plant	IMG: 3300025290
1018620	42.3948	-85.3738	Unclassified	Terrestrial		Soil	Terrestrial	Soil (others)	IMG: 3300025271
1018629	42.3948	-85.3738	Epiphytes	Plants		Rhizoplane	Host-associated	Plant	IMG: 3300025315
1019422	24.5512	-81.8083	Unclassified	Tunicates		Ascidians	Host-associated	Other	IMG: 3300027611
1019791	37.8754	-122.248	Bioreactor	Engineered	Unclassified		Terrestrial	Other	IMG: 3300001865
1019845	34.3922	-119.846	Aquatic	Environmental	Marine	Oil seeps	Aquatic	Other	IMG: 3300027822
1019848	34.3919	-119.846	Aquatic	Environmental	Marine	Oil seeps	Aquatic	Other	IMG: 3300027858
1020022	-28.4105	179.145	Oceanic	Aquatic		Marine	Aquatic	Marine	IMG: 3300025244
1020024	-25.4941	-179.529	Oceanic	Aquatic		Marine	Aquatic	Marine	IMG: 3300025278
1020026	-5.7497	170.741	Oceanic	Aquatic		Marine	Aquatic	Marine	IMG: 3300025247
1020028	9.2013	163.496	Oceanic	Aquatic		Marine	Aquatic	Marine	IMG: 3300025281
1020030	21.0597	-150.429	Oceanic	Aquatic		Marine	Aquatic	Marine	IMG: 3300025218
1020032	18.064	-133.315	Aquatic	Environmental	Marine	Oceanic	Aquatic	Marine	IMG: 3300025216
1020034	15.9164	-124.521	Aquatic	Environmental	Marine	Oceanic	Aquatic	Marine	IMG: 3300025260
1020036	14.5287	-118.774	Aquatic	Environmental	Marine	Oceanic	Aquatic	Marine	IMG: 3300025268
1020038	11.9811	-108.034	Aquatic	Environmental	Marine	Oceanic	Aquatic	Marine	IMG: 3300025248
1020040	10.0693	-99.2557	Aquatic	Environmental	Marine	Oceanic	Aquatic	Marine	IMG: 3300025241
1020042	17.4274	-59.8286	Oceanic	Aquatic		Marine	Aquatic	Marine	IMG: 3300025287
1020044	18.3272	-52.639	Aquatic	Environmental	Marine	Oceanic	Aquatic	Marine	IMG: 3300025257
1020046	29.1475	-23.6838	Aquatic	Environmental	Marine	Oceanic	Aquatic	Marine	IMG: 3300025236
1020048	37.133	-17.5322	Aquatic	Environmental	Marine	Oceanic	Aquatic	Marine	IMG: 3300025259
1020050	48.9699	-130.667	Oceanic	Aquatic		Marine	Aquatic	Marine	IMG: 3300025120
1020053	49.2833	-134.667	Oceanic	Aquatic		Marine	Aquatic	Marine	IMG: 3300025137
1020056	50	-145	Oceanic	Aquatic		Marine	Aquatic	Marine	IMG: 3300025138
1020059	49.5666	-138.667	Aquatic	Environmental	Marine	Oceanic	Aquatic	Marine	IMG: 3300025168
1020083	49.5668	-138.666	Oceanic	Aquatic		Marine	Aquatic	Marine	IMG: 3300025026
1020085	48.9698	-130.667	Aquatic	Environmental	Marine	Oceanic	Aquatic	Marine	IMG: 3300025023
1020089	48.969	-130.666	Aquatic	Environmental	Marine	Oceanic	Aquatic	Marine	IMG: 3300025027
1020091	49.2831	-134.666	Aquatic	Environmental	Marine	Oceanic	Aquatic	Marine	IMG: 3300025019
1020093	50	-145	Oceanic	Aquatic		Marine	Aquatic	Marine	IMG: 3300025071
1020095	50	-145	Aquatic	Environmental	Marine	Oceanic	Aquatic	Marine	IMG: 3300025052
1020097	49.9853	-145.084	Aquatic	Environmental	Marine	Oceanic	Aquatic	Marine	IMG: 3300025069
1020099	50.0005	-144.996	Aquatic	Environmental	Marine	Oceanic	Aquatic	Marine	IMG: 3300025029
1020101	49.9984	-144.994	Aquatic	Environmental	Marine	Oceanic	Aquatic	Marine	IMG: 3300025039
1020103	49.9996	-145	Oceanic	Aquatic		Marine	Aquatic	Marine	IMG: 3300025047
1020105	50.0008	-144.999	Oceanic	Aquatic		Marine	Aquatic	Marine	IMG: 3300025040
1020107	50.0454	-144.879	Aquatic	Environmental	Marine	Oceanic	Aquatic	Marine	IMG: 3300025046
1020109	49.9991	-144.999	Oceanic	Aquatic		Marine	Aquatic	Marine	IMG: 3300025045
1020111	50.0008	-145	Aquatic	Environmental	Marine	Oceanic	Aquatic	Marine	IMG: 3300025042
1020113	50.0005	-144.996	Oceanic	Aquatic		Marine	Aquatic	Marine	IMG: 3300025079
1020115	50.0003	-145	Aquatic	Environmental	Marine	Oceanic	Aquatic	Marine	IMG: 3300025048
1020117	49.9998	-145	Aquatic	Environmental	Marine	Oceanic	Aquatic	Marine	IMG: 3300025044
1020121	50.0003	-145	Oceanic	Aquatic		Marine	Aquatic	Marine	IMG: 3300025043
1020123	49.5673	-138.671	Oceanic	Aquatic		Marine	Aquatic	Marine	IMG: 3300025050
1020125	49.567	-138.668	Oceanic	Aquatic		Marine	Aquatic	Marine	IMG: 3300025049
1020129	48.6	-123.5	Oceanic	Aquatic		Marine	Aquatic	Marine	IMG: 3300002606
1020132	48.6	-123.5	Oceanic	Aquatic		Marine	Aquatic	Marine	IMG: 3300002602
1020135	48.6	-123.5	Oceanic	Aquatic		Marine	Aquatic	Marine	IMG: 3300002600
1020138	48.6	-123.5	Aquatic	Environmental	Marine	Oceanic	Aquatic	Marine	IMG: 3300002605
1020462	47.76	-127.76	Aquatic	Environmental	Marine	Volcanic	Aquatic	Other	IMG: 3300027323
1020960	43.2958	-89.3799	Unclassified	Terrestrial		Soil	Terrestrial	Soil (others)	IMG: 3300026952
1020963	43.2958	-89.3799	Unclassified	Terrestrial		Soil	Terrestrial	Soil (others)	IMG: 3300026943
1020966	43.2958	-89.3799	Unclassified	Terrestrial		Soil	Terrestrial	Soil (others)	IMG: 3300026905
1020969	43.2958	-89.3799	Unclassified	Terrestrial		Soil	Terrestrial	Soil (others)	IMG: 3300026960
1021002	43.2958	-89.3799	Unclassified	Terrestrial		Soil	Terrestrial	Soil (others)	IMG: 3300027390
1021201	34.6402	-77.1094	Oceanic	Aquatic		Marine	Aquatic	Marine	IMG: 3300027917
1021204	34.6402	-77.1094	Oceanic	Aquatic		Marine	Aquatic	Marine	IMG: 3300027814
1021207	34.6402	-77.1094	Aquatic	Environmental	Marine	Oceanic	Terrestrial	Sediment	IMG: 3300027888
1021213	34.6478	-77.1112	Aquatic	Environmental	Marine	Oceanic	Terrestrial	Sediment	IMG: 3300027893
1021321	52.0385	8.4956	Biotransformation	Engineered	Mixed alcohol bioreactor	Unclassified	Aquatic	Other	IMG: 3300027510
1021888			Unclassified	Terrestrial		Deep subsurface	Terrestrial	Other	IMG: 3300025497
1021891			Terrestrial	Environmental	Deep subsurface	Unclassified	Aquatic	Groundwater	IMG: 3300025511
1021894			Unclassified	Terrestrial		Deep subsurface	Terrestrial	Other	IMG: 3300025493
1021897			Terrestrial	Environmental	Deep subsurface	Unclassified	Aquatic	Groundwater	IMG: 3300025515
1021900			Unclassified	Terrestrial		Deep subsurface	Terrestrial	Other	IMG: 3300025512
1021903			Unclassified	Terrestrial		Deep subsurface	Terrestrial	Other	IMG: 3300025514
1021906			Unclassified	Terrestrial		Deep subsurface	Terrestrial	Other	IMG: 3300025486
1021909			Unclassified	Terrestrial		Deep subsurface	Terrestrial	Other	IMG: 3300025526
1021912			Unclassified	Terrestrial		Deep subsurface	Terrestrial	Other	IMG: 3300025489
1021915			Unclassified	Terrestrial		Deep subsurface	Terrestrial	Other	IMG: 3300025492
1021918			Unclassified	Terrestrial		Deep subsurface	Terrestrial	Other	IMG: 3300025485
1021921			Unclassified	Terrestrial		Deep subsurface	Terrestrial	Other	IMG: 3300025491
1021924			Terrestrial	Environmental	Deep subsurface	Unclassified	Aquatic	Groundwater	IMG: 3300025518
1021927			Terrestrial	Environmental	Deep subsurface	Unclassified	Aquatic	Groundwater	IMG: 3300025520
1021930			Terrestrial	Environmental	Deep subsurface	Unclassified	Aquatic	Groundwater	IMG: 3300025522
1021933			Terrestrial	Environmental	Deep subsurface	Unclassified	Aquatic	Groundwater	IMG: 3300025525
1021936			Unclassified	Terrestrial		Deep subsurface	Terrestrial	Other	IMG: 3300025510
1021939			Terrestrial	Environmental	Deep subsurface	Unclassified	Aquatic	Groundwater	IMG: 3300025516
1021942			Terrestrial	Environmental	Deep subsurface	Unclassified	Aquatic	Groundwater	IMG: 3300025536
1021945			Unclassified	Terrestrial		Deep subsurface	Terrestrial	Other	IMG: 3300025490
1021950	42.8072	10.1411	Unclassified	Annelida		Digestive system	Host-associated	Animal (non-human)	IMG: 3300027551
1021953	42.8072	10.1411	Unclassified	Annelida		Digestive system	Host-associated	Animal (non-human)	IMG: 3300027613
1021956	42.8072	10.1411	Unclassified	Annelida		Digestive system	Host-associated	Animal (non-human)	IMG: 3300027632
1021959	42.8072	10.1411	Unclassified	Annelida		Digestive system	Host-associated	Animal (non-human)	IMG: 3300027564
1021962	42.8072	10.1411	Unclassified	Annelida		Digestive system	Host-associated	Animal (non-human)	IMG: 3300027556
1021965	42.8072	10.1411	Unclassified	Annelida		Digestive system	Host-associated	Animal (non-human)	IMG: 3300027584
1021970	71.2838	-156.599	Terrestrial	Environmental	Soil	Unclassified	Terrestrial	Soil (others)	IMG: 3300025725
1021973	71.2905	-156.789	Terrestrial	Environmental	Soil	Unclassified	Terrestrial	Soil (others)	IMG: 3300025857
1021976	71.2906	-156.789	Terrestrial	Environmental	Soil	Unclassified	Terrestrial	Soil (others)	IMG: 3300025846
1021979	71.2905	-156.789	Terrestrial	Environmental	Soil	Unclassified	Terrestrial	Soil (others)	IMG: 3300025864
1021982	71.2838	-156.599	Terrestrial	Environmental	Soil	Unclassified	Terrestrial	Soil (others)	IMG: 3300025692
1021985	71.2906	-156.789	Terrestrial	Environmental	Soil	Unclassified	Terrestrial	Soil (others)	IMG: 3300025739
1021988	71.2906	-156.789	Terrestrial	Environmental	Soil	Unclassified	Terrestrial	Soil (others)	IMG: 3300025716
1021991	71.2905	-156.789	Terrestrial	Environmental	Soil	Unclassified	Terrestrial	Soil (others)	IMG: 3300025865
1021994	71.2906	-156.789	Terrestrial	Environmental	Soil	Unclassified	Terrestrial	Soil (others)	IMG: 3300025750
1021997	71.2838	-156.599	Terrestrial	Environmental	Soil	Unclassified	Terrestrial	Soil (others)	IMG: 3300025764
1022006	71.2709	-156.81	Terrestrial	Environmental	Soil	Unclassified	Terrestrial	Soil (others)	IMG: 3300025836
1022009	71.2838	-156.599	Terrestrial	Environmental	Soil	Unclassified	Terrestrial	Soil (others)	IMG: 3300025718
1022015	71.2709	-156.81	Terrestrial	Environmental	Soil	Unclassified	Terrestrial	Soil (others)	IMG: 3300025888
1022018	71.2709	-156.81	Terrestrial	Environmental	Soil	Unclassified	Terrestrial	Soil (others)	IMG: 3300025852
1022021	71.2909	-156.788	Terrestrial	Environmental	Soil	Unclassified	Terrestrial	Soil (others)	IMG: 3300025600
1022024	71.2909	-156.788	Terrestrial	Environmental	Soil	Unclassified	Terrestrial	Soil (others)	IMG: 3300025575
1022089	35.992	-106.08	Bioremediation	Engineered	Tetrachloroethylene and derivatives	Tetrachloroethylene	Aquatic	Groundwater	IMG: 3300026622
1022092	35.992	-106.08	Bioremediation	Engineered	Tetrachloroethylene and derivatives	Tetrachloroethylene	Aquatic	Groundwater	IMG: 3300027373
1022095	35.992	-106.08	Bioremediation	Engineered	Tetrachloroethylene and derivatives	Tetrachloroethylene	Aquatic	Groundwater	IMG: 3300027419
1022098	35.992	-106.08	Bioremediation	Engineered	Tetrachloroethylene and derivatives	Tetrachloroethylene	Aquatic	Groundwater	IMG: 3300027958
1022101	35.9918	-106.08	Bioremediation	Engineered	Tetrachloroethylene and derivatives	Tetrachloroethylene	Aquatic	Groundwater	IMG: 3300027566
1022547	44.6102	-110.439	Hot (42-90C)	Aquatic		Thermal springs	Aquatic	Thermal Spring	IMG: 3300026778
1022550	44.6102	-110.439	Hot (42-90C)	Aquatic		Thermal springs	Aquatic	Thermal Spring	IMG: 3300026781
1022553	44.6102	-110.439	Hot (42-90C)	Aquatic		Thermal springs	Aquatic	Thermal Spring	IMG: 3300026776
1022556	44.6102	-110.439	Hot (42-90C)	Aquatic		Thermal springs	Aquatic	Thermal Spring	IMG: 3300026777
1022682	34.1991	-118.171	Unclassified	Engineered	Unclassified	Unclassified	Terrestrial	Other	IMG: 3300014114
1022684	34.1991	-118.171	Unclassified	Unclassified		Unclassified	Terrestrial	Other	IMG: 3300013858
1022692	34.1991	-118.171	Unclassified	Unclassified		Unclassified	Terrestrial	Other	IMG: 3300013861
1022696	34.1991	-118.171	Unclassified	Unclassified		Unclassified	Terrestrial	Other	IMG: 3300014120
1023409	44.534	-110.798	Aquatic	Environmental	Thermal springs	Hot (42-90C)	Aquatic	Thermal Spring	IMG: 3300026280
1023412	44.534	-110.798	Hot (42-90C)	Aquatic		Thermal springs	Aquatic	Thermal Spring	IMG: 3300026237
1023415	44.534	-110.798	Aquatic	Environmental	Thermal springs	Hot (42-90C)	Aquatic	Thermal Spring	IMG: 3300026278
1023418	44.534	-110.798	Aquatic	Environmental	Thermal springs	Hot (42-90C)	Aquatic	Thermal Spring	IMG: 3300026293
1023767	42.3948	-85.3738	Plants	Host-associated	Rhizoplane	Epiphytes	Terrestrial	Rhizosphere	IMG: 3300025904
1023794	42.3948	-85.3738	Epiphytes	Plants		Rhizoplane	Host-associated	Plant	IMG: 3300025901
1023825	39.53	-107.78	Terrestrial	Environmental	Soil	Loam	Terrestrial	Sediment	IMG: 3300025324
1023834	39.53	-107.78	Terrestrial	Environmental	Soil	Loam	Terrestrial	Sediment	IMG: 3300025327
1023837	39.53	-107.78	Terrestrial	Environmental	Soil	Loam	Terrestrial	Sediment	IMG: 3300025325
1023840	39.5348	-107.783	Terrestrial	Environmental	Soil	Loam	Terrestrial	Sediment	IMG: 3300025313
1023843	39.5348	-107.783	Terrestrial	Environmental	Soil	Loam	Terrestrial	Sediment	IMG: 3300025322
1023846	39.53	-107.78	Terrestrial	Environmental	Soil	Loam	Terrestrial	Sediment	IMG: 3300025326
1023852	39.53	-107.78	Terrestrial	Environmental	Soil	Loam	Terrestrial	Sediment	IMG: 3300025119
1023855	39.53	-107.78	Terrestrial	Environmental	Soil	Loam	Terrestrial	Sediment	IMG: 3300025167
1023864	39.53	-107.78	Aquatic	Environmental	Freshwater	Groundwater	Aquatic	Groundwater	IMG: 3300025311
1023867	39.53	-107.78	Aquatic	Environmental	Freshwater	Groundwater	Aquatic	Groundwater	IMG: 3300025317
1023876	39.5348	-107.783	Terrestrial	Environmental	Soil	Loam	Aquatic	Groundwater	IMG: 3300025323
1023879	39.53	-107.78	Groundwater	Aquatic		Freshwater	Aquatic	Groundwater	IMG: 3300025087
1023882	39.53	-107.78	Aquatic	Environmental	Freshwater	Groundwater	Aquatic	Groundwater	IMG: 3300025095
1023885	39.53	-107.78	Aquatic	Environmental	Freshwater	Groundwater	Aquatic	Groundwater	IMG: 3300025111
1023888	39.5348	-107.783	Terrestrial	Environmental	Soil	Loam	Terrestrial	Soil (others)	IMG: 3300025117
1023891	39.53	-107.78	Aquatic	Environmental	Freshwater	Groundwater	Aquatic	Groundwater	IMG: 3300025081
1023894	39.53	-107.78	Groundwater	Aquatic		Freshwater	Aquatic	Groundwater	IMG: 3300025051
1024024	39.5348	-107.783	Terrestrial	Environmental	Soil	Loam	Terrestrial	Soil (others)	IMG: 3300025073
1024027	39.5348	-107.783	Terrestrial	Environmental	Soil	Loam	Terrestrial	Soil (others)	IMG: 3300025152
1024030	39.5348	-107.783	Groundwater	Aquatic		Freshwater	Aquatic	Groundwater	IMG: 3300025053
1024033	39.5348	-107.783	Terrestrial	Environmental	Soil	Loam	Terrestrial	Soil (others)	IMG: 3300025121
1024036	39.5348	-107.783	Terrestrial	Environmental	Soil	Loam	Terrestrial	Soil (others)	IMG: 3300025088
1024039	39.5348	-107.783	Terrestrial	Environmental	Soil	Loam	Terrestrial	Soil (others)	IMG: 3300025107
1024158	34.3922	-119.846	Aquatic	Environmental	Marine	Oil seeps	Aquatic	Other	IMG: 3300027834
1024161	34.3922	-119.846	Aquatic	Environmental	Marine	Oil seeps	Aquatic	Other	IMG: 3300027852
1024961	8	-156	Aquatic	Environmental	Marine	Oceanic	Aquatic	Marine	IMG: 3300027709
1024964	8	-156	Oceanic	Aquatic		Marine	Aquatic	Marine	IMG: 3300027699
1024967	8	-156	Oceanic	Aquatic		Marine	Aquatic	Marine	IMG: 3300027677
1024970	8	-156	Oceanic	Aquatic		Marine	Aquatic	Marine	IMG: 3300027622
1024973	8	-156	Oceanic	Aquatic		Marine	Aquatic	Marine	IMG: 3300027630
1024976	0	-158	Oceanic	Aquatic		Marine	Aquatic	Marine	IMG: 3300027774
1024981	45.5099	13.56	Porifera	Host-associated	Unclassified	Unclassified	Host-associated	Animal (non-human)	IMG: 3300027951
1024984	45.5099	13.56	Unclassified	Porifera		Unclassified	Host-associated	Other	IMG: 3300027327
1024987	45.5099	13.56	Porifera	Host-associated	Unclassified	Unclassified	Host-associated	Animal (non-human)	IMG: 3300027532
1024990	45.5099	13.56	Porifera	Host-associated	Unclassified	Unclassified	Host-associated	Animal (non-human)	IMG: 3300027328
1024993	45.5099	13.56	Unclassified	Porifera		Unclassified	Host-associated	Other	IMG: 3300027386
1024996	45.5099	13.56	Porifera	Host-associated	Unclassified	Unclassified	Host-associated	Animal (non-human)	IMG: 3300027391
1025707	44.611	-110.44	Aquatic	Environmental	Thermal springs	Hot (42-90C)	Aquatic	Thermal Spring	IMG: 3300027863
1026852			Arthropoda	Host-associated	Digestive system	Gut	Host-associated	Insect	IMG: 3300027864
1026888	41.4749	-82.8541	Lentic	Aquatic		Freshwater	Aquatic	Freshwater (non-Groundwater)	IMG: 3300027805
1026894	43.9335	-78.0038	Lentic	Aquatic		Freshwater	Aquatic	Freshwater (non-Groundwater)	IMG: 3300027836
1026900	42.2854	-81.3556	Aquatic	Environmental	Freshwater	Lentic	Terrestrial	Sediment	IMG: 3300027870
1026903	47.772	-86.881	Aquatic	Environmental	Freshwater	Lentic	Aquatic	Freshwater (non-Groundwater)	IMG: 3300027309
1029290	36.25	-122.21	Intertidal zone	Aquatic		Marine	Aquatic	Marine	IMG: 3300027207
1029293	36.25	-122.21	Intertidal zone	Aquatic		Marine	Aquatic	Marine	IMG: 3300027048
1029296	36.25	-122.21	Intertidal zone	Aquatic		Marine	Aquatic	Marine	IMG: 3300027062
1029299	36.25	-122.21	Intertidal zone	Aquatic		Marine	Aquatic	Marine	IMG: 3300027298
1029302	36.25	-122.21	Intertidal zone	Aquatic		Marine	Aquatic	Marine	IMG: 3300027170
1029305	36.25	-122.21	Intertidal zone	Aquatic		Marine	Aquatic	Marine	IMG: 3300027077
1029308	36.25	-122.21	Intertidal zone	Aquatic		Marine	Aquatic	Marine	IMG: 3300027081
1029368	-77.5182	167.111	Fumaroles	Terrestrial		Volcanic	Terrestrial	Other	IMG: 3300026949
1029371	-77.5182	167.111	Fumaroles	Terrestrial		Volcanic	Terrestrial	Other	IMG: 3300026950
1029380	-77.5182	167.111	Fumaroles	Terrestrial		Volcanic	Terrestrial	Other	IMG: 3300027408
1029409			Terrestrial	Environmental	Deep subsurface	Unclassified	Aquatic	Groundwater	IMG: 3300027412
1029459	-78.0482	164.113	Ice	Aquatic		Freshwater	Aquatic	Freshwater (non-Groundwater)	IMG: 3300027409
1029462	-78.0836	164.284	Ice	Aquatic		Freshwater	Aquatic	Freshwater (non-Groundwater)	IMG: 3300027414
1029465	-78.1358	164.119	Ice	Aquatic		Freshwater	Aquatic	Freshwater (non-Groundwater)	IMG: 3300027638
1029468	-78.0486	163.805	Ice	Aquatic		Freshwater	Aquatic	Freshwater (non-Groundwater)	IMG: 3300027618
1029471	-78.0544	164.021	Ice	Aquatic		Freshwater	Aquatic	Freshwater (non-Groundwater)	IMG: 3300027415
1029478	47.379	7.1648	Terrestrial	Environmental	Deep subsurface	Clay	Aquatic	Groundwater	IMG: 3300027284
1029481	47.379	7.1648	Terrestrial	Environmental	Deep subsurface	Clay	Aquatic	Groundwater	IMG: 3300027282
1029493	47.379	7.1648	Terrestrial	Environmental	Deep subsurface	Clay	Aquatic	Groundwater	IMG: 3300027283
1030396	38.5402	-121.75	Lab enrichment	Engineered	Defined media	Unclassified	Terrestrial	Other	IMG: 3300025571
1030399	38.5402	-121.75	Lab enrichment	Engineered	Defined media	Unclassified	Terrestrial	Other	IMG: 3300025572
1030402	38.5402	-121.75	Lab enrichment	Engineered	Defined media	Unclassified	Terrestrial	Other	IMG: 3300025530
1030405	38.5402	-121.75	Lab enrichment	Engineered	Defined media	Unclassified	Terrestrial	Other	IMG: 3300025529
1030408	38.5402	-121.75	Lab enrichment	Engineered	Defined media	Unclassified	Terrestrial	Other	IMG: 3300025517
1030411	38.5402	-121.75	Lab enrichment	Engineered	Defined media	Unclassified	Terrestrial	Other	IMG: 3300025528
1030614	18.92	-108.8	Aquatic	Environmental	Marine	Oceanic	Aquatic	Marine	IMG: 3300025127
1030617	18.92	-108.8	Aquatic	Environmental	Marine	Oceanic	Aquatic	Marine	IMG: 3300025132
1030620	18.92	-108.8	Oceanic	Aquatic		Marine	Aquatic	Marine	IMG: 3300025112
1030623	18.92	-108.8	Aquatic	Environmental	Marine	Oceanic	Aquatic	Marine	IMG: 3300025122
1030626	18.92	-108.8	Aquatic	Environmental	Marine	Oceanic	Aquatic	Marine	IMG: 3300025125
1030629	18.92	-104.89	Aquatic	Environmental	Marine	Oceanic	Aquatic	Marine	IMG: 3300025151
1030632	18.92	-104.89	Oceanic	Aquatic		Marine	Aquatic	Marine	IMG: 3300025141
1030635	18.92	-104.89	Aquatic	Environmental	Marine	Oceanic	Aquatic	Marine	IMG: 3300025131
1030641	18.92	-104.89	Oceanic	Aquatic		Marine	Aquatic	Marine	IMG: 3300025873
1032016	35.9082	-79.0499	Plants	Host-associated	Rhizoplane	Epiphytes	Terrestrial	Rhizosphere	IMG: 3300025245
1032019	35.9082	-79.0499	Plants	Host-associated	Rhizoplane	Epiphytes	Terrestrial	Rhizosphere	IMG: 3300025294
1032022	35.9082	-79.0499	Plants	Host-associated	Rhizoplane	Epiphytes	Terrestrial	Rhizosphere	IMG: 3300025258
1032025	35.9082	-79.0499	Plants	Host-associated	Rhizoplane	Epiphytes	Terrestrial	Rhizosphere	IMG: 3300025297
1032028	35.9082	-79.0499	Plants	Host-associated	Rhizoplane	Epiphytes	Terrestrial	Rhizosphere	IMG: 3300025246
1032031	35.9082	-79.0499	Plants	Host-associated	Rhizoplane	Epiphytes	Terrestrial	Rhizosphere	IMG: 3300025206
1032034	35.9082	-79.0499	Plants	Host-associated	Rhizoplane	Epiphytes	Terrestrial	Rhizosphere	IMG: 3300025256
1032037	35.9082	-79.0499	Plants	Host-associated	Rhizoplane	Epiphytes	Terrestrial	Rhizosphere	IMG: 3300025250
1032040	35.9082	-79.0499	Plants	Host-associated	Rhizoplane	Epiphytes	Terrestrial	Rhizosphere	IMG: 3300025208
1032043	35.9082	-79.0499	Plants	Host-associated	Rhizoplane	Epiphytes	Terrestrial	Rhizosphere	IMG: 3300025284
1032046	35.9082	-79.0499	Plants	Host-associated	Rhizoplane	Epiphytes	Terrestrial	Rhizosphere	IMG: 3300025302
1032052	35.9082	-79.0499	Plants	Host-associated	Rhizoplane	Epiphytes	Terrestrial	Rhizosphere	IMG: 3300025233
1032055	35.9082	-79.0499	Epiphytes	Plants		Rhizoplane	Host-associated	Plant	IMG: 3300025207
1032058	35.9082	-79.0499	Plants	Host-associated	Rhizoplane	Epiphytes	Terrestrial	Rhizosphere	IMG: 3300025231
1032061	35.9082	-79.0499	Plants	Host-associated	Rhizoplane	Epiphytes	Terrestrial	Rhizosphere	IMG: 3300025261
1032409	39.7182	-123.653	Unclassified	Terrestrial		Soil	Terrestrial	Soil (others)	IMG: 3300026295
1032415	39.7182	-123.653	Unclassified	Terrestrial		Soil	Terrestrial	Soil (others)	IMG: 3300026296
1032418	39.7182	-123.653	Unclassified	Terrestrial		Soil	Terrestrial	Soil (others)	IMG: 3300026313
1032421	39.7182	-123.653	Terrestrial	Environmental	Soil	Unclassified	Terrestrial	Soil (others)	IMG: 3300026298
1032424	39.7383	-123.63	Unclassified	Terrestrial		Soil	Terrestrial	Soil (others)	IMG: 3300026297
1032427	39.7383	-123.63	Unclassified	Terrestrial		Soil	Terrestrial	Soil (others)	IMG: 3300026300
1032430	39.7383	-123.63	Unclassified	Terrestrial		Soil	Terrestrial	Soil (others)	IMG: 3300026277
1032433	39.7383	-123.63	Terrestrial	Environmental	Soil	Unclassified	Terrestrial	Soil (others)	IMG: 3300026301
1032436	39.7383	-123.63	Unclassified	Terrestrial		Soil	Terrestrial	Soil (others)	IMG: 3300026310
1032654	43.3	-89.38	Unclassified	Terrestrial		Soil	Terrestrial	Soil (others)	IMG: 3300027036
1032666	43.3	-89.38	Unclassified	Terrestrial		Soil	Terrestrial	Soil (others)	IMG: 3300027444
1032747	43.3	-89.38	Unclassified	Terrestrial		Soil	Terrestrial	Soil (others)	IMG: 3300026803
1032756	43.3	-89.38	Unclassified	Terrestrial		Soil	Terrestrial	Soil (others)	IMG: 3300026822
1032825	43.3	-89.38	Unclassified	Terrestrial		Soil	Terrestrial	Soil (others)	IMG: 3300026873
1032837	42.4	-85.37	Unclassified	Terrestrial		Soil	Terrestrial	Soil (others)	IMG: 3300026944
1032840	42.4	-85.37	Unclassified	Terrestrial		Soil	Terrestrial	Soil (others)	IMG: 3300026900
1032846	42.4	-85.37	Unclassified	Terrestrial		Soil	Terrestrial	Soil (others)	IMG: 3300027435
1032864	42.4	-85.37	Unclassified	Terrestrial		Soil	Terrestrial	Soil (others)	IMG: 3300027442
1032882	42.4	-85.37	Unclassified	Terrestrial		Soil	Terrestrial	Soil (others)	IMG: 3300027454
1032897	43.56	-89.32	Unclassified	Terrestrial		Soil	Terrestrial	Soil (others)	IMG: 3300026973
1032939	43.42	-89.32	Unclassified	Terrestrial		Soil	Terrestrial	Soil (others)	IMG: 3300027459
1032945	43.42	-89.32	Unclassified	Terrestrial		Soil	Terrestrial	Soil (others)	IMG: 3300027460
1033751	39.7392	-123.631	Unclassified	Terrestrial		Soil	Terrestrial	Soil (others)	IMG: 3300026285
1033754	39.7392	-123.631	Terrestrial	Environmental	Soil	Unclassified	Terrestrial	Soil (others)	IMG: 3300026320
1033757	39.7392	-123.631	Unclassified	Terrestrial		Soil	Terrestrial	Soil (others)	IMG: 3300026319
1033760	39.7392	-123.631	Unclassified	Terrestrial		Soil	Terrestrial	Soil (others)	IMG: 3300026304
1033763	39.7392	-123.631	Unclassified	Terrestrial		Soil	Terrestrial	Soil (others)	IMG: 3300002917
1033766	39.7392	-123.631	Unclassified	Terrestrial		Soil	Terrestrial	Soil (others)	IMG: 3300026551
1034414			Unclassified	Air		Outdoor Air	Terrestrial	Other	IMG: 3300026218
1034417			Unclassified	Air		Outdoor Air	Terrestrial	Other	IMG: 3300026219
1034420			Air	Environmental	Outdoor Air	Unclassified	Terrestrial	Other	IMG: 3300026232
1034423			Air	Environmental	Outdoor Air	Unclassified	Terrestrial	Other	IMG: 3300026233
1034426			Air	Environmental	Outdoor Air	Unclassified	Terrestrial	Other	IMG: 3300026236
1034429			Air	Environmental	Outdoor Air	Unclassified	Terrestrial	Other	IMG: 3300026229
1034435			Air	Environmental	Outdoor Air	Unclassified	Terrestrial	Other	IMG: 3300026227
1034450			Unclassified	Air		Outdoor Air	Terrestrial	Other	IMG: 3300026228
1034453			Unclassified	Air		Outdoor Air	Terrestrial	Other	IMG: 3300026230
1034471			Air	Environmental	Outdoor Air	Unclassified	Terrestrial	Other	IMG: 3300026224
1034540			Unclassified	Air		Outdoor Air	Terrestrial	Other	IMG: 3300026249
1035079	43.1998	-86.5698	Lentic	Aquatic		Freshwater	Aquatic	Freshwater (non-Groundwater)	IMG: 3300027785
1035082	43.1998	-86.5698	Lentic	Aquatic		Freshwater	Aquatic	Freshwater (non-Groundwater)	IMG: 3300027798
1035085	43.1998	-86.5698	Lentic	Aquatic		Freshwater	Aquatic	Freshwater (non-Groundwater)	IMG: 3300027808
1035088	43.1998	-86.5698	Lentic	Aquatic		Freshwater	Aquatic	Freshwater (non-Groundwater)	IMG: 3300027744
1035091	43.1998	-86.5698	Lentic	Aquatic		Freshwater	Aquatic	Freshwater (non-Groundwater)	IMG: 3300027772
1035094	43.1998	-86.5698	Lentic	Aquatic		Freshwater	Aquatic	Freshwater (non-Groundwater)	IMG: 3300027732
1035097	43.1998	-86.5698	Lentic	Aquatic		Freshwater	Aquatic	Freshwater (non-Groundwater)	IMG: 3300027764
1035103	43.1998	-86.5698	Aquatic	Environmental	Freshwater	Lentic	Aquatic	Freshwater (non-Groundwater)	IMG: 3300027689
1035106	43.1998	-86.5698	Lentic	Aquatic		Freshwater	Aquatic	Freshwater (non-Groundwater)	IMG: 3300027679
1035112	43.1998	-86.5698	Lentic	Aquatic		Freshwater	Aquatic	Freshwater (non-Groundwater)	IMG: 3300027642
1035115	43.1998	-86.5698	Lentic	Aquatic		Freshwater	Aquatic	Freshwater (non-Groundwater)	IMG: 3300027468
1035118	43.1998	-86.5698	Lentic	Aquatic		Freshwater	Aquatic	Freshwater (non-Groundwater)	IMG: 3300027707
1035124	43.1998	-86.5698	Lentic	Aquatic		Freshwater	Aquatic	Freshwater (non-Groundwater)	IMG: 3300027769
1035127	43.1998	-86.5698	Lentic	Aquatic		Freshwater	Aquatic	Freshwater (non-Groundwater)	IMG: 3300027644
1035130	43.1998	-86.5698	Lentic	Aquatic		Freshwater	Aquatic	Freshwater (non-Groundwater)	IMG: 3300027563
1035133	43.1998	-86.5698	Aquatic	Environmental	Freshwater	Lentic	Aquatic	Freshwater (non-Groundwater)	IMG: 3300027756
1035136	43.1998	-86.5698	Lentic	Aquatic		Freshwater	Aquatic	Freshwater (non-Groundwater)	IMG: 3300027581
1035139	43.1998	-86.5698	Lentic	Aquatic		Freshwater	Aquatic	Freshwater (non-Groundwater)	IMG: 3300027656
1035142	43.1998	-86.5698	Lentic	Aquatic		Freshwater	Aquatic	Freshwater (non-Groundwater)	IMG: 3300027688
1035145	43.1998	-86.5698	Lentic	Aquatic		Freshwater	Aquatic	Freshwater (non-Groundwater)	IMG: 3300027804
1035148	43.1998	-86.5698	Lentic	Aquatic		Freshwater	Aquatic	Freshwater (non-Groundwater)	IMG: 3300027697
1035177	46.0072	-89.6063	Lentic	Aquatic		Freshwater	Aquatic	Freshwater (non-Groundwater)	IMG: 3300025578
1035180	46.0072	-89.6063	Lentic	Aquatic		Freshwater	Aquatic	Freshwater (non-Groundwater)	IMG: 3300025616
1035183	46.0072	-89.6063	Lentic	Aquatic		Freshwater	Aquatic	Freshwater (non-Groundwater)	IMG: 3300025376
1035186	46.0072	-89.6063	Lentic	Aquatic		Freshwater	Aquatic	Freshwater (non-Groundwater)	IMG: 3300025595
1035189	46.0072	-89.6063	Lentic	Aquatic		Freshwater	Aquatic	Freshwater (non-Groundwater)	IMG: 3300025532
1035192	46.0072	-89.6063	Lentic	Aquatic		Freshwater	Aquatic	Freshwater (non-Groundwater)	IMG: 3300025606
1035195	46.0072	-89.6063	Lentic	Aquatic		Freshwater	Aquatic	Freshwater (non-Groundwater)	IMG: 3300025455
1035198	46.0072	-89.6063	Lentic	Aquatic		Freshwater	Aquatic	Freshwater (non-Groundwater)	IMG: 3300025447
1035201	46.0072	-89.6063	Lentic	Aquatic		Freshwater	Aquatic	Freshwater (non-Groundwater)	IMG: 3300025436
1035204	46.0072	-89.6063	Lentic	Aquatic		Freshwater	Aquatic	Freshwater (non-Groundwater)	IMG: 3300025476
1035207	46.0072	-89.6063	Lentic	Aquatic		Freshwater	Aquatic	Freshwater (non-Groundwater)	IMG: 3300025591
1035210	46.0072	-89.6063	Lentic	Aquatic		Freshwater	Aquatic	Freshwater (non-Groundwater)	IMG: 3300025370
1035213	46.0072	-89.6063	Aquatic	Environmental	Freshwater	Lentic	Aquatic	Freshwater (non-Groundwater)	IMG: 3300025413
1035216	46.0072	-89.6063	Aquatic	Environmental	Freshwater	Lentic	Aquatic	Freshwater (non-Groundwater)	IMG: 3300025466
1035219	46.0072	-89.6063	Lentic	Aquatic		Freshwater	Aquatic	Freshwater (non-Groundwater)	IMG: 3300025407
1035222	46.0072	-89.6063	Lentic	Aquatic		Freshwater	Aquatic	Freshwater (non-Groundwater)	IMG: 3300025383
1035225	46.0072	-89.6063	Lentic	Aquatic		Freshwater	Aquatic	Freshwater (non-Groundwater)	IMG: 3300025785
1035231	46.0072	-89.6063	Lentic	Aquatic		Freshwater	Aquatic	Freshwater (non-Groundwater)	IMG: 3300025598
1035234	46.0072	-89.6063	Aquatic	Environmental	Freshwater	Lentic	Aquatic	Freshwater (non-Groundwater)	IMG: 3300025398
1035237	46.0072	-89.6063	Lentic	Aquatic		Freshwater	Aquatic	Freshwater (non-Groundwater)	IMG: 3300025379
1035243	46.0072	-89.6063	Lentic	Aquatic		Freshwater	Aquatic	Freshwater (non-Groundwater)	IMG: 3300025401
1035246	46.0072	-89.6063	Lentic	Aquatic		Freshwater	Aquatic	Freshwater (non-Groundwater)	IMG: 3300025337
1035249	46.0072	-89.6063	Lentic	Aquatic		Freshwater	Aquatic	Freshwater (non-Groundwater)	IMG: 3300025411
1035252	46.0072	-89.6063	Lentic	Aquatic		Freshwater	Aquatic	Freshwater (non-Groundwater)	IMG: 3300025426
1035255	46.0072	-89.6063	Aquatic	Environmental	Freshwater	Lentic	Aquatic	Freshwater (non-Groundwater)	IMG: 3300025773
1035258	46.0072	-89.6063	Aquatic	Environmental	Freshwater	Lentic	Aquatic	Freshwater (non-Groundwater)	IMG: 3300025391
1035261	46.0072	-89.6063	Lentic	Aquatic		Freshwater	Aquatic	Freshwater (non-Groundwater)	IMG: 3300025789
[truncated: 5,553 more rows]

## Sheet: Inovirus distribution across datasets
Supplementary Table 2 - continued. Distribution of inoviruses across datasets.
[truncated: 5,859 more rows]
