# Supplementary material for: Cryptic inoviruses revealed as pervasive in bacteria and archaea across Earth’s biomes
Source: Nat Microbiol. 2019 Jul 22;4(11):1895–906. doi: 10.1038/s41564-019-0510-x (PMC6813254; doi:10.1038/s41564-019-0510-x)
Supplement: Supplementary file 5 — Classification of inovirus sequences into species, proposed families and proposed subfamilies. [file 41564_2019_510_MOESM5_ESM.xls]

## Sheet: Single genomes
Supplementary Table 3. Classification of inovirus sequences into species, proposed families, and proposed subfamilies.
Species ID	Sequence ID	Length	Host affiliation or metagenome ecosystem classification
Sp__HiSeq_24826630_rumenHiSeq_NODE_2198994_len_6318_cov_0_457740	_HiSeq_24826630_rumenHiSeq_NODE_2198994_len_6318_cov_0_457740	6033	Host-associated;Host-associated;Digestive system;Stomach;Bovine rumen;University of Illinois at Urbana - Champaign Illinois USA
Sp_1000607_contig_16879_8_1000607_contig_16879	1000607_contig_16879_8_1000607_contig_16879	3427	Environmental;Terrestrial;Non-marine Saline and Alkaline;Alkaline;Alkaline sediment;Soda Lake CA
Sp_1000607_contig_16962_8_1000607_contig_16962	1000607_contig_16962_8_1000607_contig_16962	6337	Environmental;Terrestrial;Non-marine Saline and Alkaline;Alkaline;Alkaline sediment;Soda Lake CA
Sp_1000607_contig_17671_7_1000607_contig_17671	1000607_contig_17671_7_1000607_contig_17671	6139	Environmental;Terrestrial;Non-marine Saline and Alkaline;Alkaline;Alkaline sediment;Soda Lake CA
Sp_1000607_contig_18623_5_1000607_contig_18623	1000607_contig_18623_5_1000607_contig_18623	5545	Environmental;Terrestrial;Non-marine Saline and Alkaline;Alkaline;Alkaline sediment;Soda Lake CA
Sp_1000607_contig_19301_4_1000607_contig_19301	1000607_contig_19301_4_1000607_contig_19301	4868	Environmental;Terrestrial;Non-marine Saline and Alkaline;Alkaline;Alkaline sediment;Soda Lake CA
Sp_1000607_contig_26072_5_1000607_contig_26072	1000607_contig_26072_5_1000607_contig_26072	3731	Environmental;Terrestrial;Non-marine Saline and Alkaline;Alkaline;Alkaline sediment;Soda Lake CA
Sp_1000607_contig_28309_4_1000607_contig_28309	1000607_contig_28309_4_1000607_contig_28309	3820	Environmental;Terrestrial;Non-marine Saline and Alkaline;Alkaline;Alkaline sediment;Soda Lake CA
Sp_1000607_contig_4060_6_1000607_contig_4060	1000607_contig_4060_6_1000607_contig_4060	10295	Environmental;Terrestrial;Non-marine Saline and Alkaline;Alkaline;Alkaline sediment;Soda Lake CA
Sp_1000631_contig_2500_7_1000631_contig_2500	1000631_contig_2500_7_1000631_contig_2500	6932	Environmental;Aquatic;Non-marine Saline and Alkaline;Hypersaline;Hypersaline;USA: Maryland: Natonal Institute of Health
Sp_1000631_contig_3304_4_1000631_contig_3304	1000631_contig_3304_4_1000631_contig_3304	6901	Environmental;Aquatic;Non-marine Saline and Alkaline;Hypersaline;Hypersaline;USA: Maryland: Natonal Institute of Health
Sp_1000631_contig_3646_5_1000631_contig_3646	1000631_contig_3646_5_1000631_contig_3646	6703	Environmental;Aquatic;Non-marine Saline and Alkaline;Hypersaline;Hypersaline;USA: Maryland: Natonal Institute of Health
Sp_1000631_contig_6438_3_1000631_contig_6438	1000631_contig_6438_3_1000631_contig_6438	4557	Environmental;Aquatic;Non-marine Saline and Alkaline;Hypersaline;Hypersaline;USA: Maryland: Natonal Institute of Health
Sp_1000634_contig_5137_1_1000634_contig_5137	1000634_contig_5137_1_1000634_contig_5137	3332	Environmental;Aquatic;;;;
Sp_1001465_contig_13124_3_1001465_contig_13124	1001465_contig_13124_3_1001465_contig_13124	7828	Environmental;Aquatic;Freshwater;Groundwater;Groundwater;S. Glens Falls New York USA
Sp_1001465_contig_13791_8_1001465_contig_13791	1001465_contig_13791_8_1001465_contig_13791	6650	Environmental;Aquatic;Freshwater;Groundwater;Groundwater;S. Glens Falls New York USA
Sp_1001465_contig_1622_24_1001465_contig_1622	1001465_contig_1622_24_1001465_contig_1622	8375	Environmental;Aquatic;Freshwater;Groundwater;Groundwater;S. Glens Falls New York USA
Sp_1001465_contig_16522_3_1001465_contig_16522	1001465_contig_16522_3_1001465_contig_16522	6271	Environmental;Aquatic;Freshwater;Groundwater;Groundwater;S. Glens Falls New York USA
Sp_1001465_contig_1809_1_1001465_contig_1809	1001465_contig_1809_1_1001465_contig_1809	7606	Environmental;Aquatic;Freshwater;Groundwater;Groundwater;S. Glens Falls New York USA
Sp_1001465_contig_1955_24_1001465_contig_1955	1001465_contig_1955_24_1001465_contig_1955	6324	Environmental;Aquatic;Freshwater;Groundwater;Groundwater;S. Glens Falls New York USA
Sp_1001465_contig_2426_5_1001465_contig_2426	1001465_contig_2426_5_1001465_contig_2426	10516	Environmental;Aquatic;Freshwater;Groundwater;Groundwater;S. Glens Falls New York USA
Sp_1001465_contig_275_116_1001465_contig_275	1001465_contig_275_116_1001465_contig_275	12046	Environmental;Aquatic;Freshwater;Groundwater;Groundwater;S. Glens Falls New York USA
Sp_1001465_contig_537_32_1001465_contig_537	1001465_contig_537_32_1001465_contig_537	7251	Environmental;Aquatic;Freshwater;Groundwater;Groundwater;S. Glens Falls New York USA
Sp_1001465_contig_9414_7_1001465_contig_9414	1001465_contig_9414_7_1001465_contig_9414	8551	Environmental;Aquatic;Freshwater;Groundwater;Groundwater;S. Glens Falls New York USA
Sp_1001468_contig_1194_27_1001468_contig_1194	1001468_contig_1194_27_1001468_contig_1194	6684	Environmental;Aquatic;Freshwater;Groundwater;Groundwater;S. Glens Falls New York USA
Sp_1001468_contig_12875_7_1001468_contig_12875	1001468_contig_12875_7_1001468_contig_12875	4337	Environmental;Aquatic;Freshwater;Groundwater;Groundwater;S. Glens Falls New York USA
Sp_1001468_contig_2098_5_1001468_contig_2098	1001465_contig_362_28_1001465_contig_362	6920	Environmental;Aquatic;Freshwater;Groundwater;Groundwater;S. Glens Falls New York USA
Sp_1001468_contig_2098_5_1001468_contig_2098	1001468_contig_2098_5_1001468_contig_2098	6920	Environmental;Aquatic;Freshwater;Groundwater;Groundwater;S. Glens Falls New York USA
Sp_1001468_contig_8750_1_1001468_contig_8750	1001468_contig_8750_1_1001468_contig_8750	4378	Environmental;Aquatic;Freshwater;Groundwater;Groundwater;S. Glens Falls New York USA
Sp_1001471_contig_13305_11_1001471_contig_13305	1001471_contig_13305_11_1001471_contig_13305	8687	Environmental;Aquatic;Freshwater;Groundwater;Groundwater;S. Glens Falls New York USA
Sp_1001474_contig_125_16_1001474_contig_125	1001474_contig_125_16_1001474_contig_125	8112	Environmental;Aquatic;Freshwater;Groundwater;Groundwater;S. Glens Falls New York USA
Sp_1001492_contig_4_66_1001492_contig_4	1001483_contig_737_4_1001483_contig_737	5068	Environmental;Aquatic;Freshwater;Groundwater;Groundwater;S. Glens Falls New York USA
Sp_1001492_contig_4_66_1001492_contig_4	1001492_contig_4_66_1001492_contig_4	14743	Environmental;Aquatic;Freshwater;Groundwater;Groundwater;S. Glens Falls New York USA
Sp_1001492_contig_4_66_1001492_contig_4	1001507_contig_5_102_1001507_contig_5	14743	Environmental;Aquatic;Freshwater;Groundwater;Groundwater;S. Glens Falls New York USA
Sp_1001507_contig_156_7_1001507_contig_156	1001480_contig_293_7_1001480_contig_293	6250	Environmental;Aquatic;Freshwater;Groundwater;Groundwater;S. Glens Falls New York USA
Sp_1001507_contig_156_7_1001507_contig_156	1001507_contig_156_7_1001507_contig_156	7844	Environmental;Aquatic;Freshwater;Groundwater;Groundwater;S. Glens Falls New York USA
Sp_1004283_contig_122_16_1004283_contig_122	B570J14230_100088013_B570J14230_10008801	3915	Environmental;Aquatic;Freshwater;Lentic;Freshwater;Lake Mendota Madison WI
Sp_1004283_contig_122_16_1004283_contig_122	1004283_contig_122_16_1004283_contig_122	8747	Environmental;Aquatic;Freshwater;Lentic;Freshwater;Lake Mendota Madison Wisconsin USA
Sp_1004283_contig_122_16_1004283_contig_122	1004340_contig_517_7_1004340_contig_517	3262	Environmental;Aquatic;Freshwater;Lentic;Freshwater;Lake Mendota Madison Wisconsin USA
Sp_1004283_contig_122_16_1004283_contig_122	1017352_contig_1285_2_1017352_contig_1285	4711	Environmental;Aquatic;Freshwater;Lentic;Freshwater;Lake Mendota Madison Wisconsin USA
Sp_1004475_contig_273_15_1004475_contig_273	1004475_contig_273_15_1004475_contig_273	6356	Environmental;Aquatic;Marine;Oceanic;Deep ocean;South of Funchal North Atlantic Ocean
Sp_1004481_contig_2551_5_1004481_contig_2551	1004481_contig_2551_5_1004481_contig_2551	6267	Environmental;Aquatic;Marine;Oceanic;Deep ocean;West of Santa Cruz de la Palma Atlantic Ocean
Sp_1004481_contig_2551_5_1004481_contig_2551	1004484_contig_1526_7_1004484_contig_1526	6267	Environmental;Aquatic;Marine;Oceanic;Deep ocean;West of Santa Cruz de la Palma Atlantic Ocean
Sp_1004508_contig_662_6_1004508_contig_662	1004508_contig_662_6_1004508_contig_662	5918	Environmental;Aquatic;Marine;Oceanic;Deep ocean;Southwest of Acapulco Mexico North Pacific Ocean
Sp_1004520_contig_609_4_1004520_contig_609	1004490_contig_2271_7_1004490_contig_2271	6072	Environmental;Aquatic;Marine;;Deep ocean;Northeast of Antigua and Barbuda North Atlantic Ocean
Sp_1004520_contig_609_4_1004520_contig_609	1004496_contig_1331_4_1004496_contig_1331	4714	Environmental;Aquatic;Marine;Oceanic;Deep ocean;East of Antigua and Barbuda Atlantic Ocean
Sp_1004520_contig_609_4_1004520_contig_609	1004532_contig_1862_4_1004532_contig_1862	6072	Environmental;Aquatic;Marine;Oceanic;Deep ocean;East of Hawaii North Pacific Ocean
Sp_1004520_contig_609_4_1004520_contig_609	1004514_contig_829_7_1004514_contig_829	6072	Environmental;Aquatic;Marine;Oceanic;Deep ocean;North Pacific Ocean
Sp_1004520_contig_609_4_1004520_contig_609	1020032_contig_865_7_1020032_contig_865	6100	Environmental;Aquatic;Marine;Oceanic;Deep ocean;Pacific Ocean
Sp_1004520_contig_609_4_1004520_contig_609	1020034_contig_1753_7_1020034_contig_1753	6197	Environmental;Aquatic;Marine;Oceanic;Deep ocean;Pacific Ocean
Sp_1004520_contig_609_4_1004520_contig_609	1020036_contig_1122_7_1020036_contig_1122	6100	Environmental;Aquatic;Marine;Oceanic;Deep ocean;Pacific Ocean
Sp_1004520_contig_609_4_1004520_contig_609	1020038_contig_2032_4_1020038_contig_2032	6100	Environmental;Aquatic;Marine;Oceanic;Deep ocean;Pacific Ocean
Sp_1004520_contig_609_4_1004520_contig_609	1020040_contig_1143_4_1020040_contig_1143	6100	Environmental;Aquatic;Marine;Oceanic;Deep ocean;Pacific Ocean
Sp_1004520_contig_609_4_1004520_contig_609	1004508_contig_637_7_1004508_contig_637	6072	Environmental;Aquatic;Marine;Oceanic;Deep ocean;Southwest of Acapulco Mexico North Pacific Ocean
Sp_1004520_contig_609_4_1004520_contig_609	1004520_contig_609_4_1004520_contig_609	6072	Environmental;Aquatic;Marine;Oceanic;Deep ocean;West of Cabo San Lucas Mexico North Pacific Ocean
Sp_1004520_contig_609_4_1004520_contig_609	1004502_contig_834_4_1004502_contig_834	6174	Environmental;Aquatic;Marine;Oceanic;Deep ocean;West of El Salvador Pacific Ocean
Sp_1004634_contig_430_9_1004634_contig_430	1004634_contig_430_9_1004634_contig_430	10649	Environmental;Aquatic;Marine;Oceanic;Deep ocean;South Atlantic Ocean
Sp_1004640_contig_223_6_1004640_contig_223	1004640_contig_223_6_1004640_contig_223	6906	Environmental;Aquatic;Marine;Oceanic;Deep ocean;East of Rio de Janeiro Brazil South Atlantic Ocean
Sp_1004643_contig_2136_1_1004643_contig_2136	1004643_contig_2136_1_1004643_contig_2136	5807	Environmental;Aquatic;Marine;Oceanic;Deep ocean;East of Porto Seguro South Atlantic Ocean
Sp_1004643_contig_2136_1_1004643_contig_2136	1004646_contig_849_5_1004646_contig_849	4036	Environmental;Aquatic;Marine;Oceanic;Deep ocean;East of Porto Seguro South Atlantic Ocean
Sp_1004643_contig_2136_1_1004643_contig_2136	1004637_contig_1819_2_1004637_contig_1819	4184	Environmental;Aquatic;Marine;Oceanic;Deep ocean;East of Rio de Janeiro Brazil South Atlantic Ocean
Sp_1004643_contig_2136_1_1004643_contig_2136	1004631_contig_796_9_1004631_contig_796	4831	Environmental;Aquatic;Marine;Oceanic;Deep ocean;South Atlantic Ocean
Sp_1004649_contig_880_1_1004649_contig_880	1004649_contig_880_1_1004649_contig_880	5420	Environmental;Aquatic;Marine;Oceanic;Deep ocean;East of Recife Brazil South Atlantic Ocean
Sp_1004649_contig_880_1_1004649_contig_880	1004655_contig_325_3_1004655_contig_325	4288	Environmental;Aquatic;Marine;Oceanic;Deep ocean;South Atlantic Ocean
Sp_1004661_contig_740_1_1004661_contig_740	1004661_contig_740_1_1004661_contig_740	5398	Environmental;Aquatic;Marine;Oceanic;Deep ocean;South of Cape Verde Atlantic Ocean
Sp_1006504_contig_12040_9_1006504_contig_12040	1006504_contig_12040_9_1006504_contig_12040	7510	Environmental;Aquatic;Freshwater;Groundwater;Groundwater;Rifle Colorado United States
Sp_1006504_contig_22139_13_1006504_contig_22139	1006504_contig_22139_13_1006504_contig_22139	7065	Environmental;Aquatic;Freshwater;Groundwater;Groundwater;Rifle Colorado United States
Sp_1006504_contig_23401_1_1006504_contig_23401	1006504_contig_23401_1_1006504_contig_23401	6792	Environmental;Aquatic;Freshwater;Groundwater;Groundwater;Rifle Colorado United States
Sp_1006504_contig_3974_12_1006504_contig_3974	1006504_contig_3974_12_1006504_contig_3974	7398	Environmental;Aquatic;Freshwater;Groundwater;Groundwater;Rifle Colorado United States
Sp_1006504_contig_3974_20_1006504_contig_3974	1006504_contig_3974_20_1006504_contig_3974	7651	Environmental;Aquatic;Freshwater;Groundwater;Groundwater;Rifle Colorado United States
Sp_1006504_contig_3974_20_1006504_contig_3974	1006516_contig_12722_1_1006516_contig_12722	6688	Environmental;Aquatic;Freshwater;Groundwater;Groundwater;Rifle Colorado United States
Sp_1006516_contig_11296_7_1006516_contig_11296	1006516_contig_11296_7_1006516_contig_11296	8391	Environmental;Aquatic;Freshwater;Groundwater;Groundwater;Rifle Colorado United States
Sp_1006516_contig_13992_11_1006516_contig_13992	1006516_contig_13992_11_1006516_contig_13992	6902	Environmental;Aquatic;Freshwater;Groundwater;Groundwater;Rifle Colorado United States
Sp_1006516_contig_15007_9_1006516_contig_15007	1006516_contig_15007_9_1006516_contig_15007	6431	Environmental;Aquatic;Freshwater;Groundwater;Groundwater;Rifle Colorado United States
Sp_1006516_contig_16321_4_1006516_contig_16321	1006516_contig_16321_4_1006516_contig_16321	6601	Environmental;Aquatic;Freshwater;Groundwater;Groundwater;Rifle Colorado United States
Sp_1006516_contig_18736_4_1006516_contig_18736	1006516_contig_18736_4_1006516_contig_18736	4511	Environmental;Aquatic;Freshwater;Groundwater;Groundwater;Rifle Colorado United States
Sp_1006516_contig_21433_8_1006516_contig_21433	1006516_contig_21433_8_1006516_contig_21433	4904	Environmental;Aquatic;Freshwater;Groundwater;Groundwater;Rifle Colorado United States
Sp_1006516_contig_5849_17_1006516_contig_5849	1006516_contig_5849_17_1006516_contig_5849	8001	Environmental;Aquatic;Freshwater;Groundwater;Groundwater;Rifle Colorado United States
Sp_1006516_contig_8968_5_1006516_contig_8968	1006516_contig_8968_5_1006516_contig_8968	7007	Environmental;Aquatic;Freshwater;Groundwater;Groundwater;Rifle Colorado United States
Sp_1006519_contig_2281_4_1006519_contig_2281	1006513_contig_3585_3_1006513_contig_3585	5774	Environmental;Aquatic;Freshwater;Groundwater;Groundwater;Rifle Colorado United States
Sp_1006519_contig_2281_4_1006519_contig_2281	1006519_contig_2281_4_1006519_contig_2281	9892	Environmental;Aquatic;Freshwater;Groundwater;Groundwater;Rifle Colorado United States
Sp_1006519_contig_2281_4_1006519_contig_2281	1006522_contig_2528_10_1006522_contig_2528	9892	Environmental;Aquatic;Freshwater;Groundwater;Groundwater;Rifle Colorado United States
Sp_1006522_contig_4755_3_1006522_contig_4755	1006504_contig_26037_8_1006504_contig_26037	6283	Environmental;Aquatic;Freshwater;Groundwater;Groundwater;Rifle Colorado United States
Sp_1006522_contig_4755_3_1006522_contig_4755	1006510_contig_6284_5_1006510_contig_6284	6283	Environmental;Aquatic;Freshwater;Groundwater;Groundwater;Rifle Colorado United States
Sp_1006522_contig_4755_3_1006522_contig_4755	1006516_contig_18330_2_1006516_contig_18330	6283	Environmental;Aquatic;Freshwater;Groundwater;Groundwater;Rifle Colorado United States
Sp_1006522_contig_4755_3_1006522_contig_4755	1006522_contig_4755_3_1006522_contig_4755	6283	Environmental;Aquatic;Freshwater;Groundwater;Groundwater;Rifle Colorado United States
Sp_1006522_contig_4755_3_1006522_contig_4755	1023864_contig_23667_10_1023864_contig_23667	5659	Environmental;Aquatic;Freshwater;Groundwater;Groundwater;Rifle Colorado United States
Sp_1006522_contig_4755_3_1006522_contig_4755	1023882_contig_3329_2_1023882_contig_3329	5659	Environmental;Aquatic;Freshwater;Groundwater;Groundwater;Rifle Colorado United States
Sp_1006522_contig_5535_3_1006522_contig_5535	1006504_contig_30255_8_1006504_contig_30255	5594	Environmental;Aquatic;Freshwater;Groundwater;Groundwater;Rifle Colorado United States
Sp_1006522_contig_5535_3_1006522_contig_5535	1006516_contig_21413_5_1006516_contig_21413	4651	Environmental;Aquatic;Freshwater;Groundwater;Groundwater;Rifle Colorado United States
Sp_1006522_contig_5535_3_1006522_contig_5535	1006522_contig_5535_3_1006522_contig_5535	5594	Environmental;Aquatic;Freshwater;Groundwater;Groundwater;Rifle Colorado United States
Sp_1006522_contig_5535_3_1006522_contig_5535	1006528_contig_5225_8_1006528_contig_5225	5229	Environmental;Aquatic;Freshwater;Groundwater;Groundwater;Rifle Colorado United States
Sp_1006522_contig_5535_3_1006522_contig_5535	1006534_contig_15278_4_1006534_contig_15278	4562	Environmental;Aquatic;Freshwater;Groundwater;Groundwater;Rifle Colorado United States
Sp_1006534_contig_10051_10_1006534_contig_10051	1006534_contig_10051_10_1006534_contig_10051	6808	Environmental;Aquatic;Freshwater;Groundwater;Groundwater;Rifle Colorado United States
Sp_1006534_contig_14458_7_1006534_contig_14458	1006534_contig_14458_7_1006534_contig_14458	5840	Environmental;Aquatic;Freshwater;Groundwater;Groundwater;Rifle Colorado United States
Sp_1008439_contig_5351_9_1008439_contig_5351	1008439_contig_5351_9_1008439_contig_5351	6321	Environmental;Aquatic;Freshwater;Groundwater;Groundwater;Rifle Colorado United States
Sp_1008439_contig_5351_9_1008439_contig_5351	1008460_contig_10290_11_1008460_contig_10290	6356	Environmental;Aquatic;Freshwater;Groundwater;Groundwater;Rifle Colorado United States
Sp_1008439_contig_5351_9_1008439_contig_5351	1023834_contig_17434_3_1023834_contig_17434	6348	Environmental;Terrestrial;Soil;Loam;Soil;Rifle Colorado United States
Sp_1008439_contig_5351_9_1008439_contig_5351	1023837_contig_16564_9_1023837_contig_16564	6263	Environmental;Terrestrial;Soil;Loam;Soil;Rifle Colorado United States
Sp_1008439_contig_5351_9_1008439_contig_5351	1023843_contig_13754_9_1023843_contig_13754	6349	Environmental;Terrestrial;Soil;Loam;Soil;Rifle Colorado United States
Sp_1008439_contig_5351_9_1008439_contig_5351	1023852_contig_2327_9_1023852_contig_2327	4843	Environmental;Terrestrial;Soil;Loam;Soil;Rifle Colorado United States
Sp_1008439_contig_5351_9_1008439_contig_5351	1023855_contig_8210_10_1023855_contig_8210	5142	Environmental;Terrestrial;Soil;Loam;Soil;Rifle Colorado United States
Sp_1008442_contig_4175_8_1008442_contig_4175	1008442_contig_4175_8_1008442_contig_4175	7925	Environmental;Aquatic;Freshwater;Groundwater;Groundwater;Rifle Colorado United States
Sp_1008442_contig_4175_8_1008442_contig_4175	C687J26634_100045403_C687J26634_10004540	5734	Environmental;Terrestrial;Soil;Loam;Soil;Rifle Colorado United States
Sp_1008442_contig_7833_9_1008442_contig_7833	1008442_contig_7833_9_1008442_contig_7833	6318	Environmental;Aquatic;Freshwater;Groundwater;Groundwater;Rifle Colorado United States
Sp_1008442_contig_7833_9_1008442_contig_7833	1008445_contig_32362_8_1008445_contig_32362	3479	Environmental;Aquatic;Freshwater;Groundwater;Groundwater;Rifle Colorado United States
Sp_1008442_contig_7833_9_1008442_contig_7833	1008457_contig_10649_12_1008457_contig_10649	4838	Environmental;Aquatic;Freshwater;Groundwater;Groundwater;Rifle Colorado United States
Sp_1008442_contig_7833_9_1008442_contig_7833	1008460_contig_10349_15_1008460_contig_10349	6336	Environmental;Aquatic;Freshwater;Groundwater;Groundwater;Rifle Colorado United States
Sp_1008442_contig_7833_9_1008442_contig_7833	1008463_contig_12329_15_1008463_contig_12329	6332	Environmental;Aquatic;Freshwater;Groundwater;Groundwater;Rifle Colorado United States
Sp_1008445_contig_22281_8_1008445_contig_22281	1008445_contig_22281_8_1008445_contig_22281	4189	Environmental;Aquatic;Freshwater;Groundwater;Groundwater;Rifle Colorado United States
Sp_1008457_contig_12459_4_1008457_contig_12459	1008457_contig_12459_4_1008457_contig_12459	3915	Environmental;Aquatic;Freshwater;Groundwater;Groundwater;Rifle Colorado United States
Sp_1008457_contig_16384_6_1008457_contig_16384	1008457_contig_16384_6_1008457_contig_16384	4747	Environmental;Aquatic;Freshwater;Groundwater;Groundwater;Rifle Colorado United States
Sp_1008460_contig_16747_1_1008460_contig_16747	1008457_contig_16502_11_1008457_contig_16502	5006	Environmental;Aquatic;Freshwater;Groundwater;Groundwater;Rifle Colorado United States
Sp_1008460_contig_16747_1_1008460_contig_16747	1008460_contig_16747_1_1008460_contig_16747	5006	Environmental;Aquatic;Freshwater;Groundwater;Groundwater;Rifle Colorado United States
Sp_1008460_contig_16747_1_1008460_contig_16747	1008463_contig_18751_7_1008463_contig_18751	4978	Environmental;Aquatic;Freshwater;Groundwater;Groundwater;Rifle Colorado United States
Sp_1008463_contig_163_65_1008463_contig_163	1008454_contig_89_65_1008454_contig_89	13231	Environmental;Aquatic;Freshwater;Groundwater;Groundwater;Rifle Colorado United States
Sp_1008463_contig_163_65_1008463_contig_163	1008457_contig_104_73_1008457_contig_104	14872	Environmental;Aquatic;Freshwater;Groundwater;Groundwater;Rifle Colorado United States
Sp_1008463_contig_163_65_1008463_contig_163	1008460_contig_152_16_1008460_contig_152	14872	Environmental;Aquatic;Freshwater;Groundwater;Groundwater;Rifle Colorado United States
Sp_1008463_contig_163_65_1008463_contig_163	1008463_contig_163_65_1008463_contig_163	14872	Environmental;Aquatic;Freshwater;Groundwater;Groundwater;Rifle Colorado United States
Sp_1008463_contig_18115_6_1008463_contig_18115	1008454_contig_10678_3_1008454_contig_10678	4428	Environmental;Aquatic;Freshwater;Groundwater;Groundwater;Rifle Colorado United States
Sp_1008463_contig_18115_6_1008463_contig_18115	1008457_contig_15697_11_1008457_contig_15697	5131	Environmental;Aquatic;Freshwater;Groundwater;Groundwater;Rifle Colorado United States
Sp_1008463_contig_18115_6_1008463_contig_18115	1008460_contig_15973_6_1008460_contig_15973	5103	Environmental;Aquatic;Freshwater;Groundwater;Groundwater;Rifle Colorado United States
Sp_1008463_contig_18115_6_1008463_contig_18115	1008463_contig_18115_6_1008463_contig_18115	5086	Environmental;Aquatic;Freshwater;Groundwater;Groundwater;Rifle Colorado United States
Sp_1009581_contig_117_47_1009581_contig_117	1009581_contig_117_47_1009581_contig_117	8864	Engineered;Terrestrial;Defined media;Aerobic media;Environmental;Bioluminescent Bay La Paraguera Puerto Rico
Sp_1009581_contig_55_76_1009581_contig_55	1009581_contig_55_76_1009581_contig_55	15373	Engineered;Terrestrial;Defined media;Aerobic media;Environmental;Bioluminescent Bay La Paraguera Puerto Rico
Sp_1009581_contig_55_76_1009581_contig_55	1010297_contig_110_76_1010297_contig_110	6972	Engineered;Terrestrial;Defined media;Aerobic media;Environmental;Emeryville CA
Sp_1009587_contig_2_727_1009587_contig_2	1009587_contig_2_727_1009587_contig_2	6628	Engineered;Terrestrial;Defined media;Aerobic media;Aerobic enrichment;Bioluminescent Bay La Paraguera Puerto Rico
Sp_1009593_contig_394_2_1009593_contig_394	1009593_contig_394_2_1009593_contig_394	8165	Engineered;Terrestrial;Defined media;Aerobic media;Aerobic enrichment;Emeryville CA
Sp_1009605_contig_1203_2_1009605_contig_1203	1009605_contig_1203_2_1009605_contig_1203	3678	Engineered;Terrestrial;Defined media;Aerobic media;Environmental;Bioluminescent Bay La Paraguera Puerto Rico
Sp_1009605_contig_358_12_1009605_contig_358	1009605_contig_358_12_1009605_contig_358	11779	Engineered;Terrestrial;Defined media;Aerobic media;Environmental;Bioluminescent Bay La Paraguera Puerto Rico
Sp_1009605_contig_567_5_1009605_contig_567	1009605_contig_567_5_1009605_contig_567	7136	Engineered;Terrestrial;Defined media;Aerobic media;Environmental;Bioluminescent Bay La Paraguera Puerto Rico
Sp_1009605_contig_567_5_1009605_contig_567	1009620_contig_532_8_1009620_contig_532	7136	Engineered;Terrestrial;Defined media;Aerobic media;Environmental;Emeryville CA
Sp_1009605_contig_614_5_1009605_contig_614	1009605_contig_614_5_1009605_contig_614	7317	Engineered;Terrestrial;Defined media;Aerobic media;Environmental;Bioluminescent Bay La Paraguera Puerto Rico
Sp_1009608_contig_166_25_1009608_contig_166	1009608_contig_166_25_1009608_contig_166	7754	Engineered;Terrestrial;Defined media;Aerobic media;Environmental;Emeryville CA
Sp_1009608_contig_45_81_1009608_contig_45	1009608_contig_45_81_1009608_contig_45	7431	Engineered;Terrestrial;Defined media;Aerobic media;Environmental;Emeryville CA
Sp_1009611_contig_1_87_1009611_contig_1	1009611_contig_1_87_1009611_contig_1	12211	Engineered;Terrestrial;Defined media;Aerobic media;Environmental;Emeryville CA
Sp_1009617_contig_572_4_1009617_contig_572	1009605_contig_750_4_1009605_contig_750	6881	Engineered;Terrestrial;Defined media;Aerobic media;Environmental;Bioluminescent Bay La Paraguera Puerto Rico
Sp_1009617_contig_572_4_1009617_contig_572	1009608_contig_472_4_1009608_contig_472	6881	Engineered;Terrestrial;Defined media;Aerobic media;Environmental;Emeryville CA
Sp_1009617_contig_572_4_1009617_contig_572	1009617_contig_572_4_1009617_contig_572	6881	Engineered;Terrestrial;Defined media;Aerobic media;Environmental;Emeryville CA
Sp_1009617_contig_572_4_1009617_contig_572	1009620_contig_551_6_1009620_contig_551	6881	Engineered;Terrestrial;Defined media;Aerobic media;Environmental;Emeryville CA
Sp_1009620_contig_327_10_1009620_contig_327	1009620_contig_327_10_1009620_contig_327	7289	Engineered;Terrestrial;Defined media;Aerobic media;Environmental;Emeryville CA
Sp_1010297_contig_605_10_1010297_contig_605	1010297_contig_605_10_1010297_contig_605	6708	Engineered;Terrestrial;Defined media;Aerobic media;Environmental;Emeryville CA
Sp_1013401_contig_67_87_1013401_contig_67	1013401_contig_67_87_1013401_contig_67	9160	Engineered;Terrestrial;Composting;Unclassified;Feedstock adapted compost;Emeryville CA
Sp_1013407_contig_915_4_1013407_contig_915	1013407_contig_915_4_1013407_contig_915	10449	Engineered;Terrestrial;Composting;Unclassified;Feedstock adapted compost;Emeryville CA
Sp_1015567_contig_182_57_1015567_contig_182	1015567_contig_182_57_1015567_contig_182	6255	Environmental;Aquatic;Marine;Wetlands;Wetland;Sacramento California United States
Sp_1015567_contig_2210_74_1015567_contig_2210	1015567_contig_2210_74_1015567_contig_2210	14956	Environmental;Aquatic;Marine;Wetlands;Wetland;Sacramento California United States
Sp_1015567_contig_25838_1_1015567_contig_25838	1015567_contig_25838_1_1015567_contig_25838	4627	Environmental;Aquatic;Marine;Wetlands;Wetland;Sacramento California United States
Sp_1016482_contig_7191_9_1016482_contig_7191	1016482_contig_7191_9_1016482_contig_7191	7834	Host-associated;Host-associated;Digestive system;Gut;Cubitermes and Nasutitermes termite gut;Kakamega Kenya
Sp_1016485_contig_1669_19_1016485_contig_1669	1016485_contig_1669_19_1016485_contig_1669	6883	Host-associated;Host-associated;Digestive system;Gut;Cubitermes and Nasutitermes termite gut;
Sp_1016485_contig_18486_12_1016485_contig_18486	1016485_contig_18486_12_1016485_contig_18486	5180	Host-associated;Host-associated;Digestive system;Gut;Cubitermes and Nasutitermes termite gut;
Sp_1016485_contig_20366_4_1016485_contig_20366	1016485_contig_20366_4_1016485_contig_20366	4755	Host-associated;Host-associated;Digestive system;Gut;Cubitermes and Nasutitermes termite gut;
Sp_1016485_contig_22182_1_1016485_contig_22182	1016485_contig_22182_1_1016485_contig_22182	5344	Host-associated;Host-associated;Digestive system;Gut;Cubitermes and Nasutitermes termite gut;
Sp_1016485_contig_2307_1_1016485_contig_2307	1016485_contig_2307_1_1016485_contig_2307	4949	Host-associated;Host-associated;Digestive system;Gut;Cubitermes and Nasutitermes termite gut;
Sp_1016485_contig_25125_6_1016485_contig_25125	1016485_contig_25125_6_1016485_contig_25125	4957	Host-associated;Host-associated;Digestive system;Gut;Cubitermes and Nasutitermes termite gut;
Sp_1016485_contig_4959_15_1016485_contig_4959	1016485_contig_4959_15_1016485_contig_4959	8922	Host-associated;Host-associated;Digestive system;Gut;Cubitermes and Nasutitermes termite gut;
Sp_1016485_contig_540_15_1016485_contig_540	1016485_contig_540_15_1016485_contig_540	12046	Host-associated;Host-associated;Digestive system;Gut;Cubitermes and Nasutitermes termite gut;
Sp_1016485_contig_7346_5_1016485_contig_7346	1016485_contig_7346_5_1016485_contig_7346	8470	Host-associated;Host-associated;Digestive system;Gut;Cubitermes and Nasutitermes termite gut;
Sp_1016488_contig_14800_13_1016488_contig_14800	1016488_contig_14800_13_1016488_contig_14800	4215	Host-associated;Host-associated;Digestive system;Gut;Cubitermes and Nasutitermes termite gut;
Sp_1016488_contig_2850_5_1016488_contig_2850	1016488_contig_2850_5_1016488_contig_2850	7796	Host-associated;Host-associated;Digestive system;Gut;Cubitermes and Nasutitermes termite gut;
Sp_1016488_contig_3040_9_1016488_contig_3040	1016488_contig_3040_9_1016488_contig_3040	5454	Host-associated;Host-associated;Digestive system;Gut;Cubitermes and Nasutitermes termite gut;
Sp_1016488_contig_31456_6_1016488_contig_31456	1016488_contig_31456_6_1016488_contig_31456	4760	Host-associated;Host-associated;Digestive system;Gut;Cubitermes and Nasutitermes termite gut;
Sp_1016488_contig_38708_2_1016488_contig_38708	1016488_contig_38708_2_1016488_contig_38708	4205	Host-associated;Host-associated;Digestive system;Gut;Cubitermes and Nasutitermes termite gut;
Sp_1016488_contig_8341_8_1016488_contig_8341	1016488_contig_8341_8_1016488_contig_8341	4704	Host-associated;Host-associated;Digestive system;Gut;Cubitermes and Nasutitermes termite gut;
Sp_1016497_contig_175_15_1016497_contig_175	1016497_contig_175_15_1016497_contig_175	5958	Host-associated;Host-associated;Digestive system;Gut;Cubitermes and Nasutitermes termite gut;Davie Florida United States
Sp_1016500_contig_10443_4_1016500_contig_10443	1016500_contig_10443_4_1016500_contig_10443	4404	Host-associated;Host-associated;Digestive system;Gut;Cubitermes and Nasutitermes termite gut;Davie Florida United States
Sp_1016500_contig_10662_10_1016500_contig_10662	1016500_contig_10662_10_1016500_contig_10662	7916	Host-associated;Host-associated;Digestive system;Gut;Cubitermes and Nasutitermes termite gut;Davie Florida United States
Sp_1016500_contig_11533_7_1016500_contig_11533	1016500_contig_11533_7_1016500_contig_11533	4833	Host-associated;Host-associated;Digestive system;Gut;Cubitermes and Nasutitermes termite gut;Davie Florida United States
Sp_1016500_contig_11613_13_1016500_contig_11613	1016500_contig_11613_13_1016500_contig_11613	5360	Host-associated;Host-associated;Digestive system;Gut;Cubitermes and Nasutitermes termite gut;Davie Florida United States
Sp_1016500_contig_11751_5_1016500_contig_11751	1016500_contig_11751_5_1016500_contig_11751	5970	Host-associated;Host-associated;Digestive system;Gut;Cubitermes and Nasutitermes termite gut;Davie Florida United States
Sp_1016500_contig_17_39_1016500_contig_17	1016500_contig_17_39_1016500_contig_17	11522	Host-associated;Host-associated;Digestive system;Gut;Cubitermes and Nasutitermes termite gut;Davie Florida United States
Sp_1016500_contig_19858_3_1016500_contig_19858	1016500_contig_19858_3_1016500_contig_19858	4222	Host-associated;Host-associated;Digestive system;Gut;Cubitermes and Nasutitermes termite gut;Davie Florida United States
Sp_1016500_contig_26034_5_1016500_contig_26034	1016500_contig_26034_5_1016500_contig_26034	3847	Host-associated;Host-associated;Digestive system;Gut;Cubitermes and Nasutitermes termite gut;Davie Florida United States
Sp_1016500_contig_26034_5_1016500_contig_26034	JGI20171J29575_125995874_JGI20171J29575_12599587	3614	Host-associated;Host-associated;Digestive system;Gut;Cubitermes and Nasutitermes termite gut;Davie Florida United States
Sp_1016500_contig_279_47_1016500_contig_279	1016500_contig_279_47_1016500_contig_279	9771	Host-associated;Host-associated;Digestive system;Gut;Cubitermes and Nasutitermes termite gut;Davie Florida United States
Sp_1016500_contig_4599_15_1016500_contig_4599	1016500_contig_4599_15_1016500_contig_4599	10105	Host-associated;Host-associated;Digestive system;Gut;Cubitermes and Nasutitermes termite gut;Davie Florida United States
Sp_1016500_contig_5109_10_1016500_contig_5109	1016500_contig_5109_10_1016500_contig_5109	10103	Host-associated;Host-associated;Digestive system;Gut;Cubitermes and Nasutitermes termite gut;Davie Florida United States
Sp_1016500_contig_5751_10_1016500_contig_5751	1016500_contig_5751_10_1016500_contig_5751	9323	Host-associated;Host-associated;Digestive system;Gut;Cubitermes and Nasutitermes termite gut;Davie Florida United States
Sp_1016500_contig_7049_23_1016500_contig_7049	1016500_contig_7049_23_1016500_contig_7049	10255	Host-associated;Host-associated;Digestive system;Gut;Cubitermes and Nasutitermes termite gut;Davie Florida United States
Sp_1016500_contig_7496_10_1016500_contig_7496	1016500_contig_7496_10_1016500_contig_7496	6756	Host-associated;Host-associated;Digestive system;Gut;Cubitermes and Nasutitermes termite gut;Davie Florida United States
Sp_1016500_contig_8410_11_1016500_contig_8410	1016500_contig_8410_11_1016500_contig_8410	6981	Host-associated;Host-associated;Digestive system;Gut;Cubitermes and Nasutitermes termite gut;Davie Florida United States
Sp_1016500_contig_9300_3_1016500_contig_9300	1016500_contig_9300_3_1016500_contig_9300	5959	Host-associated;Host-associated;Digestive system;Gut;Cubitermes and Nasutitermes termite gut;Davie Florida United States
Sp_1016660_contig_1978_8_1016660_contig_1978	1016660_contig_1978_8_1016660_contig_1978	4880	Environmental;Terrestrial;Soil;Unclassified;Arctic peat soil;Barrow Environmental Observatory site Barrow Alaska
Sp_1016663_contig_3937_14_1016663_contig_3937	1016663_contig_3937_14_1016663_contig_3937	8564	Environmental;Terrestrial;Soil;Unclassified;Arctic peat soil;Barrow Environmental Observatory site Barrow Alaska
Sp_1016666_contig_158_22_1016666_contig_158	1016666_contig_158_22_1016666_contig_158	8059	Environmental;Terrestrial;Soil;Unclassified;Arctic peat soil;Barrow Environmental Observatory site Barrow Alaska
Sp_1016666_contig_4205_10_1016666_contig_4205	1016666_contig_4205_10_1016666_contig_4205	8226	Environmental;Terrestrial;Soil;Unclassified;Arctic peat soil;Barrow Environmental Observatory site Barrow Alaska
Sp_1016666_contig_5610_1_1016666_contig_5610	1016666_contig_5610_1_1016666_contig_5610	6783	Environmental;Terrestrial;Soil;Unclassified;Arctic peat soil;Barrow Environmental Observatory site Barrow Alaska
Sp_1016666_contig_5974_11_1016666_contig_5974	1016666_contig_5974_11_1016666_contig_5974	4564	Environmental;Terrestrial;Soil;Unclassified;Arctic peat soil;Barrow Environmental Observatory site Barrow Alaska
Sp_1016666_contig_6197_11_1016666_contig_6197	1016666_contig_6197_11_1016666_contig_6197	6045	Environmental;Terrestrial;Soil;Unclassified;Arctic peat soil;Barrow Environmental Observatory site Barrow Alaska
Sp_1016707_contig_6129_3_1016707_contig_6129	1016707_contig_6129_3_1016707_contig_6129	6840	Environmental;Aquatic;Marine;Neritic zone;Pelagic marine;Helgoland sampling site Kabeltonne
Sp_1016707_contig_6129_3_1016707_contig_6129	1102993_contig_4918_7_1102993_contig_4918	5155	Environmental;Aquatic;Marine;Pelagic;Pelagic marine;Helgoland sampling site Kabeltonne North Sea
Sp_1016707_contig_6129_3_1016707_contig_6129	1102994_contig_3892_3_1102994_contig_3892	6840	Environmental;Aquatic;Marine;Pelagic;Pelagic marine;Helgoland sampling site Kabeltonne North Sea
Sp_1017253_contig_1971_5_1017253_contig_1971	1017253_contig_1971_5_1017253_contig_1971	3533	Environmental;Aquatic;Freshwater;Lentic;Freshwater;Lake Mendota Madison Wisconsin USA
Sp_1017322_contig_1274_12_1017322_contig_1274	1017322_contig_1274_12_1017322_contig_1274	6549	Environmental;Aquatic;Freshwater;Lentic;Freshwater;Lake Mendota Madison Wisconsin USA
Sp_1017322_contig_1274_12_1017322_contig_1274	1017364_contig_1330_10_1017364_contig_1330	6484	Environmental;Aquatic;Freshwater;Lentic;Freshwater;Lake Mendota Madison Wisconsin USA
Sp_1017346_contig_1326_2_1017346_contig_1326	1017346_contig_1326_2_1017346_contig_1326	6774	Environmental;Aquatic;Freshwater;Lentic;Freshwater;Lake Mendota Madison Wisconsin USA
Sp_1017349_contig_992_11_1017349_contig_992	1017349_contig_992_11_1017349_contig_992	6786	Environmental;Aquatic;Freshwater;Lentic;Freshwater;Lake Mendota Madison Wisconsin USA
Sp_1017388_contig_1763_5_1017388_contig_1763	1017388_contig_1763_5_1017388_contig_1763	4594	Environmental;Aquatic;Freshwater;Lentic;Freshwater;Lake Mendota Madison Wisconsin USA
Sp_1017763_contig_626_7_1017763_contig_626	1017763_contig_626_7_1017763_contig_626	4155	Environmental;Aquatic;Thermal springs;Hot (42-90C);Hot spring sediment;Joseph's Coat Yellowstone National Park Wyoming USA
Sp_1017772_contig_1295_35_1017772_contig_1295	1017772_contig_1295_35_1017772_contig_1295	4977	Environmental;Aquatic;Non-marine Saline and Alkaline;Alkaline;Sulfidic aquatic;Washburn Spring Yellowstone National Park Wyoming USA
Sp_1017775_contig_1080_8_1017775_contig_1080	1017775_contig_1080_8_1017775_contig_1080	4666	Environmental;Aquatic;Non-marine Saline and Alkaline;Hypersaline;Hot spring;Conch Spring Yellowstone National Park Wyoming USA
Sp_1017775_contig_517_11_1017775_contig_517	1017775_contig_517_11_1017775_contig_517	5113	Environmental;Aquatic;Non-marine Saline and Alkaline;Hypersaline;Hot spring;Conch Spring Yellowstone National Park Wyoming USA
Sp_1017775_contig_812_5_1017775_contig_812	1017775_contig_812_5_1017775_contig_812	5748	Environmental;Aquatic;Non-marine Saline and Alkaline;Hypersaline;Hot spring;Conch Spring Yellowstone National Park Wyoming USA
Sp_1017775_contig_946_1_1017775_contig_946	1017775_contig_946_1_1017775_contig_946	4964	Environmental;Aquatic;Non-marine Saline and Alkaline;Hypersaline;Hot spring;Conch Spring Yellowstone National Park Wyoming USA
Sp_1017781_contig_8_180_1017781_contig_8	1017781_contig_8_180_1017781_contig_8	5859	Environmental;Aquatic;Thermal springs;Hot (42-90C);Hypersaline mat;Yellowstone National Park Wyoming USA
Sp_1019791_contig_255_61_1019791_contig_255	Ga0160425_100350411_Ga0160425_1003504	7249	Engineered;Aquatic;Anaerobic;;Bioreactor;USA: Berkeley California
Sp_1019791_contig_255_61_1019791_contig_255	1019791_contig_255_61_1019791_contig_255	7249	Engineered;Terrestrial;Unclassified;;Bioreactor;Lawrence Berkeley National Laboratory California USA
Sp_1019791_contig_255_61_1019791_contig_255	Ga0070399_10079917_Ga0070399_1007991	6912	Engineered;Terrestrial;Unclassified;;Bioreactor;Lawrence Berkeley National Laboratory California USA
Sp_1019791_contig_26_365_1019791_contig_26	1019791_contig_26_365_1019791_contig_26	6372	Engineered;Terrestrial;Unclassified;;Bioreactor;Lawrence Berkeley National Laboratory California USA
Sp_1019845_contig_17054_8_1019845_contig_17054	1019845_contig_17054_8_1019845_contig_17054	3169	Environmental;Aquatic;Marine;Oil seeps;Marine;Coal Oil Point Santa Barbara CA
Sp_1019845_contig_3833_17_1019845_contig_3833	1019845_contig_3833_17_1019845_contig_3833	10492	Environmental;Aquatic;Marine;Oil seeps;Marine;Coal Oil Point Santa Barbara CA
Sp_1019848_contig_14614_8_1019848_contig_14614	1019848_contig_14614_8_1019848_contig_14614	5276	Environmental;Aquatic;Marine;Oil seeps;Marine;Coal Oil Point Santa Barbara CA
Sp_1019848_contig_16045_3_1019848_contig_16045	1019848_contig_16045_3_1019848_contig_16045	5887	Environmental;Aquatic;Marine;Oil seeps;Marine;Coal Oil Point Santa Barbara CA
Sp_1019848_contig_19309_6_1019848_contig_19309	1019848_contig_19309_6_1019848_contig_19309	5274	Environmental;Aquatic;Marine;Oil seeps;Marine;Coal Oil Point Santa Barbara CA
Sp_1019848_contig_3471_21_1019848_contig_3471	1019848_contig_3471_21_1019848_contig_3471	12394	Environmental;Aquatic;Marine;Oil seeps;Marine;Coal Oil Point Santa Barbara CA
Sp_1020048_contig_1631_8_1020048_contig_1631	1020032_contig_1157_7_1020032_contig_1157	5017	Environmental;Aquatic;Marine;Oceanic;Deep ocean;Pacific Ocean
Sp_1020048_contig_1631_8_1020048_contig_1631	1020046_contig_2694_8_1020046_contig_2694	5032	Environmental;Aquatic;Marine;Oceanic;Deep ocean;Pacific Ocean
Sp_1020048_contig_1631_8_1020048_contig_1631	1020048_contig_1631_8_1020048_contig_1631	5032	Environmental;Aquatic;Marine;Oceanic;Deep ocean;Pacific Ocean
Sp_1020048_contig_273_5_1020048_contig_273	1020048_contig_273_5_1020048_contig_273	13944	Environmental;Aquatic;Marine;Oceanic;Deep ocean;Pacific Ocean
Sp_1020048_contig_273_5_1020048_contig_273	1020115_contig_1013_2_1020115_contig_1013	5070	Environmental;Aquatic;Marine;Oceanic;Marine;Pacific Ocean
Sp_1020059_contig_915_9_1020059_contig_915	1020059_contig_915_9_1020059_contig_915	5102	Environmental;Aquatic;Marine;Oceanic;Marine;Pacific Ocean
Sp_1020089_contig_75_14_1020089_contig_75	1020048_contig_1217_3_1020048_contig_1217	5725	Environmental;Aquatic;Marine;Oceanic;Deep ocean;Pacific Ocean
Sp_1020089_contig_75_14_1020089_contig_75	1020085_contig_99_14_1020085_contig_99	9663	Environmental;Aquatic;Marine;Oceanic;Marine;Pacific Ocean
Sp_1020089_contig_75_14_1020089_contig_75	1020089_contig_75_14_1020089_contig_75	9663	Environmental;Aquatic;Marine;Oceanic;Marine;Pacific Ocean
Sp_1020095_contig_127_14_1020095_contig_127	1020095_contig_127_14_1020095_contig_127	8632	Environmental;Aquatic;Marine;Oceanic;Marine;Pacific Ocean
Sp_1020095_contig_127_14_1020095_contig_127	1020099_contig_107_44_1020099_contig_107	8632	Environmental;Aquatic;Marine;Oceanic;Marine;Pacific Ocean
Sp_1020099_contig_489_9_1020099_contig_489	1020099_contig_489_9_1020099_contig_489	5693	Environmental;Aquatic;Marine;Oceanic;Marine;Pacific Ocean
Sp_1020101_contig_73_22_1020101_contig_73	1020101_contig_73_22_1020101_contig_73	8135	Environmental;Aquatic;Marine;Oceanic;Marine;Pacific Ocean
Sp_1020101_contig_73_22_1020101_contig_73	1020117_contig_2266_3_1020117_contig_2266	6857	Environmental;Aquatic;Marine;Oceanic;Marine;Pacific Ocean
Sp_1020111_contig_85_52_1020111_contig_85	1020111_contig_85_52_1020111_contig_85	8170	Environmental;Aquatic;Marine;Oceanic;Marine;Pacific Ocean
Sp_1020115_contig_875_2_1020115_contig_875	1020115_contig_875_2_1020115_contig_875	6623	Environmental;Aquatic;Marine;Oceanic;Marine;Pacific Ocean
Sp_1020115_contig_875_2_1020115_contig_875	1020117_contig_2264_8_1020117_contig_2264	5930	Environmental;Aquatic;Marine;Oceanic;Marine;Pacific Ocean
Sp_1020117_contig_2527_3_1020117_contig_2527	1020117_contig_2527_3_1020117_contig_2527	5219	Environmental;Aquatic;Marine;Oceanic;Marine;Pacific Ocean
Sp_1020117_contig_348_22_1020117_contig_348	1020117_contig_348_22_1020117_contig_348	11626	Environmental;Aquatic;Marine;Oceanic;Marine;Pacific Ocean
Sp_1020138_contig_199_9_1020138_contig_199	1020138_contig_199_9_1020138_contig_199	10357	Environmental;Aquatic;Marine;Oceanic;Marine;British Columbia Canada
Sp_1020462_contig_4385_1_1020462_contig_4385	1020462_contig_4385_1_1020462_contig_4385	4775	Environmental;Aquatic;Marine;Volcanic;Deep oceanic basalt-hosted subsurface hydrothermal fluid;Juan de Fuca Ridge flank Pacific Ocean
Sp_1021207_contig_22599_6_1021207_contig_22599	1021207_contig_22599_6_1021207_contig_22599	3864	Environmental;Terrestrial;Marine;Oceanic;Marine sediment;White Oak River estuary North Carolina USA
Sp_1021321_contig_11520_10_1021321_contig_11520	1021321_contig_11520_10_1021321_contig_11520	4961	Engineered;Aquatic;Mixed alcohol bioreactor;Unclassified;Biogas fermentation;Bielefeld North Rhine-Westphalia Germany
Sp_1021321_contig_12291_3_1021321_contig_12291	1021321_contig_12291_3_1021321_contig_12291	4292	Engineered;Aquatic;Mixed alcohol bioreactor;Unclassified;Biogas fermentation;Bielefeld North Rhine-Westphalia Germany
Sp_1021321_contig_12753_8_1021321_contig_12753	1021321_contig_12753_8_1021321_contig_12753	4777	Engineered;Aquatic;Mixed alcohol bioreactor;Unclassified;Biogas fermentation;Bielefeld North Rhine-Westphalia Germany
Sp_1021321_contig_12753_8_1021321_contig_12753	JGI24714J26587_100111236_JGI24714J26587_10011123	4108	Engineered;Aquatic;Mixed alcohol bioreactor;Unclassified;Biogas fermentation;Bielefeld North Rhine-Westphalia Germany
Sp_1021321_contig_15318_9_1021321_contig_15318	1021321_contig_15318_9_1021321_contig_15318	3558	Engineered;Aquatic;Mixed alcohol bioreactor;Unclassified;Biogas fermentation;Bielefeld North Rhine-Westphalia Germany
Sp_1021321_contig_15468_3_1021321_contig_15468	1021321_contig_15468_3_1021321_contig_15468	3619	Engineered;Aquatic;Mixed alcohol bioreactor;Unclassified;Biogas fermentation;Bielefeld North Rhine-Westphalia Germany
Sp_1021321_contig_19437_1_1021321_contig_19437	1021321_contig_19437_1_1021321_contig_19437	3004	Engineered;Aquatic;Mixed alcohol bioreactor;Unclassified;Biogas fermentation;Bielefeld North Rhine-Westphalia Germany
Sp_1021924_contig_127_86_1021924_contig_127	1021924_contig_127_86_1021924_contig_127	11621	Environmental;Aquatic;Deep subsurface;Unclassified;Serpentinite rock and fluid;Newfoundland California or Italy
Sp_1021924_contig_142_25_1021924_contig_142	1021924_contig_142_25_1021924_contig_142	6337	Environmental;Aquatic;Deep subsurface;Unclassified;Serpentinite rock and fluid;Newfoundland California or Italy
Sp_1021927_contig_1932_1_1021927_contig_1932	1021927_contig_1932_1_1021927_contig_1932	6742	Environmental;Aquatic;Deep subsurface;Unclassified;Serpentinite rock and fluid;Newfoundland California or Italy
Sp_1021933_contig_275_15_1021933_contig_275	1021933_contig_275_15_1021933_contig_275	8054	Environmental;Aquatic;Deep subsurface;Unclassified;Serpentinite rock and fluid;Newfoundland California or Italy
Sp_1021939_contig_2558_2_1021939_contig_2558	1021939_contig_2558_2_1021939_contig_2558	5350	Environmental;Aquatic;Deep subsurface;Unclassified;Serpentinite rock and fluid;Newfoundland California or Italy
Sp_1021939_contig_2794_8_1021939_contig_2794	1021891_contig_1721_1_1021891_contig_1721	5310	Environmental;Aquatic;Deep subsurface;Unclassified;Serpentinite rock and fluid;Newfoundland California or Italy
Sp_1021939_contig_2794_8_1021939_contig_2794	1021897_contig_1889_1_1021897_contig_1889	4640	Environmental;Aquatic;Deep subsurface;Unclassified;Serpentinite rock and fluid;Newfoundland California or Italy
Sp_1021939_contig_2794_8_1021939_contig_2794	1021939_contig_2794_8_1021939_contig_2794	5311	Environmental;Aquatic;Deep subsurface;Unclassified;Serpentinite rock and fluid;Newfoundland California or Italy
Sp_1021942_contig_1510_15_1021942_contig_1510	1021942_contig_1510_15_1021942_contig_1510	9083	Environmental;Aquatic;Deep subsurface;Unclassified;Serpentinite rock and fluid;Newfoundland California or Italy
Sp_1021942_contig_156_45_1021942_contig_156	1021942_contig_156_45_1021942_contig_156	11247	Environmental;Aquatic;Deep subsurface;Unclassified;Serpentinite rock and fluid;Newfoundland California or Italy
Sp_1021942_contig_2428_8_1021942_contig_2428	1021942_contig_2428_8_1021942_contig_2428	4908	Environmental;Aquatic;Deep subsurface;Unclassified;Serpentinite rock and fluid;Newfoundland California or Italy
Sp_1021942_contig_3426_7_1021942_contig_3426	1021942_contig_3426_7_1021942_contig_3426	4084	Environmental;Aquatic;Deep subsurface;Unclassified;Serpentinite rock and fluid;Newfoundland California or Italy
Sp_1021970_contig_5003_5_1021970_contig_5003	1021970_contig_5003_5_1021970_contig_5003	7621	Environmental;Terrestrial;Soil;Unclassified;Arctic peat soil;USA: Alaska
Sp_1021973_contig_5556_13_1021973_contig_5556	1021973_contig_5556_13_1021973_contig_5556	5360	Environmental;Terrestrial;Soil;Unclassified;Arctic peat soil;Barrow Environmental Observatory site Barrow Alaska USA
Sp_1021979_contig_5745_9_1021979_contig_5745	1021979_contig_5745_9_1021979_contig_5745	6815	Environmental;Terrestrial;Soil;Unclassified;Arctic peat soil;Barrow Environmental Observatory site Barrow Alaska USA
Sp_1021979_contig_6425_4_1021979_contig_6425	1021976_contig_4999_7_1021976_contig_4999	6368	Environmental;Terrestrial;Soil;Unclassified;Arctic peat soil;Barrow Alaska USA
Sp_1021979_contig_6425_4_1021979_contig_6425	1021979_contig_6425_4_1021979_contig_6425	6368	Environmental;Terrestrial;Soil;Unclassified;Arctic peat soil;Barrow Environmental Observatory site Barrow Alaska USA
Sp_1021979_contig_7611_7_1021979_contig_7611	1021976_contig_6030_1_1021976_contig_6030	5498	Environmental;Terrestrial;Soil;Unclassified;Arctic peat soil;Barrow Alaska USA
Sp_1021979_contig_7611_7_1021979_contig_7611	1021979_contig_7611_7_1021979_contig_7611	5769	Environmental;Terrestrial;Soil;Unclassified;Arctic peat soil;Barrow Environmental Observatory site Barrow Alaska USA
Sp_1021979_contig_8801_2_1021979_contig_8801	1021979_contig_8801_2_1021979_contig_8801	4650	Environmental;Terrestrial;Soil;Unclassified;Arctic peat soil;Barrow Environmental Observatory site Barrow Alaska USA
Sp_1021979_contig_8983_11_1021979_contig_8983	1021979_contig_8983_11_1021979_contig_8983	4228	Environmental;Terrestrial;Soil;Unclassified;Arctic peat soil;Barrow Environmental Observatory site Barrow Alaska USA
Sp_1021982_contig_2531_2_1021982_contig_2531	1021982_contig_2531_2_1021982_contig_2531	6390	Environmental;Terrestrial;Soil;Unclassified;Arctic peat soil;USA: Alaska
Sp_1021985_contig_5313_3_1021985_contig_5313	1021985_contig_5313_3_1021985_contig_5313	6672	Environmental;Terrestrial;Soil;Unclassified;Arctic peat soil;Barrow Alaska USA
Sp_1021985_contig_7082_9_1021985_contig_7082	1021985_contig_7082_9_1021985_contig_7082	5380	Environmental;Terrestrial;Soil;Unclassified;Arctic peat soil;Barrow Alaska USA
Sp_1021991_contig_2477_6_1021991_contig_2477	1021988_contig_3504_8_1021988_contig_3504	6514	Environmental;Terrestrial;Soil;Unclassified;Arctic peat soil;Barrow Alaska USA
Sp_1021991_contig_2477_6_1021991_contig_2477	1022015_contig_7035_8_1022015_contig_7035	6514	Environmental;Terrestrial;Soil;Unclassified;Arctic peat soil;Barrow Alaska USA
Sp_1021991_contig_2477_6_1021991_contig_2477	1022018_contig_2322_5_1022018_contig_2322	6514	Environmental;Terrestrial;Soil;Unclassified;Arctic peat soil;Barrow Alaska USA
Sp_1021991_contig_2477_6_1021991_contig_2477	1021991_contig_2477_6_1021991_contig_2477	8039	Environmental;Terrestrial;Soil;Unclassified;Arctic peat soil;Barrow Environmental Observatory site Barrow Alaska
Sp_1021991_contig_3018_2_1021991_contig_3018	1021991_contig_3018_2_1021991_contig_3018	5792	Environmental;Terrestrial;Soil;Unclassified;Arctic peat soil;Barrow Environmental Observatory site Barrow Alaska
Sp_1021994_contig_4784_1_1021994_contig_4784	1021994_contig_4784_1_1021994_contig_4784	6490	Environmental;Terrestrial;Soil;Unclassified;Arctic peat soil;Barrow Alaska USA
Sp_1021994_contig_4784_1_1021994_contig_4784	1022009_contig_7120_12_1022009_contig_7120	6518	Environmental;Terrestrial;Soil;Unclassified;Arctic peat soil;USA: Alaska
Sp_1021994_contig_4821_9_1021994_contig_4821	1021985_contig_5743_2_1021985_contig_5743	5040	Environmental;Terrestrial;Soil;Unclassified;Arctic peat soil;Barrow Alaska USA
Sp_1021994_contig_4821_9_1021994_contig_4821	1021994_contig_4821_9_1021994_contig_4821	6461	Environmental;Terrestrial;Soil;Unclassified;Arctic peat soil;Barrow Alaska USA
Sp_1021997_contig_2929_17_1021997_contig_2929	1021994_contig_2737_13_1021994_contig_2737	8872	Environmental;Terrestrial;Soil;Unclassified;Arctic peat soil;Barrow Alaska USA
Sp_1021997_contig_2929_17_1021997_contig_2929	1022021_contig_4407_18_1022021_contig_4407	8900	Environmental;Terrestrial;Soil;Unclassified;Arctic peat soil;Barrow Alaska USA
Sp_1021997_contig_2929_17_1021997_contig_2929	1022024_contig_3601_19_1022024_contig_3601	8900	Environmental;Terrestrial;Soil;Unclassified;Arctic peat soil;Barrow Alaska USA
Sp_1021997_contig_2929_17_1021997_contig_2929	1021997_contig_2929_17_1021997_contig_2929	8900	Environmental;Terrestrial;Soil;Unclassified;Arctic peat soil;USA: Alaska
Sp_1021997_contig_5520_4_1021997_contig_5520	1021985_contig_5821_3_1021985_contig_5821	6280	Environmental;Terrestrial;Soil;Unclassified;Arctic peat soil;Barrow Alaska USA
Sp_1021997_contig_5520_4_1021997_contig_5520	1021994_contig_5053_4_1021994_contig_5053	6280	Environmental;Terrestrial;Soil;Unclassified;Arctic peat soil;Barrow Alaska USA
Sp_1021997_contig_5520_4_1021997_contig_5520	1021982_contig_3418_6_1021982_contig_3418	5240	Environmental;Terrestrial;Soil;Unclassified;Arctic peat soil;USA: Alaska
Sp_1021997_contig_5520_4_1021997_contig_5520	1021997_contig_5520_4_1021997_contig_5520	6294	Environmental;Terrestrial;Soil;Unclassified;Arctic peat soil;USA: Alaska
Sp_1022006_contig_1330_8_1022006_contig_1330	1022006_contig_1330_8_1022006_contig_1330	10112	Environmental;Terrestrial;Soil;Unclassified;Arctic peat soil;Barrow Alaska USA
Sp_1022006_contig_2261_4_1022006_contig_2261	1022006_contig_2261_4_1022006_contig_2261	7707	Environmental;Terrestrial;Soil;Unclassified;Arctic peat soil;Barrow Alaska USA
Sp_1022006_contig_6023_3_1022006_contig_6023	1022006_contig_6023_3_1022006_contig_6023	5258	Environmental;Terrestrial;Soil;Unclassified;Arctic peat soil;Barrow Alaska USA
Sp_1022009_contig_103_81_1022009_contig_103	1022009_contig_103_81_1022009_contig_103	12750	Environmental;Terrestrial;Soil;Unclassified;Arctic peat soil;USA: Alaska
Sp_1022009_contig_7717_10_1022009_contig_7717	1022009_contig_7717_10_1022009_contig_7717	6240	Environmental;Terrestrial;Soil;Unclassified;Arctic peat soil;USA: Alaska
Sp_1022009_contig_8683_11_1022009_contig_8683	1022009_contig_8683_11_1022009_contig_8683	5704	Environmental;Terrestrial;Soil;Unclassified;Arctic peat soil;USA: Alaska
Sp_1022015_contig_11520_10_1022015_contig_11520	1022015_contig_11520_10_1022015_contig_11520	5501	Environmental;Terrestrial;Soil;Unclassified;Arctic peat soil;Barrow Alaska USA
Sp_1022015_contig_11520_10_1022015_contig_11520	1022018_contig_4096_10_1022018_contig_4096	4816	Environmental;Terrestrial;Soil;Unclassified;Arctic peat soil;Barrow Alaska USA
Sp_1022015_contig_9626_14_1022015_contig_9626	1022015_contig_9626_14_1022015_contig_9626	5081	Environmental;Terrestrial;Soil;Unclassified;Arctic peat soil;Barrow Alaska USA
Sp_1022018_contig_3349_2_1022018_contig_3349	1022018_contig_3349_2_1022018_contig_3349	6076	Environmental;Terrestrial;Soil;Unclassified;Arctic peat soil;Barrow Alaska USA
Sp_1022018_contig_4021_1_1022018_contig_4021	1022015_contig_11265_9_1022015_contig_11265	5553	Environmental;Terrestrial;Soil;Unclassified;Arctic peat soil;Barrow Alaska USA
Sp_1022018_contig_4021_1_1022018_contig_4021	1022018_contig_4021_1_1022018_contig_4021	5553	Environmental;Terrestrial;Soil;Unclassified;Arctic peat soil;Barrow Alaska USA
Sp_1022021_contig_1867_17_1022021_contig_1867	1022021_contig_1867_17_1022021_contig_1867	7125	Environmental;Terrestrial;Soil;Unclassified;Arctic peat soil;Barrow Alaska USA
Sp_1022021_contig_6443_10_1022021_contig_6443	1022021_contig_6443_10_1022021_contig_6443	5867	Environmental;Terrestrial;Soil;Unclassified;Arctic peat soil;Barrow Alaska USA
Sp_1022021_contig_6567_8_1022021_contig_6567	1022021_contig_6567_8_1022021_contig_6567	6578	Environmental;Terrestrial;Soil;Unclassified;Arctic peat soil;Barrow Alaska USA
Sp_1022021_contig_6724_4_1022021_contig_6724	1022021_contig_6724_4_1022021_contig_6724	6445	Environmental;Terrestrial;Soil;Unclassified;Arctic peat soil;Barrow Alaska USA
Sp_1022021_contig_8174_1_1022021_contig_8174	1022021_contig_8174_1_1022021_contig_8174	4512	Environmental;Terrestrial;Soil;Unclassified;Arctic peat soil;Barrow Alaska USA
Sp_1022021_contig_895_21_1022021_contig_895	1022015_contig_574_13_1022015_contig_574	16458	Environmental;Terrestrial;Soil;Unclassified;Arctic peat soil;Barrow Alaska USA
Sp_1022021_contig_895_21_1022021_contig_895	1022021_contig_895_21_1022021_contig_895	16458	Environmental;Terrestrial;Soil;Unclassified;Arctic peat soil;Barrow Alaska USA
Sp_1022021_contig_895_21_1022021_contig_895	1022024_contig_430_18_1022024_contig_430	16458	Environmental;Terrestrial;Soil;Unclassified;Arctic peat soil;Barrow Alaska USA
Sp_1022024_contig_13_20_1022024_contig_13	1022021_contig_50_190_1022021_contig_50	16410	Environmental;Terrestrial;Soil;Unclassified;Arctic peat soil;Barrow Alaska USA
Sp_1022024_contig_13_20_1022024_contig_13	1022024_contig_13_20_1022024_contig_13	16410	Environmental;Terrestrial;Soil;Unclassified;Arctic peat soil;Barrow Alaska USA
Sp_1022089_contig_140_8_1022089_contig_140	1022089_contig_140_8_1022089_contig_140	8035	Engineered;Aquatic;Tetrachloroethylene and derivatives;Tetrachloroethylene;Bioremediated contaminated groundwater;Espanola New Mexico United States
Sp_1022092_contig_1322_8_1022092_contig_1322	1022092_contig_1322_8_1022092_contig_1322	10576	Engineered;Aquatic;Tetrachloroethylene and derivatives;Tetrachloroethylene;Bioremediated contaminated groundwater;Espanola New Mexico United States
Sp_1022092_contig_1723_11_1022092_contig_1723	1022092_contig_1723_11_1022092_contig_1723	11063	Engineered;Aquatic;Tetrachloroethylene and derivatives;Tetrachloroethylene;Bioremediated contaminated groundwater;Espanola New Mexico United States
Sp_1022092_contig_1903_8_1022092_contig_1903	1022092_contig_1903_8_1022092_contig_1903	9227	Engineered;Aquatic;Tetrachloroethylene and derivatives;Tetrachloroethylene;Bioremediated contaminated groundwater;Espanola New Mexico United States
Sp_1022092_contig_2041_6_1022092_contig_2041	1022092_contig_2041_6_1022092_contig_2041	7603	Engineered;Aquatic;Tetrachloroethylene and derivatives;Tetrachloroethylene;Bioremediated contaminated groundwater;Espanola New Mexico United States
Sp_1022092_contig_2591_9_1022092_contig_2591	1022092_contig_2591_9_1022092_contig_2591	11805	Engineered;Aquatic;Tetrachloroethylene and derivatives;Tetrachloroethylene;Bioremediated contaminated groundwater;Espanola New Mexico United States
Sp_1022092_contig_2591_9_1022092_contig_2591	Ga0074195_100408020_Ga0074195_1004080	11661	Engineered;Aquatic;Tetrachloroethylene and derivatives;Tetrachloroethylene;Bioremediated contaminated groundwater;Espanola New Mexico United States
Sp_1022092_contig_2809_1_1022092_contig_2809	1022092_contig_2809_1_1022092_contig_2809	6157	Engineered;Aquatic;Tetrachloroethylene and derivatives;Tetrachloroethylene;Bioremediated contaminated groundwater;Espanola New Mexico United States
Sp_1022092_contig_309_44_1022092_contig_309	1022092_contig_309_44_1022092_contig_309	12394	Engineered;Aquatic;Tetrachloroethylene and derivatives;Tetrachloroethylene;Bioremediated contaminated groundwater;Espanola New Mexico United States
Sp_1022092_contig_39_72_1022092_contig_39	1022092_contig_39_72_1022092_contig_39	6445	Engineered;Aquatic;Tetrachloroethylene and derivatives;Tetrachloroethylene;Bioremediated contaminated groundwater;Espanola New Mexico United States
Sp_1022092_contig_396_21_1022092_contig_396	1022092_contig_396_21_1022092_contig_396	13643	Engineered;Aquatic;Tetrachloroethylene and derivatives;Tetrachloroethylene;Bioremediated contaminated groundwater;Espanola New Mexico United States
Sp_1022092_contig_3996_9_1022092_contig_3996	1022092_contig_3996_9_1022092_contig_3996	7180	Engineered;Aquatic;Tetrachloroethylene and derivatives;Tetrachloroethylene;Bioremediated contaminated groundwater;Espanola New Mexico United States
Sp_1022092_contig_4782_7_1022092_contig_4782	1022092_contig_4782_7_1022092_contig_4782	4196	Engineered;Aquatic;Tetrachloroethylene and derivatives;Tetrachloroethylene;Bioremediated contaminated groundwater;Espanola New Mexico United States
Sp_1022092_contig_5213_17_1022092_contig_5213	1022092_contig_5213_17_1022092_contig_5213	6380	Engineered;Aquatic;Tetrachloroethylene and derivatives;Tetrachloroethylene;Bioremediated contaminated groundwater;Espanola New Mexico United States
Sp_1022092_contig_5398_4_1022092_contig_5398	1022092_contig_5398_4_1022092_contig_5398	4927	Engineered;Aquatic;Tetrachloroethylene and derivatives;Tetrachloroethylene;Bioremediated contaminated groundwater;Espanola New Mexico United States
Sp_1022092_contig_5401_5_1022092_contig_5401	1022092_contig_5401_5_1022092_contig_5401	5702	Engineered;Aquatic;Tetrachloroethylene and derivatives;Tetrachloroethylene;Bioremediated contaminated groundwater;Espanola New Mexico United States
Sp_1022092_contig_6458_2_1022092_contig_6458	1022092_contig_6458_2_1022092_contig_6458	5198	Engineered;Aquatic;Tetrachloroethylene and derivatives;Tetrachloroethylene;Bioremediated contaminated groundwater;Espanola New Mexico United States
Sp_1022092_contig_6655_2_1022092_contig_6655	1022092_contig_6655_2_1022092_contig_6655	4005	Engineered;Aquatic;Tetrachloroethylene and derivatives;Tetrachloroethylene;Bioremediated contaminated groundwater;Espanola New Mexico United States
Sp_1022092_contig_731_36_1022092_contig_731	1022092_contig_6802_10_1022092_contig_6802	4074	Engineered;Aquatic;Tetrachloroethylene and derivatives;Tetrachloroethylene;Bioremediated contaminated groundwater;Espanola New Mexico United States
Sp_1022092_contig_731_36_1022092_contig_731	1022092_contig_731_36_1022092_contig_731	4265	Engineered;Aquatic;Tetrachloroethylene and derivatives;Tetrachloroethylene;Bioremediated contaminated groundwater;Espanola New Mexico United States
Sp_1022098_contig_14_220_1022098_contig_14	1022098_contig_14_220_1022098_contig_14	6049	Engineered;Aquatic;Tetrachloroethylene and derivatives;Tetrachloroethylene;Bioremediated contaminated groundwater;Espanola New Mexico United States
Sp_1022098_contig_20_23_1022098_contig_20	1022098_contig_20_23_1022098_contig_20	16680	Engineered;Aquatic;Tetrachloroethylene and derivatives;Tetrachloroethylene;Bioremediated contaminated groundwater;Espanola New Mexico United States
Sp_1022098_contig_219_56_1022098_contig_219	1022098_contig_219_56_1022098_contig_219	4788	Engineered;Aquatic;Tetrachloroethylene and derivatives;Tetrachloroethylene;Bioremediated contaminated groundwater;Espanola New Mexico United States
Sp_1022098_contig_2687_13_1022098_contig_2687	1022098_contig_2687_13_1022098_contig_2687	6144	Engineered;Aquatic;Tetrachloroethylene and derivatives;Tetrachloroethylene;Bioremediated contaminated groundwater;Espanola New Mexico United States
Sp_1022098_contig_3551_4_1022098_contig_3551	1022098_contig_3551_4_1022098_contig_3551	6825	Engineered;Aquatic;Tetrachloroethylene and derivatives;Tetrachloroethylene;Bioremediated contaminated groundwater;Espanola New Mexico United States
Sp_1022098_contig_38_100_1022098_contig_38	1022098_contig_38_100_1022098_contig_38	7101	Engineered;Aquatic;Tetrachloroethylene and derivatives;Tetrachloroethylene;Bioremediated contaminated groundwater;Espanola New Mexico United States
Sp_1022098_contig_84_19_1022098_contig_84	1022098_contig_84_19_1022098_contig_84	8178	Engineered;Aquatic;Tetrachloroethylene and derivatives;Tetrachloroethylene;Bioremediated contaminated groundwater;Espanola New Mexico United States
Sp_1022101_contig_11_109_1022101_contig_11	1022101_contig_11_109_1022101_contig_11	7561	Engineered;Aquatic;Tetrachloroethylene and derivatives;Tetrachloroethylene;Bioremediated contaminated groundwater;Espanola New Mexico United States
Sp_1022101_contig_1904_13_1022101_contig_1904	1022101_contig_1904_13_1022101_contig_1904	6963	Engineered;Aquatic;Tetrachloroethylene and derivatives;Tetrachloroethylene;Bioremediated contaminated groundwater;Espanola New Mexico United States
Sp_1022101_contig_3358_19_1022101_contig_3358	1022092_contig_5893_4_1022092_contig_5893	4864	Engineered;Aquatic;Tetrachloroethylene and derivatives;Tetrachloroethylene;Bioremediated contaminated groundwater;Espanola New Mexico United States
Sp_1022101_contig_3358_19_1022101_contig_3358	1022101_contig_3358_19_1022101_contig_3358	6450	Engineered;Aquatic;Tetrachloroethylene and derivatives;Tetrachloroethylene;Bioremediated contaminated groundwater;Espanola New Mexico United States
Sp_1022101_contig_5441_5_1022101_contig_5441	1022101_contig_5441_5_1022101_contig_5441	6813	Engineered;Aquatic;Tetrachloroethylene and derivatives;Tetrachloroethylene;Bioremediated contaminated groundwater;Espanola New Mexico United States
Sp_1022101_contig_6195_3_1022101_contig_6195	1022101_contig_6195_3_1022101_contig_6195	6054	Engineered;Aquatic;Tetrachloroethylene and derivatives;Tetrachloroethylene;Bioremediated contaminated groundwater;Espanola New Mexico United States
Sp_1022101_contig_6582_7_1022101_contig_6582	1022101_contig_6582_7_1022101_contig_6582	5773	Engineered;Aquatic;Tetrachloroethylene and derivatives;Tetrachloroethylene;Bioremediated contaminated groundwater;Espanola New Mexico United States
Sp_1022101_contig_7103_9_1022101_contig_7103	1022101_contig_7103_9_1022101_contig_7103	5409	Engineered;Aquatic;Tetrachloroethylene and derivatives;Tetrachloroethylene;Bioremediated contaminated groundwater;Espanola New Mexico United States
Sp_1022101_contig_7623_3_1022101_contig_7623	1022101_contig_7623_3_1022101_contig_7623	4663	Engineered;Aquatic;Tetrachloroethylene and derivatives;Tetrachloroethylene;Bioremediated contaminated groundwater;Espanola New Mexico United States
Sp_1022101_contig_7968_6_1022101_contig_7968	1022101_contig_7968_6_1022101_contig_7968	3930	Engineered;Aquatic;Tetrachloroethylene and derivatives;Tetrachloroethylene;Bioremediated contaminated groundwater;Espanola New Mexico United States
Sp_1022101_contig_8373_7_1022101_contig_8373	1022101_contig_8373_7_1022101_contig_8373	4440	Engineered;Aquatic;Tetrachloroethylene and derivatives;Tetrachloroethylene;Bioremediated contaminated groundwater;Espanola New Mexico United States
Sp_1022682_contig_41_10_1022682_contig_41	1022682_contig_41_10_1022682_contig_41	4535	Engineered;Terrestrial;Unclassified;Unclassified;Clean room;NASA Jet Propulsion Laboratory Pasadena California USA
Sp_1023409_contig_5468_10_1023409_contig_5468	1023409_contig_5468_10_1023409_contig_5468	5073	Environmental;Aquatic;Thermal springs;Hot (42-90C);Anoxygenic and chlorotrophic microbial mat;Yellowstone National Park Wyoming USA
Sp_1023409_contig_6969_2_1023409_contig_6969	1023409_contig_6969_2_1023409_contig_6969	4623	Environmental;Aquatic;Thermal springs;Hot (42-90C);Anoxygenic and chlorotrophic microbial mat;Yellowstone National Park Wyoming USA
Sp_1023415_contig_4602_12_1023415_contig_4602	1023415_contig_4602_12_1023415_contig_4602	7914	Environmental;Aquatic;Thermal springs;Hot (42-90C);Anoxygenic and chlorotrophic microbial mat;Yellowstone National Park Wyoming USA
Sp_1023415_contig_4887_2_1023415_contig_4887	1023415_contig_4887_2_1023415_contig_4887	7491	Environmental;Aquatic;Thermal springs;Hot (42-90C);Anoxygenic and chlorotrophic microbial mat;Yellowstone National Park Wyoming USA
Sp_1023418_contig_3905_14_1023418_contig_3905	1023418_contig_3905_14_1023418_contig_3905	9495	Environmental;Aquatic;Thermal springs;Hot (42-90C);Anoxygenic and chlorotrophic microbial mat;Yellowstone National Park Wyoming USA
Sp_1023418_contig_3905_14_1023418_contig_3905	1061718_contig_7947_6_1061718_contig_7947	3523	Environmental;Aquatic;Thermal springs;Hot (42-90C);Anoxygenic and chlorotrophic;USA: Wyoming: Yellowstone National Park
Sp_1023418_contig_3905_14_1023418_contig_3905	1061718_contig_9611_5_1061718_contig_9611	2708	Environmental;Aquatic;Thermal springs;Hot (42-90C);Anoxygenic and chlorotrophic;USA: Wyoming: Yellowstone National Park
Sp_1023418_contig_3905_14_1023418_contig_3905	1061719_contig_4884_3_1061719_contig_4884	9495	Environmental;Aquatic;Thermal springs;Hot (42-90C);Anoxygenic and chlorotrophic;USA: Wyoming: Yellowstone National Park
Sp_1023767_contig_9_112_1023767_contig_9	1023767_contig_9_112_1023767_contig_9	15594	Host-associated;Terrestrial;Rhizoplane;Epiphytes;Corn rhizosphere;Kellogg Biological Station Michigan USA
Sp_1023825_contig_3389_20_1023825_contig_3389	1023825_contig_3389_20_1023825_contig_3389	13872	Environmental;Terrestrial;Soil;Loam;Soil;Rifle Colorado United States
Sp_1023825_contig_3389_20_1023825_contig_3389	C687J26623_100002443_C687J26623_10000244	6518	Environmental;Terrestrial;Soil;Loam;Soil;Rifle Colorado United States
Sp_1023825_contig_3389_20_1023825_contig_3389	C687J26631_100009563_C687J26631_10000956	6566	Environmental;Terrestrial;Soil;Loam;Soil;Rifle Colorado United States
Sp_1023834_contig_20833_7_1023834_contig_20833	1023834_contig_20833_7_1023834_contig_20833	5151	Environmental;Terrestrial;Soil;Loam;Soil;Rifle Colorado United States
Sp_1023834_contig_22329_8_1023834_contig_22329	1023834_contig_22329_8_1023834_contig_22329	4379	Environmental;Terrestrial;Soil;Loam;Soil;Rifle Colorado United States
Sp_1023837_contig_3002_8_1023837_contig_3002	1023837_contig_3002_8_1023837_contig_3002	15852	Environmental;Terrestrial;Soil;Loam;Soil;Rifle Colorado United States
Sp_1023837_contig_3002_8_1023837_contig_3002	1023840_contig_2256_10_1023840_contig_2256	14949	Environmental;Terrestrial;Soil;Loam;Soil;Rifle Colorado United States
Sp_1023837_contig_3703_8_1023837_contig_3703	1008439_contig_991_8_1008439_contig_991	10198	Environmental;Aquatic;Freshwater;Groundwater;Groundwater;Rifle Colorado United States
Sp_1023837_contig_3703_8_1023837_contig_3703	1008454_contig_6960_4_1008454_contig_6960	4388	Environmental;Aquatic;Freshwater;Groundwater;Groundwater;Rifle Colorado United States
Sp_1023837_contig_3703_8_1023837_contig_3703	1008457_contig_1251_8_1008457_contig_1251	6662	Environmental;Aquatic;Freshwater;Groundwater;Groundwater;Rifle Colorado United States
Sp_1023837_contig_3703_8_1023837_contig_3703	1008460_contig_2066_15_1008460_contig_2066	6662	Environmental;Aquatic;Freshwater;Groundwater;Groundwater;Rifle Colorado United States
Sp_1023837_contig_3703_8_1023837_contig_3703	1023837_contig_3703_8_1023837_contig_3703	11110	Environmental;Terrestrial;Soil;Loam;Soil;Rifle Colorado United States
Sp_1023837_contig_3703_8_1023837_contig_3703	1023843_contig_1393_35_1023843_contig_1393	6662	Environmental;Terrestrial;Soil;Loam;Soil;Rifle Colorado United States
Sp_1023837_contig_3703_8_1023837_contig_3703	1023855_contig_6193_4_1023855_contig_6193	7411	Environmental;Terrestrial;Soil;Loam;Soil;Rifle Colorado United States
Sp_1023837_contig_4290_18_1023837_contig_4290	1023834_contig_3592_8_1023834_contig_3592	4673	Environmental;Terrestrial;Soil;Loam;Soil;Rifle Colorado United States
Sp_1023837_contig_4290_18_1023837_contig_4290	1023837_contig_4290_18_1023837_contig_4290	4673	Environmental;Terrestrial;Soil;Loam;Soil;Rifle Colorado United States
Sp_1023837_contig_4290_18_1023837_contig_4290	1023840_contig_3262_16_1023840_contig_3262	4525	Environmental;Terrestrial;Soil;Loam;Soil;Rifle Colorado United States
Sp_1023840_contig_25430_5_1023840_contig_25430	1023840_contig_25430_5_1023840_contig_25430	4116	Environmental;Terrestrial;Soil;Loam;Soil;Rifle Colorado United States
Sp_1023840_contig_26834_6_1023840_contig_26834	1023840_contig_26834_6_1023840_contig_26834	4351	Environmental;Terrestrial;Soil;Loam;Soil;Rifle Colorado United States
Sp_1023840_contig_2880_8_1023840_contig_2880	1023840_contig_2880_8_1023840_contig_2880	7062	Environmental;Terrestrial;Soil;Loam;Soil;Rifle Colorado United States
Sp_1023840_contig_4451_3_1023840_contig_4451	1023840_contig_4451_3_1023840_contig_4451	6989	Environmental;Terrestrial;Soil;Loam;Soil;Rifle Colorado United States
Sp_1023843_contig_18921_10_1023843_contig_18921	1008445_contig_16426_5_1008445_contig_16426	5468	Environmental;Aquatic;Freshwater;Groundwater;Groundwater;Rifle Colorado United States
Sp_1023843_contig_18921_10_1023843_contig_18921	1008460_contig_13798_5_1008460_contig_13798	5496	Environmental;Aquatic;Freshwater;Groundwater;Groundwater;Rifle Colorado United States
Sp_1023843_contig_18921_10_1023843_contig_18921	1023843_contig_18921_10_1023843_contig_18921	5413	Environmental;Terrestrial;Soil;Loam;Soil;Rifle Colorado United States
Sp_1023846_contig_27526_7_1023846_contig_27526	1023846_contig_27526_7_1023846_contig_27526	5155	Environmental;Terrestrial;Soil;Loam;Soil;Rifle Colorado United States
Sp_1023846_contig_29012_1_1023846_contig_29012	1023846_contig_29012_1_1023846_contig_29012	5187	Environmental;Terrestrial;Soil;Loam;Soil;Rifle Colorado United States
Sp_1023855_contig_11047_10_1023855_contig_11047	1023855_contig_11047_10_1023855_contig_11047	5192	Environmental;Terrestrial;Soil;Loam;Soil;Rifle Colorado United States
Sp_1023855_contig_3694_14_1023855_contig_3694	1008430_contig_1711_14_1008430_contig_1711	4438	Environmental;Aquatic;Freshwater;Groundwater;Groundwater;Rifle Colorado United States
Sp_1023855_contig_3694_14_1023855_contig_3694	1008439_contig_2316_14_1008439_contig_2316	4438	Environmental;Aquatic;Freshwater;Groundwater;Groundwater;Rifle Colorado United States
Sp_1023855_contig_3694_14_1023855_contig_3694	1008442_contig_2909_8_1008442_contig_2909	9839	Environmental;Aquatic;Freshwater;Groundwater;Groundwater;Rifle Colorado United States
Sp_1023855_contig_3694_14_1023855_contig_3694	1008445_contig_5478_14_1008445_contig_5478	9849	Environmental;Aquatic;Freshwater;Groundwater;Groundwater;Rifle Colorado United States
Sp_1023855_contig_3694_14_1023855_contig_3694	1008448_contig_10541_8_1008448_contig_10541	6120	Environmental;Aquatic;Freshwater;Groundwater;Groundwater;Rifle Colorado United States
Sp_1023855_contig_3694_14_1023855_contig_3694	1008451_contig_3984_14_1008451_contig_3984	9845	Environmental;Aquatic;Freshwater;Groundwater;Groundwater;Rifle Colorado United States
Sp_1023855_contig_3694_14_1023855_contig_3694	1008454_contig_2805_14_1008454_contig_2805	9833	Environmental;Aquatic;Freshwater;Groundwater;Groundwater;Rifle Colorado United States
Sp_1023855_contig_3694_14_1023855_contig_3694	1008457_contig_4052_14_1008457_contig_4052	4438	Environmental;Aquatic;Freshwater;Groundwater;Groundwater;Rifle Colorado United States
Sp_1023855_contig_3694_14_1023855_contig_3694	1008460_contig_4225_8_1008460_contig_4225	9825	Environmental;Aquatic;Freshwater;Groundwater;Groundwater;Rifle Colorado United States
Sp_1023855_contig_3694_14_1023855_contig_3694	1008463_contig_12493_8_1008463_contig_12493	6120	Environmental;Aquatic;Freshwater;Groundwater;Groundwater;Rifle Colorado United States
Sp_1023855_contig_3694_14_1023855_contig_3694	1023834_contig_7933_14_1023834_contig_7933	4438	Environmental;Terrestrial;Soil;Loam;Soil;Rifle Colorado United States
Sp_1023855_contig_3694_14_1023855_contig_3694	1023837_contig_7212_8_1023837_contig_7212	9849	Environmental;Terrestrial;Soil;Loam;Soil;Rifle Colorado United States
Sp_1023855_contig_3694_14_1023855_contig_3694	1023840_contig_5517_8_1023840_contig_5517	9843	Environmental;Terrestrial;Soil;Loam;Soil;Rifle Colorado United States
Sp_1023855_contig_3694_14_1023855_contig_3694	1023843_contig_6058_14_1023843_contig_6058	9849	Environmental;Terrestrial;Soil;Loam;Soil;Rifle Colorado United States
Sp_1023855_contig_3694_14_1023855_contig_3694	1023846_contig_9257_8_1023846_contig_9257	9855	Environmental;Terrestrial;Soil;Loam;Soil;Rifle Colorado United States
Sp_1023855_contig_3694_14_1023855_contig_3694	1023852_contig_968_8_1023852_contig_968	9849	Environmental;Terrestrial;Soil;Loam;Soil;Rifle Colorado United States
Sp_1023855_contig_3694_14_1023855_contig_3694	1023855_contig_3694_14_1023855_contig_3694	9859	Environmental;Terrestrial;Soil;Loam;Soil;Rifle Colorado United States
Sp_1023855_contig_3694_14_1023855_contig_3694	C687J26634_100070246_C687J26634_10007024	4183	Environmental;Terrestrial;Soil;Loam;Soil;Rifle Colorado United States
Sp_1023855_contig_3694_14_1023855_contig_3694	C687J35503_100012248_C687J35503_10001224	4438	Environmental;Terrestrial;Soil;Loam;Soil;Rifle Colorado United States
Sp_1023855_contig_3694_14_1023855_contig_3694	1008433_contig_789_7_1008433_contig_789	4438	Environmental;Terrestrial;Soil;Unclassified;Soil;Rifle Colorado United States
Sp_1023855_contig_3694_14_1023855_contig_3694	1008436_contig_1110_8_1008436_contig_1110	3569	Environmental;Terrestrial;Soil;Unclassified;Soil;Rifle Colorado USA
Sp_1023864_contig_10570_11_1023864_contig_10570	1023864_contig_10570_11_1023864_contig_10570	9947	Environmental;Aquatic;Freshwater;Groundwater;Groundwater;Rifle Colorado United States
Sp_1023864_contig_17517_7_1023864_contig_17517	1023864_contig_17517_7_1023864_contig_17517	4649	Environmental;Aquatic;Freshwater;Groundwater;Groundwater;Rifle Colorado United States
Sp_1023864_contig_19908_8_1023864_contig_19908	1023864_contig_19908_8_1023864_contig_19908	6920	Environmental;Aquatic;Freshwater;Groundwater;Groundwater;Rifle Colorado United States
Sp_1023864_contig_19960_9_1023864_contig_19960	1023864_contig_19960_9_1023864_contig_19960	6468	Environmental;Aquatic;Freshwater;Groundwater;Groundwater;Rifle Colorado United States
Sp_1023864_contig_21482_3_1023864_contig_21482	1023864_contig_21482_3_1023864_contig_21482	6529	Environmental;Aquatic;Freshwater;Groundwater;Groundwater;Rifle Colorado United States
Sp_1023864_contig_22696_6_1023864_contig_22696	1023864_contig_22696_6_1023864_contig_22696	5539	Environmental;Aquatic;Freshwater;Groundwater;Groundwater;Rifle Colorado United States
Sp_1023864_contig_23121_1_1023864_contig_23121	1023864_contig_23121_1_1023864_contig_23121	5674	Environmental;Aquatic;Freshwater;Groundwater;Groundwater;Rifle Colorado United States
Sp_1023864_contig_363_31_1023864_contig_363	1023864_contig_363_31_1023864_contig_363	12823	Environmental;Aquatic;Freshwater;Groundwater;Groundwater;Rifle Colorado United States
Sp_1023876_contig_12333_15_1023876_contig_12333	1023876_contig_12333_15_1023876_contig_12333	13273	Environmental;Terrestrial;Soil;Loam;Soil;Rifle Colorado United States
Sp_1023876_contig_55809_1_1023876_contig_55809	1023876_contig_55809_1_1023876_contig_55809	4193	Environmental;Terrestrial;Soil;Loam;Soil;Rifle Colorado United States
Sp_1023885_contig_1733_1_1023885_contig_1733	1023885_contig_1733_1_1023885_contig_1733	11491	Environmental;Aquatic;Freshwater;Groundwater;Soil;Rifle Colorado United States
Sp_1023888_contig_5310_6_1023888_contig_5310	1006525_contig_4149_1_1006525_contig_4149	4529	Environmental;Aquatic;Freshwater;Groundwater;Groundwater;Rifle Colorado United States
Sp_1023888_contig_5310_6_1023888_contig_5310	1023888_contig_5310_6_1023888_contig_5310	6255	Environmental;Terrestrial;Soil;Loam;Soil;Rifle Colorado United States
Sp_1023891_contig_2417_8_1023891_contig_2417	1023891_contig_2417_8_1023891_contig_2417	5110	Environmental;Aquatic;Freshwater;Groundwater;Groundwater;USA: Rifle Colorado
Sp_1024027_contig_167_20_1024027_contig_167	1024027_contig_167_20_1024027_contig_167	6959	Environmental;Terrestrial;Soil;Loam;Soil;Rifle Colorado United States
Sp_1024027_contig_3174_7_1024027_contig_3174	1024027_contig_3174_7_1024027_contig_3174	7147	Environmental;Terrestrial;Soil;Loam;Soil;Rifle Colorado United States
Sp_1024027_contig_61_134_1024027_contig_61	1024027_contig_61_134_1024027_contig_61	5293	Environmental;Terrestrial;Soil;Loam;Soil;Rifle Colorado United States
Sp_1024027_contig_6252_4_1024027_contig_6252	1024027_contig_6252_4_1024027_contig_6252	7953	Environmental;Terrestrial;Soil;Loam;Soil;Rifle Colorado United States
Sp_1024036_contig_1164_6_1024036_contig_1164	1024036_contig_1164_6_1024036_contig_1164	7746	Environmental;Terrestrial;Soil;Loam;Soil;Rifle Colorado United States
Sp_1024036_contig_4355_3_1024036_contig_4355	1024036_contig_4355_3_1024036_contig_4355	3812	Environmental;Terrestrial;Soil;Loam;Soil;Rifle Colorado United States
Sp_1024036_contig_4355_3_1024036_contig_4355	1024039_contig_4645_3_1024039_contig_4645	3812	Environmental;Terrestrial;Soil;Loam;Soil;Rifle Colorado United States
Sp_1024039_contig_3225_8_1024039_contig_3225	1024039_contig_3225_8_1024039_contig_3225	7749	Environmental;Terrestrial;Soil;Loam;Soil;Rifle Colorado United States
Sp_1024039_contig_3981_3_1024039_contig_3981	1024039_contig_3981_3_1024039_contig_3981	6074	Environmental;Terrestrial;Soil;Loam;Soil;Rifle Colorado United States
Sp_1024158_contig_1501_15_1024158_contig_1501	1024158_contig_1501_15_1024158_contig_1501	11406	Environmental;Aquatic;Marine;Oil seeps;Marine;Coal Oil Point Santa Barbara CA
Sp_1024158_contig_462_36_1024158_contig_462	1024158_contig_462_36_1024158_contig_462	11254	Environmental;Aquatic;Marine;Oil seeps;Marine;Coal Oil Point Santa Barbara CA
Sp_1024158_contig_9150_2_1024158_contig_9150	1024158_contig_9150_2_1024158_contig_9150	7505	Environmental;Aquatic;Marine;Oil seeps;Marine;Coal Oil Point Santa Barbara CA
Sp_1024161_contig_16479_3_1024161_contig_16479	1024161_contig_16479_3_1024161_contig_16479	5509	Environmental;Aquatic;Marine;Oil seeps;Marine;Coal Oil Point Santa Barbara CA
Sp_1024161_contig_22305_6_1024161_contig_22305	1024161_contig_22305_6_1024161_contig_22305	4372	Environmental;Aquatic;Marine;Oil seeps;Marine;Coal Oil Point Santa Barbara CA
Sp_1024161_contig_2482_26_1024161_contig_2482	1024161_contig_2482_26_1024161_contig_2482	5168	Environmental;Aquatic;Marine;Oil seeps;Marine;Coal Oil Point Santa Barbara CA
Sp_1024161_contig_3415_2_1024161_contig_3415	1024161_contig_3415_2_1024161_contig_3415	7602	Environmental;Aquatic;Marine;Oil seeps;Marine;Coal Oil Point Santa Barbara CA
Sp_1024161_contig_371_21_1024161_contig_371	1024161_contig_371_21_1024161_contig_371	11290	Environmental;Aquatic;Marine;Oil seeps;Marine;Coal Oil Point Santa Barbara CA
Sp_1024161_contig_494_42_1024161_contig_494	1024161_contig_494_42_1024161_contig_494	6211	Environmental;Aquatic;Marine;Oil seeps;Marine;Coal Oil Point Santa Barbara CA
Sp_1024161_contig_5161_16_1024161_contig_5161	1024161_contig_5161_16_1024161_contig_5161	8221	Environmental;Aquatic;Marine;Oil seeps;Marine;Coal Oil Point Santa Barbara CA
Sp_1024161_contig_8669_7_1024161_contig_8669	1024161_contig_8669_7_1024161_contig_8669	5484	Environmental;Aquatic;Marine;Oil seeps;Marine;Coal Oil Point Santa Barbara CA
Sp_1025707_contig_20585_12_1025707_contig_20585	Ga0123519_1002002513_Ga0123519_10020025	7597	Environmental;Aquatic;Thermal springs;Hot (42-90C);Hot spring;USA: Yellowstone National Park
Sp_1025707_contig_20585_12_1025707_contig_20585	1025707_contig_20585_12_1025707_contig_20585	8106	Environmental;Aquatic;Thermal springs;Hot (42-90C);Hot spring;Yellowstone National Park Wyoming USA
Sp_1025707_contig_25831_8_1025707_contig_25831	1025707_contig_25831_8_1025707_contig_25831	3402	Environmental;Aquatic;Thermal springs;Hot (42-90C);Hot spring;Yellowstone National Park Wyoming USA
Sp_1025707_contig_29750_6_1025707_contig_29750	1025707_contig_29750_6_1025707_contig_29750	5791	Environmental;Aquatic;Thermal springs;Hot (42-90C);Hot spring;Yellowstone National Park Wyoming USA
Sp_1025707_contig_3113_16_1025707_contig_3113	Ga0123519_1000331840_Ga0123519_10003318	8104	Environmental;Aquatic;Thermal springs;Hot (42-90C);Hot spring;USA: Yellowstone National Park
Sp_1025707_contig_3113_16_1025707_contig_3113	1025707_contig_3113_16_1025707_contig_3113	12644	Environmental;Aquatic;Thermal springs;Hot (42-90C);Hot spring;Yellowstone National Park Wyoming USA
Sp_1025707_contig_36082_9_1025707_contig_36082	Ga0123519_100355976_Ga0123519_10035597	5818	Environmental;Aquatic;Thermal springs;Hot (42-90C);Hot spring;USA: Yellowstone National Park
Sp_1025707_contig_36082_9_1025707_contig_36082	1025707_contig_36082_9_1025707_contig_36082	5822	Environmental;Aquatic;Thermal springs;Hot (42-90C);Hot spring;Yellowstone National Park Wyoming USA
Sp_1025707_contig_40492_10_1025707_contig_40492	Ga0123519_1003847511_Ga0123519_10038475	4011	Environmental;Aquatic;Thermal springs;Hot (42-90C);Hot spring;USA: Yellowstone National Park
Sp_1025707_contig_40492_10_1025707_contig_40492	1025707_contig_40492_10_1025707_contig_40492	5017	Environmental;Aquatic;Thermal springs;Hot (42-90C);Hot spring;Yellowstone National Park Wyoming USA
Sp_1025707_contig_4127_24_1025707_contig_4127	Ga0123519_1001088828_Ga0123519_10010888	3830	Environmental;Aquatic;Thermal springs;Hot (42-90C);Hot spring;USA: Yellowstone National Park
Sp_1025707_contig_4127_24_1025707_contig_4127	1025707_contig_4127_24_1025707_contig_4127	11390	Environmental;Aquatic;Thermal springs;Hot (42-90C);Hot spring;Yellowstone National Park Wyoming USA
Sp_1025707_contig_42805_3_1025707_contig_42805	Ga0123519_100419522_Ga0123519_10041952	5114	Environmental;Aquatic;Thermal springs;Hot (42-90C);Hot spring;USA: Yellowstone National Park
Sp_1025707_contig_42805_3_1025707_contig_42805	1025707_contig_42805_3_1025707_contig_42805	5118	Environmental;Aquatic;Thermal springs;Hot (42-90C);Hot spring;Yellowstone National Park Wyoming USA
Sp_1025707_contig_44317_6_1025707_contig_44317	1025707_contig_44317_6_1025707_contig_44317	4124	Environmental;Aquatic;Thermal springs;Hot (42-90C);Hot spring;Yellowstone National Park Wyoming USA
Sp_1025707_contig_50118_5_1025707_contig_50118	Ga0123519_100665378_Ga0123519_10066537	3506	Environmental;Aquatic;Thermal springs;Hot (42-90C);Hot spring;USA: Yellowstone National Park
Sp_1025707_contig_50118_5_1025707_contig_50118	1025707_contig_50118_5_1025707_contig_50118	3832	Environmental;Aquatic;Thermal springs;Hot (42-90C);Hot spring;Yellowstone National Park Wyoming USA
Sp_1025707_contig_5134_22_1025707_contig_5134	1025707_contig_5134_22_1025707_contig_5134	3753	Environmental;Aquatic;Thermal springs;Hot (42-90C);Hot spring;Yellowstone National Park Wyoming USA
Sp_1026852_contig_11853_8_1026852_contig_11853	1026852_contig_11853_8_1026852_contig_11853	6353	Host-associated;Host-associated;Digestive system;Gut;Cubitermes and Nasutitermes termite gut;
Sp_1026852_contig_12657_3_1026852_contig_12657	1026852_contig_12657_3_1026852_contig_12657	8763	Host-associated;Host-associated;Digestive system;Gut;Cubitermes and Nasutitermes termite gut;
Sp_1026852_contig_13300_3_1026852_contig_13300	1026852_contig_13300_3_1026852_contig_13300	7818	Host-associated;Host-associated;Digestive system;Gut;Cubitermes and Nasutitermes termite gut;
Sp_1026852_contig_18202_5_1026852_contig_18202	1026852_contig_18202_5_1026852_contig_18202	6541	Host-associated;Host-associated;Digestive system;Gut;Cubitermes and Nasutitermes termite gut;
Sp_1026852_contig_22698_4_1026852_contig_22698	1026852_contig_22698_4_1026852_contig_22698	5039	Host-associated;Host-associated;Digestive system;Gut;Cubitermes and Nasutitermes termite gut;
Sp_1026852_contig_248_11_1026852_contig_248	1026852_contig_248_11_1026852_contig_248	11264	Host-associated;Host-associated;Digestive system;Gut;Cubitermes and Nasutitermes termite gut;
Sp_1026852_contig_2745_4_1026852_contig_2745	1026852_contig_2745_4_1026852_contig_2745	8742	Host-associated;Host-associated;Digestive system;Gut;Cubitermes and Nasutitermes termite gut;
Sp_1026852_contig_2745_4_1026852_contig_2745	JGI24695J34938_100069973_JGI24695J34938_10006997	5770	Host-associated;Host-associated;Digestive system;Gut;Cubitermes and Nasutitermes termite gut;
Sp_1026852_contig_27601_5_1026852_contig_27601	1026852_contig_27601_5_1026852_contig_27601	5665	Host-associated;Host-associated;Digestive system;Gut;Cubitermes and Nasutitermes termite gut;
Sp_1026852_contig_434_57_1026852_contig_434	1026852_contig_434_57_1026852_contig_434	9340	Host-associated;Host-associated;Digestive system;Gut;Cubitermes and Nasutitermes termite gut;
Sp_1026852_contig_500_69_1026852_contig_500	1026852_contig_500_69_1026852_contig_500	8898	Host-associated;Host-associated;Digestive system;Gut;Cubitermes and Nasutitermes termite gut;
Sp_1026852_contig_547_38_1026852_contig_547	1026852_contig_547_38_1026852_contig_547	10081	Host-associated;Host-associated;Digestive system;Gut;Cubitermes and Nasutitermes termite gut;
Sp_1026852_contig_5989_15_1026852_contig_5989	1026852_contig_5989_15_1026852_contig_5989	10863	Host-associated;Host-associated;Digestive system;Gut;Cubitermes and Nasutitermes termite gut;
Sp_1026852_contig_62779_1_1026852_contig_62779	1026852_contig_62779_1_1026852_contig_62779	3655	Host-associated;Host-associated;Digestive system;Gut;Cubitermes and Nasutitermes termite gut;
Sp_1026852_contig_62779_1_1026852_contig_62779	JGI24695J34938_100226969_JGI24695J34938_10022696	3037	Host-associated;Host-associated;Digestive system;Gut;Cubitermes and Nasutitermes termite gut;
Sp_1026852_contig_7026_6_1026852_contig_7026	1026852_contig_7026_6_1026852_contig_7026	11412	Host-associated;Host-associated;Digestive system;Gut;Cubitermes and Nasutitermes termite gut;
Sp_1026852_contig_7604_14_1026852_contig_7604	1026852_contig_7604_14_1026852_contig_7604	6484	Host-associated;Host-associated;Digestive system;Gut;Cubitermes and Nasutitermes termite gut;
Sp_1026852_contig_8386_3_1026852_contig_8386	1026852_contig_8386_3_1026852_contig_8386	11063	Host-associated;Host-associated;Digestive system;Gut;Cubitermes and Nasutitermes termite gut;
Sp_1026852_contig_8714_14_1026852_contig_8714	1026852_contig_8714_14_1026852_contig_8714	9435	Host-associated;Host-associated;Digestive system;Gut;Cubitermes and Nasutitermes termite gut;
Sp_1026900_contig_11233_8_1026900_contig_11233	1026900_contig_11233_8_1026900_contig_11233	6506	Environmental;Terrestrial;Freshwater;Lentic;Freshwater and sediment;Lake Erie USA
Sp_1026900_contig_13505_14_1026900_contig_13505	1026900_contig_13505_14_1026900_contig_13505	7502	Environmental;Terrestrial;Freshwater;Lentic;Freshwater and sediment;Lake Erie USA
Sp_1026900_contig_16988_10_1026900_contig_16988	1026900_contig_16988_10_1026900_contig_16988	5188	Environmental;Terrestrial;Freshwater;Lentic;Freshwater and sediment;Lake Erie USA
Sp_1026900_contig_17824_3_1026900_contig_17824	1026900_contig_17824_3_1026900_contig_17824	6008	Environmental;Terrestrial;Freshwater;Lentic;Freshwater and sediment;Lake Erie USA
Sp_1026900_contig_18804_8_1026900_contig_18804	1026900_contig_18804_8_1026900_contig_18804	6003	Environmental;Terrestrial;Freshwater;Lentic;Freshwater and sediment;Lake Erie USA
Sp_1026900_contig_18806_2_1026900_contig_18806	1026900_contig_18806_2_1026900_contig_18806	6003	Environmental;Terrestrial;Freshwater;Lentic;Freshwater and sediment;Lake Erie USA
Sp_1026900_contig_30440_3_1026900_contig_30440	1026900_contig_30440_3_1026900_contig_30440	4213	Environmental;Terrestrial;Freshwater;Lentic;Freshwater and sediment;Lake Erie USA
Sp_1026900_contig_3583_15_1026900_contig_3583	1026900_contig_3583_15_1026900_contig_3583	9950	Environmental;Terrestrial;Freshwater;Lentic;Freshwater and sediment;Lake Erie USA
Sp_1026900_contig_374_17_1026900_contig_374	1026900_contig_374_17_1026900_contig_374	5563	Environmental;Terrestrial;Freshwater;Lentic;Freshwater and sediment;Lake Erie USA
Sp_1026900_contig_4287_8_1026900_contig_4287	1026900_contig_4287_8_1026900_contig_4287	7503	Environmental;Terrestrial;Freshwater;Lentic;Freshwater and sediment;Lake Erie USA
Sp_1026903_contig_6_217_1026903_contig_6	1026903_contig_6_217_1026903_contig_6	11099	Environmental;Aquatic;Freshwater;Lentic;Freshwater and sediment;Lake Superior Canada
Sp_1029409_contig_2194_9_1029409_contig_2194	1029409_contig_2194_9_1029409_contig_2194	5878	Environmental;Aquatic;Deep subsurface;Unclassified;Deep subsurface ;
Sp_1029478_contig_299_49_1029478_contig_299	BICA1a_110847850_BICA1a_1108478	13648	Environmental;Aquatic;Deep subsurface;Clay;Deep subsurface;Mt. Terri Switzerland
Sp_1029478_contig_299_49_1029478_contig_299	1029478_contig_299_49_1029478_contig_299	13648	Environmental;Aquatic;Deep subsurface;Clay;Deep surbsurface;Mt. Terri Switzerland
Sp_1029478_contig_299_49_1029478_contig_299	1029478_contig_3525_5_1029478_contig_3525	7000	Environmental;Aquatic;Deep subsurface;Clay;Deep surbsurface;Mt. Terri Switzerland
Sp_1029478_contig_3796_1_1029478_contig_3796	BICA1a_10576003_BICA1a_1057600	7142	Environmental;Aquatic;Deep subsurface;Clay;Deep subsurface;Mt. Terri Switzerland
Sp_1029478_contig_3796_1_1029478_contig_3796	1029478_contig_3796_1_1029478_contig_3796	6683	Environmental;Aquatic;Deep subsurface;Clay;Deep surbsurface;Mt. Terri Switzerland
Sp_1029478_contig_4037_2_1029478_contig_4037	1029478_contig_4037_2_1029478_contig_4037	5964	Environmental;Aquatic;Deep subsurface;Clay;Deep surbsurface;Mt. Terri Switzerland
Sp_1029481_contig_3295_2_1029481_contig_3295	1029481_contig_3295_2_1029481_contig_3295	5931	Environmental;Aquatic;Deep subsurface;Clay;Deep subsurface;Mt. Terri Switzerland
Sp_1029493_contig_2622_2_1029493_contig_2622	1029493_contig_2622_2_1029493_contig_2622	10909	Environmental;Aquatic;Deep subsurface;Clay;Deep surbsurface;Mt. Terri Switzerland
Sp_1029493_contig_3214_6_1029493_contig_3214	JGI25321J50212_1000560315_JGI25321J50212_10005603	4561	Environmental;Aquatic;Deep subsurface;Clay;Deep subsurface;Mt. Terri Switzerland
Sp_1029493_contig_3214_6_1029493_contig_3214	1029493_contig_3214_6_1029493_contig_3214	6434	Environmental;Aquatic;Deep subsurface;Clay;Deep surbsurface;Mt. Terri Switzerland
Sp_1029493_contig_4241_6_1029493_contig_4241	BRHa_10041966_BRHa_1004196	5731	Environmental;Aquatic;Deep subsurface;Clay;Deep subsurface;Mt. Terri Switzerland
Sp_1029493_contig_4241_6_1029493_contig_4241	1029493_contig_4241_6_1029493_contig_4241	6311	Environmental;Aquatic;Deep subsurface;Clay;Deep surbsurface;Mt. Terri Switzerland
Sp_1030396_contig_10383_3_1030396_contig_10383	1030396_contig_10383_3_1030396_contig_10383	4512	Engineered;Terrestrial;Defined media;Unclassified;Ionic liquid and high solid enriched;Joint BioEnergy Institute California USA
Sp_1030396_contig_10383_3_1030396_contig_10383	1030399_contig_11265_3_1030399_contig_11265	4512	Engineered;Terrestrial;Defined media;Unclassified;Ionic liquid and high solid enriched;Joint BioEnergy Institute California USA
Sp_1030399_contig_7072_11_1030399_contig_7072	1030399_contig_7072_11_1030399_contig_7072	6482	Engineered;Terrestrial;Defined media;Unclassified;Ionic liquid and high solid enriched;Joint BioEnergy Institute California USA
Sp_1030399_contig_7072_11_1030399_contig_7072	1030402_contig_5645_9_1030402_contig_5645	5153	Engineered;Terrestrial;Defined media;Unclassified;Ionic liquid and high solid enriched;Joint BioEnergy Institute California USA
Sp_1030399_contig_7072_11_1030399_contig_7072	1030405_contig_4588_2_1030405_contig_4588	5153	Engineered;Terrestrial;Defined media;Unclassified;Ionic liquid and high solid enriched;Joint BioEnergy Institute California USA
Sp_1030402_contig_4730_1_1030402_contig_4730	1030402_contig_4730_1_1030402_contig_4730	4741	Engineered;Terrestrial;Defined media;Unclassified;Ionic liquid and high solid enriched;Joint BioEnergy Institute California USA
Sp_1030402_contig_4746_5_1030402_contig_4746	1030402_contig_4746_5_1030402_contig_4746	6947	Engineered;Terrestrial;Defined media;Unclassified;Ionic liquid and high solid enriched;Joint BioEnergy Institute California USA
Sp_1030402_contig_4746_5_1030402_contig_4746	1030405_contig_4073_9_1030405_contig_4073	5095	Engineered;Terrestrial;Defined media;Unclassified;Ionic liquid and high solid enriched;Joint BioEnergy Institute California USA
Sp_1030402_contig_5879_9_1030402_contig_5879	1030402_contig_5879_9_1030402_contig_5879	4470	Engineered;Terrestrial;Defined media;Unclassified;Ionic liquid and high solid enriched;Joint BioEnergy Institute California USA
Sp_1030405_contig_2068_9_1030405_contig_2068	Ga0065720_102081210_Ga0065720_1020812	12649	Engineered;Terrestrial;Composting;Grass;Rice-straw enriched compost;Davis California USA
Sp_1030405_contig_2068_9_1030405_contig_2068	1030402_contig_2645_9_1030402_contig_2645	12655	Engineered;Terrestrial;Defined media;Unclassified;Ionic liquid and high solid enriched;Joint BioEnergy Institute California USA
Sp_1030405_contig_2068_9_1030405_contig_2068	1030405_contig_2068_9_1030405_contig_2068	12655	Engineered;Terrestrial;Defined media;Unclassified;Ionic liquid and high solid enriched;Joint BioEnergy Institute California USA
Sp_1030408_contig_2666_2_1030408_contig_2666	1030402_contig_5945_5_1030402_contig_5945	4774	Engineered;Terrestrial;Defined media;Unclassified;Ionic liquid and high solid enriched;Joint BioEnergy Institute California USA
Sp_1030408_contig_2666_2_1030408_contig_2666	1030405_contig_3805_12_1030405_contig_3805	6579	Engineered;Terrestrial;Defined media;Unclassified;Ionic liquid and high solid enriched;Joint BioEnergy Institute California USA
Sp_1030408_contig_2666_2_1030408_contig_2666	1030408_contig_2666_2_1030408_contig_2666	6661	Engineered;Terrestrial;Defined media;Unclassified;Ionic liquid and high solid enriched;Joint BioEnergy Institute California USA
Sp_1030411_contig_3512_9_1030411_contig_3512	1030396_contig_6547_9_1030396_contig_6547	7136	Engineered;Terrestrial;Defined media;Unclassified;Ionic liquid and high solid enriched;Joint BioEnergy Institute California USA
Sp_1030411_contig_3512_9_1030411_contig_3512	1030399_contig_8023_2_1030399_contig_8023	5281	Engineered;Terrestrial;Defined media;Unclassified;Ionic liquid and high solid enriched;Joint BioEnergy Institute California USA
Sp_1030411_contig_3512_9_1030411_contig_3512	1030411_contig_3512_9_1030411_contig_3512	7027	Engineered;Terrestrial;Defined media;Unclassified;Ionic liquid and high solid enriched;Joint BioEnergy Institute California USA
Sp_1030614_contig_2102_3_1030614_contig_2102	1030614_contig_2102_3_1030614_contig_2102	9224	Environmental;Aquatic;Marine;Oceanic;Marine;Pacific Ocean
Sp_1030617_contig_5279_7_1030617_contig_5279	1030617_contig_5279_7_1030617_contig_5279	5523	Environmental;Aquatic;Marine;Oceanic;Marine;Pacific Ocean
Sp_1030623_contig_13_180_1030623_contig_13	1030614_contig_13_180_1030614_contig_13	8238	Environmental;Aquatic;Marine;Oceanic;Marine;Pacific Ocean
Sp_1030623_contig_13_180_1030623_contig_13	1030623_contig_13_180_1030623_contig_13	8238	Environmental;Aquatic;Marine;Oceanic;Marine;Pacific Ocean
Sp_1030623_contig_13_180_1030623_contig_13	1030626_contig_13_180_1030626_contig_13	8238	Environmental;Aquatic;Marine;Oceanic;Marine;Pacific Ocean
Sp_1030629_contig_3252_3_1030629_contig_3252	1030629_contig_3252_3_1030629_contig_3252	6738	Environmental;Aquatic;Marine;Oceanic;Marine;Pacific Ocean
Sp_1030635_contig_2601_4_1030635_contig_2601	1030635_contig_2601_4_1030635_contig_2601	10000	Environmental;Aquatic;Marine;Oceanic;Marine;Pacific Ocean
Sp_1032016_contig_2223_10_1032016_contig_2223	1032016_contig_2223_10_1032016_contig_2223	6976	Host-associated;Terrestrial;Rhizoplane;Epiphytes;Arabidopsis rhizosphere;University of North Carolina USA
Sp_1032016_contig_713_7_1032016_contig_713	1032016_contig_713_7_1032016_contig_713	7155	Host-associated;Terrestrial;Rhizoplane;Epiphytes;Arabidopsis rhizosphere;University of North Carolina USA
Sp_1032019_contig_11659_11_1032019_contig_11659	1032019_contig_11659_11_1032019_contig_11659	4669	Host-associated;Terrestrial;Rhizoplane;Epiphytes;Arabidopsis rhizosphere;University of North Carolina USA
Sp_1032019_contig_11837_7_1032019_contig_11837	1032019_contig_11837_7_1032019_contig_11837	5436	Host-associated;Terrestrial;Rhizoplane;Epiphytes;Arabidopsis rhizosphere;University of North Carolina USA
Sp_1032019_contig_2417_4_1032019_contig_2417	1032019_contig_2417_4_1032019_contig_2417	7962	Host-associated;Terrestrial;Rhizoplane;Epiphytes;Arabidopsis rhizosphere;University of North Carolina USA
Sp_1032019_contig_2421_12_1032019_contig_2421	1032016_contig_763_8_1032016_contig_763	8055	Host-associated;Terrestrial;Rhizoplane;Epiphytes;Arabidopsis rhizosphere;University of North Carolina USA
Sp_1032019_contig_2421_12_1032019_contig_2421	1032019_contig_2421_12_1032019_contig_2421	11281	Host-associated;Terrestrial;Rhizoplane;Epiphytes;Arabidopsis rhizosphere;University of North Carolina USA
Sp_1032019_contig_4293_9_1032019_contig_4293	1032019_contig_4293_9_1032019_contig_4293	5880	Host-associated;Terrestrial;Rhizoplane;Epiphytes;Arabidopsis rhizosphere;University of North Carolina USA
Sp_1032019_contig_49_113_1032019_contig_49	1032019_contig_49_113_1032019_contig_49	5931	Host-associated;Terrestrial;Rhizoplane;Epiphytes;Arabidopsis rhizosphere;University of North Carolina USA
Sp_1032019_contig_5200_12_1032019_contig_5200	1032019_contig_5200_12_1032019_contig_5200	6830	Host-associated;Terrestrial;Rhizoplane;Epiphytes;Arabidopsis rhizosphere;University of North Carolina USA
Sp_1032019_contig_535_39_1032019_contig_535	1032019_contig_535_39_1032019_contig_535	9147	Host-associated;Terrestrial;Rhizoplane;Epiphytes;Arabidopsis rhizosphere;University of North Carolina USA
Sp_1032019_contig_746_24_1032019_contig_746	1032019_contig_746_24_1032019_contig_746	12697	Host-associated;Terrestrial;Rhizoplane;Epiphytes;Arabidopsis rhizosphere;University of North Carolina USA
Sp_1032019_contig_746_24_1032019_contig_746	1048513_contig_193_29_1048513_contig_193	6366	Host-associated;Terrestrial;Rhizoplane;Epiphytes;Arabidopsis rhizosphere;USA: North Carolina
Sp_1032025_contig_2538_6_1032025_contig_2538	1032016_contig_921_3_1032016_contig_921	5006	Host-associated;Terrestrial;Rhizoplane;Epiphytes;Arabidopsis rhizosphere;University of North Carolina USA
Sp_1032025_contig_2538_6_1032025_contig_2538	1032019_contig_9841_1_1032019_contig_9841	5006	Host-associated;Terrestrial;Rhizoplane;Epiphytes;Arabidopsis rhizosphere;University of North Carolina USA
Sp_1032025_contig_2538_6_1032025_contig_2538	1032022_contig_1397_16_1032022_contig_1397	5006	Host-associated;Terrestrial;Rhizoplane;Epiphytes;Arabidopsis rhizosphere;University of North Carolina USA
Sp_1032025_contig_2538_6_1032025_contig_2538	1032025_contig_2538_6_1032025_contig_2538	5502	Host-associated;Terrestrial;Rhizoplane;Epiphytes;Arabidopsis rhizosphere;University of North Carolina USA
Sp_1032025_contig_57_52_1032025_contig_57	1032025_contig_57_52_1032025_contig_57	6143	Host-associated;Terrestrial;Rhizoplane;Epiphytes;Arabidopsis rhizosphere;University of North Carolina USA
Sp_1032031_contig_150_10_1032031_contig_150	1032028_contig_141_65_1032028_contig_141	13065	Host-associated;Terrestrial;Rhizoplane;Epiphytes;Arabidopsis root;University of North Carolina USA
Sp_1032031_contig_150_10_1032031_contig_150	1032031_contig_150_10_1032031_contig_150	13065	Host-associated;Terrestrial;Rhizoplane;Epiphytes;Arabidopsis root;University of North Carolina USA
Sp_1032031_contig_150_10_1032031_contig_150	1032034_contig_72_108_1032034_contig_72	13065	Host-associated;Terrestrial;Rhizoplane;Epiphytes;Arabidopsis root;University of North Carolina USA
Sp_1032034_contig_1760_9_1032034_contig_1760	1032034_contig_1760_9_1032034_contig_1760	9754	Host-associated;Terrestrial;Rhizoplane;Epiphytes;Arabidopsis root;University of North Carolina USA
Sp_1032034_contig_301_12_1032034_contig_301	1032034_contig_301_12_1032034_contig_301	8988	Host-associated;Terrestrial;Rhizoplane;Epiphytes;Arabidopsis root;University of North Carolina USA
Sp_1032034_contig_301_12_1032034_contig_301	1032037_contig_261_8_1032037_contig_261	6276	Host-associated;Terrestrial;Rhizoplane;Epiphytes;Arabidopsis root;University of North Carolina USA
Sp_1032034_contig_73_82_1032034_contig_73	1032028_contig_20_265_1032028_contig_20	10625	Host-associated;Terrestrial;Rhizoplane;Epiphytes;Arabidopsis root;University of North Carolina USA
Sp_1032034_contig_73_82_1032034_contig_73	1032031_contig_126_24_1032031_contig_126	10625	Host-associated;Terrestrial;Rhizoplane;Epiphytes;Arabidopsis root;University of North Carolina USA
Sp_1032034_contig_73_82_1032034_contig_73	1032034_contig_73_80_1032034_contig_73	10625	Host-associated;Terrestrial;Rhizoplane;Epiphytes;Arabidopsis root;University of North Carolina USA
Sp_1032037_contig_1215_6_1032037_contig_1215	1032037_contig_1215_3_1032037_contig_1215	7941	Host-associated;Terrestrial;Rhizoplane;Epiphytes;Arabidopsis root;University of North Carolina USA
Sp_1032037_contig_468_12_1032037_contig_468	1032034_contig_675_12_1032034_contig_675	12247	Host-associated;Terrestrial;Rhizoplane;Epiphytes;Arabidopsis root;University of North Carolina USA
Sp_1032037_contig_468_12_1032037_contig_468	1032037_contig_468_12_1032037_contig_468	12247	Host-associated;Terrestrial;Rhizoplane;Epiphytes;Arabidopsis root;University of North Carolina USA
Sp_1032043_contig_1958_5_1032043_contig_1958	1032043_contig_1958_5_1032043_contig_1958	7516	Host-associated;Terrestrial;Rhizoplane;Epiphytes;Arabidopsis rhizosphere;University of North Carolina USA
Sp_1032043_contig_1958_5_1032043_contig_1958	1032046_contig_4009_10_1032046_contig_4009	7053	Host-associated;Terrestrial;Rhizoplane;Epiphytes;Arabidopsis rhizosphere;University of North Carolina USA
Sp_1032043_contig_1958_5_1032043_contig_1958	Ga0065165_100503511_Ga0065165_1005035	7482	Host-associated;Terrestrial;Rhizoplane;Epiphytes;Arabidopsis rhizosphere;University of North Carolina USA
Sp_1032052_contig_1527_3_1032052_contig_1527	1032052_contig_1527_3_1032052_contig_1527	4373	Host-associated;Terrestrial;Rhizoplane;Epiphytes;Arabidopsis rhizosphere;University of North Carolina USA
Sp_1032058_contig_153_17_1032058_contig_153	1032052_contig_247_17_1032052_contig_247	10549	Host-associated;Terrestrial;Rhizoplane;Epiphytes;Arabidopsis rhizosphere;University of North Carolina USA
Sp_1032058_contig_153_17_1032058_contig_153	1032058_contig_153_17_1032058_contig_153	10549	Host-associated;Terrestrial;Rhizoplane;Epiphytes;Arabidopsis rhizosphere;University of North Carolina USA
Sp_1032058_contig_153_17_1032058_contig_153	1032061_contig_23_17_1032061_contig_23	10549	Host-associated;Terrestrial;Rhizoplane;Epiphytes;Arabidopsis rhizosphere;University of North Carolina USA
Sp_1032058_contig_339_28_1032058_contig_339	1032058_contig_339_28_1032058_contig_339	3826	Host-associated;Terrestrial;Rhizoplane;Epiphytes;Arabidopsis rhizosphere;University of North Carolina USA
Sp_1033754_contig_13214_6_1033754_contig_13214	1033754_contig_13214_6_1033754_contig_13214	4749	Environmental;Terrestrial;Soil;Unclassified;Grasslands soil;Laytonville California USA
Sp_1034420_contig_178_2_1034420_contig_178	1034435_contig_281_1_1034435_contig_281	8326	Environmental;Terrestrial;Outdoor Air;Unclassified;Upper troposphere;USA: California
Sp_1034420_contig_178_2_1034420_contig_178	1034420_contig_178_2_1034420_contig_178	10167	Environmental;Terrestrial;Outdoor Air;Unclassified;Upper troposphere;USA: Maryland Virginia
Sp_1034420_contig_178_2_1034420_contig_178	1034423_contig_135_1_1034423_contig_135	6804	Environmental;Terrestrial;Outdoor Air;Unclassified;Upper troposphere;USA: Maryland Virginia
Sp_1034420_contig_178_2_1034420_contig_178	1034426_contig_156_34_1034426_contig_156	6804	Environmental;Terrestrial;Outdoor Air;Unclassified;Upper troposphere;USA: Maryland Virginia
Sp_1034420_contig_178_2_1034420_contig_178	1034429_contig_301_14_1034429_contig_301	8949	Environmental;Terrestrial;Outdoor Air;Unclassified;Upper troposphere;USA: Maryland Virginia
Sp_1034471_contig_155_7_1034471_contig_155	1034471_contig_155_7_1034471_contig_155	6415	Environmental;Terrestrial;Outdoor Air;Unclassified;Upper troposphere;USA: Oklahoma
Sp_1035103_contig_2616_1_1035103_contig_2616	1035103_contig_2616_1_1035103_contig_2616	6729	Environmental;Aquatic;Freshwater;Lentic;Freshwater lake;Lake Michigan USA
Sp_1035103_contig_2616_1_1035103_contig_2616	Ga0070374_1000445311_Ga0070374_10004453	4130	Environmental;Aquatic;Freshwater;Lentic;Freshwater lake;Lake Michigan USA
Sp_1035133_contig_7775_2_1035133_contig_7775	1035133_contig_7775_2_1035133_contig_7775	4146	Environmental;Aquatic;Freshwater;Lentic;Freshwater lake;Lake Michigan USA
Sp_1035366_contig_2608_13_1035366_contig_2608	1035366_contig_2608_13_1035366_contig_2608	10403	Environmental;Aquatic;Freshwater;Lentic;Freshwater;Crystal Bog Wisconsin USA
Sp_1035366_contig_3041_16_1035366_contig_3041	1035366_contig_3041_16_1035366_contig_3041	9442	Environmental;Aquatic;Freshwater;Lentic;Freshwater;Crystal Bog Wisconsin USA
Sp_1035366_contig_6808_2_1035366_contig_6808	1035366_contig_6808_2_1035366_contig_6808	4654	Environmental;Aquatic;Freshwater;Lentic;Freshwater;Crystal Bog Wisconsin USA
Sp_1035366_contig_6808_2_1035366_contig_6808	1035444_contig_1385_1_1035444_contig_1385	4654	Environmental;Aquatic;Freshwater;Lentic;Freshwater;Crystal Bog Wisconsin USA
Sp_1035375_contig_1346_10_1035375_contig_1346	1035282_contig_1771_9_1035282_contig_1771	7131	Environmental;Aquatic;Freshwater;Lentic;Freshwater;Crystal Bog Wisconsin USA
Sp_1035375_contig_1346_10_1035375_contig_1346	1035354_contig_812_1_1035354_contig_812	7131	Environmental;Aquatic;Freshwater;Lentic;Freshwater;Crystal Bog Wisconsin USA
Sp_1035375_contig_1346_10_1035375_contig_1346	1035375_contig_1346_10_1035375_contig_1346	7103	Environmental;Aquatic;Freshwater;Lentic;Freshwater;Crystal Bog Wisconsin USA
Sp_1035450_contig_3418_10_1035450_contig_3418	1035216_contig_2342_10_1035216_contig_2342	6279	Environmental;Aquatic;Freshwater;Lentic;Freshwater;Crystal Bog Wisconsin USA
Sp_1035450_contig_3418_10_1035450_contig_3418	1035411_contig_1888_2_1035411_contig_1888	4433	Environmental;Aquatic;Freshwater;Lentic;Freshwater;Crystal Bog Wisconsin USA
Sp_1035450_contig_3418_10_1035450_contig_3418	1035435_contig_3293_6_1035435_contig_3293	4285	Environmental;Aquatic;Freshwater;Lentic;Freshwater;Crystal Bog Wisconsin USA
Sp_1035450_contig_3418_10_1035450_contig_3418	1035450_contig_3418_10_1035450_contig_3418	7833	Environmental;Aquatic;Freshwater;Lentic;Freshwater;Crystal Bog Wisconsin USA
Sp_1035450_contig_5829_12_1035450_contig_5829	1035213_contig_1686_12_1035213_contig_1686	5740	Environmental;Aquatic;Freshwater;Lentic;Freshwater;Crystal Bog Wisconsin USA
Sp_1035450_contig_5829_12_1035450_contig_5829	1035216_contig_2968_12_1035216_contig_2968	5734	Environmental;Aquatic;Freshwater;Lentic;Freshwater;Crystal Bog Wisconsin USA
Sp_1035450_contig_5829_12_1035450_contig_5829	1035234_contig_1530_10_1035234_contig_1530	5734	Environmental;Aquatic;Freshwater;Lentic;Freshwater;Crystal Bog Wisconsin USA
Sp_1035450_contig_5829_12_1035450_contig_5829	1035255_contig_729_1_1035255_contig_729	5734	Environmental;Aquatic;Freshwater;Lentic;Freshwater;Crystal Bog Wisconsin USA
Sp_1035450_contig_5829_12_1035450_contig_5829	1035258_contig_1235_4_1035258_contig_1235	5734	Environmental;Aquatic;Freshwater;Lentic;Freshwater;Crystal Bog Wisconsin USA
Sp_1035450_contig_5829_12_1035450_contig_5829	1035291_contig_2970_4_1035291_contig_2970	5734	Environmental;Aquatic;Freshwater;Lentic;Freshwater;Crystal Bog Wisconsin USA
Sp_1035450_contig_5829_12_1035450_contig_5829	1035411_contig_1431_6_1035411_contig_1431	5734	Environmental;Aquatic;Freshwater;Lentic;Freshwater;Crystal Bog Wisconsin USA
Sp_1035450_contig_5829_12_1035450_contig_5829	1035417_contig_956_6_1035417_contig_956	5734	Environmental;Aquatic;Freshwater;Lentic;Freshwater;Crystal Bog Wisconsin USA
Sp_1035450_contig_5829_12_1035450_contig_5829	1035438_contig_1229_1_1035438_contig_1229	5734	Environmental;Aquatic;Freshwater;Lentic;Freshwater;Crystal Bog Wisconsin USA
Sp_1035450_contig_5829_12_1035450_contig_5829	1035441_contig_1825_4_1035441_contig_1825	5734	Environmental;Aquatic;Freshwater;Lentic;Freshwater;Crystal Bog Wisconsin USA
Sp_1035450_contig_5829_12_1035450_contig_5829	1035444_contig_1365_4_1035444_contig_1365	5734	Environmental;Aquatic;Freshwater;Lentic;Freshwater;Crystal Bog Wisconsin USA
Sp_1035450_contig_5829_12_1035450_contig_5829	1035450_contig_5829_12_1035450_contig_5829	5619	Environmental;Aquatic;Freshwater;Lentic;Freshwater;Crystal Bog Wisconsin USA
Sp_1036233_contig_4352_6_1036233_contig_4352	1036233_contig_4352_6_1036233_contig_4352	6011	Engineered;Terrestrial;Defined media;Unclassified;Ionic liquid and high solid enriched;Joint BioEnergy Institute California USA
Sp_1036236_contig_1130_3_1036236_contig_1130	1036236_contig_1130_3_1036236_contig_1130	6518	Engineered;Terrestrial;Defined media;Unclassified;Ionic liquid and high solid enriched;Joint BioEnergy Institute California USA
Sp_1038542_contig_1257_7_1038542_contig_1257	1038542_contig_1257_7_1038542_contig_1257	4507	Host-associated;Terrestrial;Rhizoplane;Epiphytes;Arabidopsis thaliana rhizosphere;Joint Genome Institute California USA
Sp_1039431_contig_24_30_1039431_contig_24	1039431_contig_24_30_1039431_contig_24	10488	Engineered;Aquatic;Activated Sludge;Unclassified;Activated Sludge;Austria: Klosterneuburg
Sp_1039443_contig_1415_10_1039443_contig_1415	1039443_contig_1415_10_1039443_contig_1415	7327	Engineered;Aquatic;Activated Sludge;Unclassified;Activated Sludge;Austria: Klosterneuburg
Sp_1039455_contig_1153_4_1039455_contig_1153	1039455_contig_1153_4_1039455_contig_1153	6970	Engineered;Aquatic;Activated Sludge;Unclassified;Activated Sludge;Austria: Klosterneuburg
Sp_1039483_contig_100_33_1039483_contig_100	1039463_contig_233_28_1039463_contig_233	10806	Engineered;Aquatic;Activated Sludge;Unclassified;Activated Sludge;Austria: Klosterneuburg
Sp_1039483_contig_100_33_1039483_contig_100	1039479_contig_139_35_1039479_contig_139	10806	Engineered;Aquatic;Activated Sludge;Unclassified;Activated Sludge;Austria: Klosterneuburg
Sp_1039483_contig_100_33_1039483_contig_100	1039483_contig_100_33_1039483_contig_100	10806	Engineered;Aquatic;Activated Sludge;Unclassified;Activated Sludge;Austria: Klosterneuburg
Sp_1039483_contig_1685_16_1039483_contig_1685	1039483_contig_1685_16_1039483_contig_1685	9623	Engineered;Aquatic;Activated Sludge;Unclassified;Activated Sludge;Austria: Klosterneuburg
Sp_1039483_contig_2149_10_1039483_contig_2149	1039483_contig_2149_10_1039483_contig_2149	8013	Engineered;Aquatic;Activated Sludge;Unclassified;Activated Sludge;Austria: Klosterneuburg
Sp_1039483_contig_2704_3_1039483_contig_2704	1039483_contig_2704_3_1039483_contig_2704	6560	Engineered;Aquatic;Activated Sludge;Unclassified;Activated Sludge;Austria: Klosterneuburg
Sp_1039487_contig_2207_8_1039487_contig_2207	1039487_contig_2207_8_1039487_contig_2207	6426	Engineered;Aquatic;Activated Sludge;Unclassified;Activated Sludge;Austria: Klosterneuburg
Sp_1039491_contig_1760_9_1039491_contig_1760	1039491_contig_1760_9_1039491_contig_1760	5933	Engineered;Aquatic;Activated Sludge;Unclassified;Activated Sludge;Austria: Klosterneuburg
Sp_1039495_contig_5_20_1039495_contig_5	1039495_contig_5_20_1039495_contig_5	7947	Engineered;Aquatic;Activated Sludge;Unclassified;Activated Sludge;Austria: Klosterneuburg
Sp_1039495_contig_5_20_1039495_contig_5	1093099_contig_137_28_1093099_contig_137	5094	Engineered;Aquatic;Activated Sludge;Unclassified;Activated Sludge;Austria: Klosterneuburg
Sp_1039507_contig_23_24_1039507_contig_23	1039507_contig_23_24_1039507_contig_23	5090	Engineered;Aquatic;Activated Sludge;Unclassified;Activated Sludge;Austria: Klosterneuburg
Sp_1039507_contig_80_15_1039507_contig_80	Ga0138256_100105265_Ga0138256_10010526	7890	Engineered;Aquatic;Activated Sludge;;Active sludge;Austria: Klosterneuburg
Sp_1039507_contig_80_15_1039507_contig_80	Ga0154020_100317286_Ga0154020_10031728	4979	Engineered;Aquatic;Activated Sludge;;active sludge;Austria: Klosterneuburg
Sp_1039507_contig_80_15_1039507_contig_80	1039507_contig_80_15_1039507_contig_80	8001	Engineered;Aquatic;Activated Sludge;Unclassified;Activated Sludge;Austria: Klosterneuburg
Sp_1039507_contig_80_15_1039507_contig_80	1065608_contig_2760_8_1065608_contig_2760	4979	Engineered;Aquatic;Activated Sludge;Unclassified;Activated Sludge;Austria: Klosterneuburg
Sp_1039507_contig_80_15_1039507_contig_80	1065610_contig_1204_10_1065610_contig_1204	8001	Engineered;Aquatic;Activated Sludge;Unclassified;Activated Sludge;Austria: Klosterneuburg
Sp_1039507_contig_80_15_1039507_contig_80	1065611_contig_829_10_1065611_contig_829	8001	Engineered;Aquatic;Activated Sludge;Unclassified;Activated Sludge;Austria: Klosterneuburg
Sp_1039507_contig_80_15_1039507_contig_80	1085425_contig_37_20_1085425_contig_37	8001	Engineered;Aquatic;Activated Sludge;Unclassified;Activated Sludge;Austria: Klosterneuburg
Sp_1039507_contig_80_15_1039507_contig_80	1092595_contig_115_17_1092595_contig_115	7978	Engineered;Aquatic;Activated Sludge;Unclassified;Activated Sludge;Austria: Klosterneuburg
Sp_1039507_contig_80_15_1039507_contig_80	1092844_contig_77_17_1092844_contig_77	7600	Engineered;Aquatic;Activated Sludge;Unclassified;Activated Sludge;Austria: Klosterneuburg
Sp_1039507_contig_80_15_1039507_contig_80	Ga0075163_100168995_Ga0075163_10016899	3780	Engineered;Aquatic;Nutrient removal;Unclassified;Wastewater effluent;Milwaukee Wisconsin USA
Sp_1039511_contig_113_29_1039511_contig_113	1039511_contig_113_29_1039511_contig_113	4517	Engineered;Aquatic;Activated Sludge;Unclassified;Activated Sludge;Austria: Klosterneuburg
Sp_1039704_contig_5686_2_1039704_contig_5686	1039704_contig_5686_2_1039704_contig_5686	6129	Environmental;Aquatic;Marine;Intertidal zone;Marine;Saanich Inlet British Columbia Canada
Sp_1039722_contig_133_69_1039722_contig_133	1039722_contig_133_69_1039722_contig_133	8575	Environmental;Aquatic;Marine;Intertidal zone;Marine;Saanich Inlet British Columbia Canada
Sp_1039722_contig_3435_9_1039722_contig_3435	1039722_contig_3435_9_1039722_contig_3435	8957	Environmental;Aquatic;Marine;Intertidal zone;Marine;Saanich Inlet British Columbia Canada
Sp_1039722_contig_3435_9_1039722_contig_3435	SI53jan11_200mDRAFT_10027089_SI53jan11_200mDRAFT_c1002708	5900	Environmental;Aquatic;Marine;Intertidal zone;Marine;Saanich Inlet 53 Vancouver Island BC Canada
Sp_1039722_contig_529_7_1039722_contig_529	1039722_contig_529_7_1039722_contig_529	5747	Environmental;Aquatic;Marine;Intertidal zone;Marine;Saanich Inlet British Columbia Canada
Sp_1039743_contig_2313_10_1039743_contig_2313	1039743_contig_2313_10_1039743_contig_2313	8016	Environmental;Aquatic;Marine;Intertidal zone;Marine;Saanich Inlet British Columbia Canada
Sp_1040256_contig_380_20_1040256_contig_380	1040256_contig_380_20_1040256_contig_380	11243	Environmental;Aquatic;Non-marine Saline and Alkaline;Hypersaline;Hypersaline mat;Hot Lake Washington USA
Sp_1041340_contig_12438_7_1041340_contig_12438	1041340_contig_12438_7_1041340_contig_12438	4804	Environmental;Terrestrial;Freshwater;Lentic;Freshwater lake sediment;University of Notre Dame Indiana USA
Sp_1041340_contig_18085_1_1041340_contig_18085	1041340_contig_18085_1_1041340_contig_18085	5143	Environmental;Terrestrial;Freshwater;Lentic;Freshwater lake sediment;University of Notre Dame Indiana USA
Sp_1041343_contig_13202_2_1041343_contig_13202	1041343_contig_13202_2_1041343_contig_13202	6050	Environmental;Terrestrial;Freshwater;Lentic;Freshwater lake sediment;University of Notre Dame Indiana USA
Sp_1041343_contig_13817_6_1041343_contig_13817	1041343_contig_13817_6_1041343_contig_13817	5833	Environmental;Terrestrial;Freshwater;Lentic;Freshwater lake sediment;University of Notre Dame Indiana USA
Sp_1041343_contig_16873_4_1041343_contig_16873	1041343_contig_16873_4_1041343_contig_16873	6403	Environmental;Terrestrial;Freshwater;Lentic;Freshwater lake sediment;University of Notre Dame Indiana USA
Sp_1041343_contig_21159_1_1041343_contig_21159	1041343_contig_21159_1_1041343_contig_21159	5640	Environmental;Terrestrial;Freshwater;Lentic;Freshwater lake sediment;University of Notre Dame Indiana USA
Sp_1041343_contig_44105_7_1041343_contig_44105	1041343_contig_44105_7_1041343_contig_44105	3055	Environmental;Terrestrial;Freshwater;Lentic;Freshwater lake sediment;University of Notre Dame Indiana USA
Sp_1041343_contig_572_22_1041343_contig_572	1041343_contig_572_22_1041343_contig_572	13553	Environmental;Terrestrial;Freshwater;Lentic;Freshwater lake sediment;University of Notre Dame Indiana USA
Sp_1041346_contig_17742_12_1041346_contig_17742	1041346_contig_17742_12_1041346_contig_17742	6559	Environmental;Terrestrial;Freshwater;Lentic;Freshwater lake sediment;University of Notre Dame Indiana USA
Sp_1041346_contig_33738_1_1041346_contig_33738	1041346_contig_33738_1_1041346_contig_33738	4831	Environmental;Terrestrial;Freshwater;Lentic;Freshwater lake sediment;University of Notre Dame Indiana USA
Sp_1041346_contig_35744_6_1041346_contig_35744	1041346_contig_35744_6_1041346_contig_35744	4659	Environmental;Terrestrial;Freshwater;Lentic;Freshwater lake sediment;University of Notre Dame Indiana USA
Sp_1041346_contig_4195_11_1041346_contig_4195	1041346_contig_4195_11_1041346_contig_4195	7159	Environmental;Terrestrial;Freshwater;Lentic;Freshwater lake sediment;University of Notre Dame Indiana USA
Sp_1041346_contig_6722_12_1041346_contig_6722	1041346_contig_6722_12_1041346_contig_6722	10258	Environmental;Terrestrial;Freshwater;Lentic;Freshwater lake sediment;University of Notre Dame Indiana USA
Sp_1041346_contig_8621_16_1041346_contig_8621	1041346_contig_8621_16_1041346_contig_8621	7517	Environmental;Terrestrial;Freshwater;Lentic;Freshwater lake sediment;University of Notre Dame Indiana USA
Sp_1041349_contig_12080_7_1041349_contig_12080	1041349_contig_12080_7_1041349_contig_12080	5196	Environmental;Terrestrial;Freshwater;Lentic;Freshwater lake sediment;University of Notre Dame Indiana USA
Sp_1041349_contig_6747_11_1041349_contig_6747	1041349_contig_6747_11_1041349_contig_6747	10111	Environmental;Terrestrial;Freshwater;Lentic;Freshwater lake sediment;University of Notre Dame Indiana USA
Sp_1041349_contig_7289_13_1041349_contig_7289	1041349_contig_7289_13_1041349_contig_7289	6466	Environmental;Terrestrial;Freshwater;Lentic;Freshwater lake sediment;University of Notre Dame Indiana USA
Sp_1041352_contig_5769_6_1041352_contig_5769	1041352_contig_5769_6_1041352_contig_5769	6392	Environmental;Terrestrial;Freshwater;Lentic;Freshwater lake sediment;University of Notre Dame Indiana USA
Sp_1041355_contig_1578_13_1041355_contig_1578	1041355_contig_1578_13_1041355_contig_1578	7214	Environmental;Terrestrial;Freshwater;Lentic;Freshwater lake sediment;University of Notre Dame Indiana USA
Sp_1041355_contig_2500_10_1041355_contig_2500	1041355_contig_2500_10_1041355_contig_2500	4665	Environmental;Terrestrial;Freshwater;Lentic;Freshwater lake sediment;University of Notre Dame Indiana USA
Sp_1041355_contig_5887_6_1041355_contig_5887	1041355_contig_5887_6_1041355_contig_5887	4624	Environmental;Terrestrial;Freshwater;Lentic;Freshwater lake sediment;University of Notre Dame Indiana USA
Sp_1041355_contig_6986_3_1041355_contig_6986	1041355_contig_6986_3_1041355_contig_6986	5168	Environmental;Terrestrial;Freshwater;Lentic;Freshwater lake sediment;University of Notre Dame Indiana USA
Sp_1041523_contig_4462_11_1041523_contig_4462	Ga0066256_10101658_Ga0066256_1010165	4468	Engineered;Aquatic;Hydrocarbon;Unclassified;Wastewater bioreactor;Cape Town South Africa
Sp_1041523_contig_4462_11_1041523_contig_4462	1041523_contig_4462_11_1041523_contig_4462	6220	Engineered;Aquatic;Thiocyanate;;Wastewater bioreactor;South Africa: Cape Town
Sp_1041523_contig_4462_11_1041523_contig_4462	1041526_contig_4242_1_1041526_contig_4242	6220	Engineered;Aquatic;Thiocyanate;;Wastewater bioreactor;South Africa: Cape Town
Sp_1041523_contig_4462_11_1041523_contig_4462	1041529_contig_1995_10_1041529_contig_1995	6220	Engineered;Aquatic;Thiocyanate;;Wastewater bioreactor;South Africa: Cape Town
Sp_1041523_contig_4462_11_1041523_contig_4462	1041541_contig_7758_3_1041541_contig_7758	6220	Engineered;Aquatic;Thiocyanate;;Wastewater bioreactor;South Africa: Cape Town
Sp_1041523_contig_4462_11_1041523_contig_4462	1041544_contig_8340_3_1041544_contig_8340	6220	Engineered;Aquatic;Thiocyanate;;Wastewater bioreactor;South Africa: Cape Town
Sp_1041523_contig_4462_11_1041523_contig_4462	1041556_contig_3686_3_1041556_contig_3686	6220	Engineered;Aquatic;Thiocyanate;;Wastewater bioreactor;South Africa: Cape Town
Sp_1041535_contig_194_7_1041535_contig_194	Ga0066256_1000111151_Ga0066256_1000111	7489	Engineered;Aquatic;Hydrocarbon;Unclassified;Wastewater bioreactor;Cape Town South Africa
Sp_1041535_contig_194_7_1041535_contig_194	1041535_contig_194_7_1041535_contig_194	7965	Engineered;Aquatic;Thiocyanate;;Wastewater bioreactor;South Africa: Cape Town
Sp_1041535_contig_194_7_1041535_contig_194	1041541_contig_194_7_1041541_contig_194	7965	Engineered;Aquatic;Thiocyanate;;Wastewater bioreactor;South Africa: Cape Town
Sp_1041535_contig_194_7_1041535_contig_194	1041574_contig_1798_8_1041574_contig_1798	7489	Engineered;Aquatic;Thiocyanate;;Wastewater bioreactor;South Africa: Cape Town
Sp_1041538_contig_1174_13_1041538_contig_1174	Ga0066256_100876911_Ga0066256_1008769	6657	Engineered;Aquatic;Hydrocarbon;Unclassified;Wastewater bioreactor;Cape Town South Africa
Sp_1041538_contig_1174_13_1041538_contig_1174	1041523_contig_6113_7_1041523_contig_6113	4184	Engineered;Aquatic;Thiocyanate;;Wastewater bioreactor;South Africa: Cape Town
Sp_1041538_contig_1174_13_1041538_contig_1174	1041529_contig_78_7_1041529_contig_78	7962	Engineered;Aquatic;Thiocyanate;;Wastewater bioreactor;South Africa: Cape Town
Sp_1041538_contig_1174_13_1041538_contig_1174	1041538_contig_1174_13_1041538_contig_1174	9330	Engineered;Aquatic;Thiocyanate;;Wastewater bioreactor;South Africa: Cape Town
Sp_1041538_contig_1174_13_1041538_contig_1174	1041541_contig_45_7_1041541_contig_45	7962	Engineered;Aquatic;Thiocyanate;;Wastewater bioreactor;South Africa: Cape Town
Sp_1041538_contig_1174_13_1041538_contig_1174	1041544_contig_61_7_1041544_contig_61	7962	Engineered;Aquatic;Thiocyanate;;Wastewater bioreactor;South Africa: Cape Town
Sp_1041538_contig_1174_13_1041538_contig_1174	1041556_contig_3253_3_1041556_contig_3253	6063	Engineered;Aquatic;Thiocyanate;;Wastewater bioreactor;South Africa: Cape Town
Sp_1041538_contig_1174_13_1041538_contig_1174	1041568_contig_2375_12_1041568_contig_2375	6063	Engineered;Aquatic;Thiocyanate;;Wastewater bioreactor;South Africa: Cape Town
Sp_1041538_contig_1174_13_1041538_contig_1174	Ga0079369_10189667_Ga0079369_1018966	3868	Engineered;Aquatic;Thiocyanate;;Wastewater bioreactor;South Africa: Cape Town
Sp_1041538_contig_2879_16_1041538_contig_2879	1041538_contig_2879_16_1041538_contig_2879	6540	Engineered;Aquatic;Thiocyanate;;Wastewater bioreactor;South Africa: Cape Town
Sp_1041538_contig_2879_16_1041538_contig_2879	1041568_contig_2422_2_1041568_contig_2422	6540	Engineered;Aquatic;Thiocyanate;;Wastewater bioreactor;South Africa: Cape Town
Sp_1041538_contig_2953_6_1041538_contig_2953	1041538_contig_2953_6_1041538_contig_2953	8664	Engineered;Aquatic;Thiocyanate;;Wastewater bioreactor;South Africa: Cape Town
Sp_1041538_contig_329_11_1041538_contig_329	1041538_contig_329_11_1041538_contig_329	8904	Engineered;Aquatic;Thiocyanate;;Wastewater bioreactor;South Africa: Cape Town
Sp_1041538_contig_329_11_1041538_contig_329	1041568_contig_636_40_1041568_contig_636	8904	Engineered;Aquatic;Thiocyanate;;Wastewater bioreactor;South Africa: Cape Town
Sp_1041541_contig_607_4_1041541_contig_607	1041541_contig_607_4_1041541_contig_607	6873	Engineered;Aquatic;Thiocyanate;;Wastewater bioreactor;South Africa: Cape Town
Sp_1041544_contig_358_16_1041544_contig_358	1041544_contig_358_16_1041544_contig_358	7365	Engineered;Aquatic;Thiocyanate;;Wastewater bioreactor;South Africa: Cape Town
Sp_1041556_contig_188_173_1041556_contig_188	1041556_contig_188_173_1041556_contig_188	4033	Engineered;Aquatic;Thiocyanate;;Wastewater bioreactor;South Africa: Cape Town
Sp_1041556_contig_2712_3_1041556_contig_2712	1041526_contig_2758_12_1041526_contig_2758	5192	Engineered;Aquatic;Thiocyanate;;Wastewater bioreactor;South Africa: Cape Town
Sp_1041556_contig_2712_3_1041556_contig_2712	1041556_contig_2712_3_1041556_contig_2712	6766	Engineered;Aquatic;Thiocyanate;;Wastewater bioreactor;South Africa: Cape Town
Sp_1041562_contig_162_78_1041562_contig_162	1041562_contig_162_78_1041562_contig_162	7401	Engineered;Aquatic;Thiocyanate;;Wastewater bioreactor;South Africa: Cape Town
Sp_1041562_contig_162_78_1041562_contig_162	1041574_contig_173_78_1041574_contig_173	7401	Engineered;Aquatic;Thiocyanate;;Wastewater bioreactor;South Africa: Cape Town
Sp_1041562_contig_58_128_1041562_contig_58	1041562_contig_58_128_1041562_contig_58	8726	Engineered;Aquatic;Thiocyanate;;Wastewater bioreactor;South Africa: Cape Town
Sp_1041568_contig_57_183_1041568_contig_57	1041538_contig_49_183_1041538_contig_49	7542	Engineered;Aquatic;Thiocyanate;;Wastewater bioreactor;South Africa: Cape Town
Sp_1041568_contig_57_183_1041568_contig_57	1041568_contig_57_183_1041568_contig_57	7542	Engineered;Aquatic;Thiocyanate;;Wastewater bioreactor;South Africa: Cape Town
Sp_1041574_contig_61_128_1041574_contig_61	1041547_contig_79_128_1041547_contig_79	9095	Engineered;Aquatic;Thiocyanate;;Wastewater bioreactor;South Africa: Cape Town
Sp_1041574_contig_61_128_1041574_contig_61	1041550_contig_816_12_1041550_contig_816	9095	Engineered;Aquatic;Thiocyanate;;Wastewater bioreactor;South Africa: Cape Town
Sp_1041574_contig_61_128_1041574_contig_61	1041559_contig_73_128_1041559_contig_73	9095	Engineered;Aquatic;Thiocyanate;;Wastewater bioreactor;South Africa: Cape Town
Sp_1041574_contig_61_128_1041574_contig_61	1041571_contig_60_128_1041571_contig_60	9095	Engineered;Aquatic;Thiocyanate;;Wastewater bioreactor;South Africa: Cape Town
Sp_1041574_contig_61_128_1041574_contig_61	1041574_contig_61_128_1041574_contig_61	9095	Engineered;Aquatic;Thiocyanate;;Wastewater bioreactor;South Africa: Cape Town
Sp_1041574_contig_97_161_1041574_contig_97	1041550_contig_955_16_1041550_contig_955	8581	Engineered;Aquatic;Thiocyanate;;Wastewater bioreactor;South Africa: Cape Town
Sp_1041574_contig_97_161_1041574_contig_97	1041562_contig_103_161_1041562_contig_103	8581	Engineered;Aquatic;Thiocyanate;;Wastewater bioreactor;South Africa: Cape Town
Sp_1041574_contig_97_161_1041574_contig_97	1041574_contig_97_161_1041574_contig_97	8581	Engineered;Aquatic;Thiocyanate;;Wastewater bioreactor;South Africa: Cape Town
Sp_1042244_contig_3066_6_1042244_contig_3066	1042244_contig_3066_6_1042244_contig_3066	6565	Environmental;Aquatic;Freshwater;Lotic;Freshwater;Yellowstone National Park Wyoming USA
Sp_1042244_contig_5005_1_1042244_contig_5005	1042244_contig_5005_1_1042244_contig_5005	4619	Environmental;Aquatic;Freshwater;Lotic;Freshwater;Yellowstone National Park Wyoming USA
Sp_1042250_contig_2720_5_1042250_contig_2720	1042250_contig_2720_5_1042250_contig_2720	5056	Environmental;Aquatic;Thermal springs;Hot (42-90C);Thermal spring;Yellowstone National Park Wyoming USA
Sp_1045189_contig_4_311_1045189_contig_4	1045189_contig_4_311_1045189_contig_4	11357	Host-associated;Host-associated;Digestive system;Unclassified;Marine gutless worms symbiont;
Sp_1045192_contig_15_72_1045192_contig_15	1045192_contig_15_72_1045192_contig_15	9055	Host-associated;Host-associated;Digestive system;Unclassified;Marine gutless worms symbiont;
Sp_1045240_contig_2958_1_1045240_contig_2958	1045240_contig_2958_1_1045240_contig_2958	7513	Host-associated;Host-associated;Digestive system;Unclassified;Marine gutless worms symbiont;
Sp_1045240_contig_4520_2_1045240_contig_4520	1045240_contig_4520_2_1045240_contig_4520	5395	Host-associated;Host-associated;Digestive system;Unclassified;Marine gutless worms symbiont;
Sp_1046603_contig_12734_4_1046603_contig_12734	1046603_contig_12734_4_1046603_contig_12734	9555	Environmental;Aquatic;Freshwater;Groundwater;Groundwater;USA: Utah
Sp_1047944_contig_2708_4_1047944_contig_2708	1047935_contig_1622_8_1047935_contig_1622	6246	Environmental;Aquatic;Marine;Wetlands;Natural and restored wetlands;USA: San Francisco Bay California
Sp_1047944_contig_2708_4_1047944_contig_2708	1047938_contig_1169_4_1047938_contig_1169	8152	Environmental;Aquatic;Marine;Wetlands;Natural and restored wetlands;USA: San Francisco Bay California
Sp_1047944_contig_2708_4_1047944_contig_2708	1047941_contig_2274_9_1047941_contig_2274	7470	Environmental;Aquatic;Marine;Wetlands;Natural and restored wetlands;USA: San Francisco Bay California
Sp_1047944_contig_2708_4_1047944_contig_2708	1047944_contig_2708_4_1047944_contig_2708	8152	Environmental;Aquatic;Marine;Wetlands;Natural and restored wetlands;USA: San Francisco Bay California
Sp_1047998_contig_305_11_1047998_contig_305	1047998_contig_305_11_1047998_contig_305	7395	Environmental;Aquatic;Marine;Wetlands;Natural and restored wetlands;USA: San Francisco Bay California
Sp_1048004_contig_199_7_1048004_contig_199	1048004_contig_199_7_1048004_contig_199	16741	Environmental;Aquatic;Marine;Wetlands;Natural and restored wetlands;USA: San Francisco Bay California
Sp_1048040_contig_2019_5_1048040_contig_2019	1048040_contig_2019_5_1048040_contig_2019	5656	Environmental;Aquatic;Marine;Wetlands;Natural and restored wetlands;USA: San Francisco Bay California
Sp_1048121_contig_1142_10_1048121_contig_1142	1048121_contig_1142_10_1048121_contig_1142	3703	Environmental;Aquatic;Marine;Wetlands;Natural and restored wetlands;USA: San Francisco Bay California
Sp_1048513_contig_158_68_1048513_contig_158	1048513_contig_158_68_1048513_contig_158	6648	Host-associated;Terrestrial;Rhizoplane;Epiphytes;Arabidopsis rhizosphere;USA: North Carolina
Sp_1048513_contig_80_195_1048513_contig_80	1048513_contig_80_195_1048513_contig_80	8559	Host-associated;Terrestrial;Rhizoplane;Epiphytes;Arabidopsis rhizosphere;USA: North Carolina
Sp_1048519_contig_1143_9_1048519_contig_1143	1048519_contig_1143_9_1048519_contig_1143	10187	Host-associated;Terrestrial;Rhizoplane;Epiphytes;Arabidopsis rhizosphere;USA: North Carolina
Sp_1048519_contig_315_12_1048519_contig_315	1048519_contig_315_12_1048519_contig_315	10192	Host-associated;Terrestrial;Rhizoplane;Epiphytes;Arabidopsis rhizosphere;USA: North Carolina
Sp_1048519_contig_39_278_1048519_contig_39	1032016_contig_204_29_1032016_contig_204	9315	Host-associated;Terrestrial;Rhizoplane;Epiphytes;Arabidopsis rhizosphere;University of North Carolina USA
Sp_1048519_contig_39_278_1048519_contig_39	1032022_contig_25_282_1032022_contig_25	8238	Host-associated;Terrestrial;Rhizoplane;Epiphytes;Arabidopsis rhizosphere;University of North Carolina USA
Sp_1048519_contig_39_278_1048519_contig_39	1032025_contig_163_50_1032025_contig_163	8238	Host-associated;Terrestrial;Rhizoplane;Epiphytes;Arabidopsis rhizosphere;University of North Carolina USA
Sp_1048519_contig_39_278_1048519_contig_39	1048519_contig_39_278_1048519_contig_39	9315	Host-associated;Terrestrial;Rhizoplane;Epiphytes;Arabidopsis rhizosphere;USA: North Carolina
Sp_1048519_contig_5538_3_1048519_contig_5538	1048519_contig_5538_3_1048519_contig_5538	7153	Host-associated;Terrestrial;Rhizoplane;Epiphytes;Arabidopsis rhizosphere;USA: North Carolina
Sp_1048519_contig_5538_3_1048519_contig_5538	1048534_contig_6856_3_1048534_contig_6856	7153	Host-associated;Terrestrial;Rhizoplane;Epiphytes;Arabidopsis rhizosphere;USA: North Carolina
Sp_1048519_contig_5538_3_1048519_contig_5538	1048543_contig_4866_2_1048543_contig_4866	5779	Host-associated;Terrestrial;Rhizoplane;Epiphytes;Arabidopsis rhizosphere;USA: North Carolina
Sp_1048519_contig_6187_8_1048519_contig_6187	1048519_contig_6187_8_1048519_contig_6187	5715	Host-associated;Terrestrial;Rhizoplane;Epiphytes;Arabidopsis rhizosphere;USA: North Carolina
Sp_1048522_contig_170_36_1048522_contig_170	1048564_contig_227_11_1048564_contig_227	12003	Host-associated;Terrestrial;Rhizoplane;Epiphytes;Arabidopsis rhizosphere;USA: North Carolina
Sp_1048522_contig_170_36_1048522_contig_170	1048522_contig_170_36_1048522_contig_170	12003	Host-associated;Terrestrial;Rhizoplane;Epiphytes;Arabidopsis root;USA: North Carolina
Sp_1048525_contig_1563_7_1048525_contig_1563	1048525_contig_1563_7_1048525_contig_1563	7106	Environmental;Terrestrial;;;;
Sp_1048531_contig_123_37_1048531_contig_123	1048531_contig_123_37_1048531_contig_123	9992	Host-associated;Terrestrial;Rhizoplane;Epiphytes;Arabidopsis rhizosphere;USA: North Carolina
Sp_1048534_contig_1447_4_1048534_contig_1447	1048525_contig_5577_5_1048525_contig_5577	5762	Environmental;Terrestrial;;;;
Sp_1048534_contig_1447_4_1048534_contig_1447	1048531_contig_7704_5_1048531_contig_7704	5836	Host-associated;Terrestrial;Rhizoplane;Epiphytes;Arabidopsis rhizosphere;USA: North Carolina
Sp_1048534_contig_1447_4_1048534_contig_1447	1048534_contig_1447_4_1048534_contig_1447	10117	Host-associated;Terrestrial;Rhizoplane;Epiphytes;Arabidopsis rhizosphere;USA: North Carolina
Sp_1048534_contig_1447_4_1048534_contig_1447	1048561_contig_4673_5_1048561_contig_4673	7891	Host-associated;Terrestrial;Rhizoplane;Epiphytes;Arabidopsis rhizosphere;USA: North Carolina
Sp_1048534_contig_1447_4_1048534_contig_1447	1087851_contig_22840_8_1087851_contig_22840	4721	Host-associated;Terrestrial;Rhizosphere;Unclassified;Root nodules;California USA
Sp_1048534_contig_145_154_1048534_contig_145	1048534_contig_145_154_1048534_contig_145	8024	Host-associated;Terrestrial;Rhizoplane;Epiphytes;Arabidopsis rhizosphere;USA: North Carolina
Sp_1048534_contig_258_116_1048534_contig_258	1048531_contig_252_32_1048531_contig_252	7925	Host-associated;Terrestrial;Rhizoplane;Epiphytes;Arabidopsis rhizosphere;USA: North Carolina
Sp_1048534_contig_258_116_1048534_contig_258	1048534_contig_258_116_1048534_contig_258	7925	Host-associated;Terrestrial;Rhizoplane;Epiphytes;Arabidopsis rhizosphere;USA: North Carolina
Sp_1048534_contig_258_116_1048534_contig_258	1048549_contig_124_107_1048549_contig_124	7925	Host-associated;Terrestrial;Rhizoplane;Epiphytes;Arabidopsis rhizosphere;USA: North Carolina
Sp_1048534_contig_258_116_1048534_contig_258	1048561_contig_167_110_1048561_contig_167	7925	Host-associated;Terrestrial;Rhizoplane;Epiphytes;Arabidopsis rhizosphere;USA: North Carolina
Sp_1048534_contig_305_45_1048534_contig_305	1048534_contig_305_45_1048534_contig_305	8676	Host-associated;Terrestrial;Rhizoplane;Epiphytes;Arabidopsis rhizosphere;USA: North Carolina
Sp_1048534_contig_305_45_1048534_contig_305	1048561_contig_196_75_1048561_contig_196	8676	Host-associated;Terrestrial;Rhizoplane;Epiphytes;Arabidopsis rhizosphere;USA: North Carolina
Sp_1048540_contig_210_40_1048540_contig_210	1048540_contig_210_40_1048540_contig_210	11451	Host-associated;Terrestrial;Rhizoplane;Epiphytes;Arabidopsis rhizosphere;USA: North Carolina
Sp_1048540_contig_215_3_1048540_contig_215	1048540_contig_215_3_1048540_contig_215	9195	Host-associated;Terrestrial;Rhizoplane;Epiphytes;Arabidopsis rhizosphere;USA: North Carolina
Sp_1048540_contig_618_13_1048540_contig_618	1048540_contig_618_13_1048540_contig_618	10038	Host-associated;Terrestrial;Rhizoplane;Epiphytes;Arabidopsis rhizosphere;USA: North Carolina
Sp_1048543_contig_2023_12_1048543_contig_2023	1048543_contig_2023_12_1048543_contig_2023	6369	Host-associated;Terrestrial;Rhizoplane;Epiphytes;Arabidopsis rhizosphere;USA: North Carolina
Sp_1048543_contig_2519_1_1048543_contig_2519	1048543_contig_2519_1_1048543_contig_2519	9129	Host-associated;Terrestrial;Rhizoplane;Epiphytes;Arabidopsis rhizosphere;USA: North Carolina
Sp_1048546_contig_58_101_1048546_contig_58	1048567_contig_71_101_1048567_contig_71	11182	Environmental;Terrestrial;;;;
Sp_1048546_contig_58_101_1048546_contig_58	1048522_contig_1021_12_1048522_contig_1021	7733	Host-associated;Terrestrial;Rhizoplane;Epiphytes;Arabidopsis root;USA: North Carolina
Sp_1048546_contig_58_101_1048546_contig_58	1048537_contig_1034_12_1048537_contig_1034	7733	Host-associated;Terrestrial;Rhizoplane;Epiphytes;Arabidopsis root;USA: North Carolina
Sp_1048546_contig_58_101_1048546_contig_58	1048546_contig_58_101_1048546_contig_58	11182	Host-associated;Terrestrial;Rhizoplane;Epiphytes;Arabidopsis root;USA: North Carolina
Sp_1048546_contig_904_10_1048546_contig_904	1048546_contig_904_10_1048546_contig_904	6935	Host-associated;Terrestrial;Rhizoplane;Epiphytes;Arabidopsis root;USA: North Carolina
Sp_1048549_contig_196_4_1048549_contig_196	1048549_contig_196_4_1048549_contig_196	8010	Host-associated;Terrestrial;Rhizoplane;Epiphytes;Arabidopsis rhizosphere;USA: North Carolina
Sp_1048549_contig_2953_15_1048549_contig_2953	1048549_contig_2953_15_1048549_contig_2953	11094	Host-associated;Terrestrial;Rhizoplane;Epiphytes;Arabidopsis rhizosphere;USA: North Carolina
Sp_1048549_contig_5546_1_1048549_contig_5546	1048549_contig_5546_1_1048549_contig_5546	6540	Host-associated;Terrestrial;Rhizoplane;Epiphytes;Arabidopsis rhizosphere;USA: North Carolina
Sp_1048549_contig_612_23_1048549_contig_612	1048549_contig_612_23_1048549_contig_612	7777	Host-associated;Terrestrial;Rhizoplane;Epiphytes;Arabidopsis rhizosphere;USA: North Carolina
Sp_1048552_contig_2545_9_1048552_contig_2545	1048513_contig_6164_9_1048513_contig_6164	5631	Host-associated;Terrestrial;Rhizoplane;Epiphytes;Arabidopsis rhizosphere;USA: North Carolina
Sp_1048552_contig_2545_9_1048552_contig_2545	1048543_contig_4231_2_1048543_contig_4231	5631	Host-associated;Terrestrial;Rhizoplane;Epiphytes;Arabidopsis rhizosphere;USA: North Carolina
Sp_1048552_contig_2545_9_1048552_contig_2545	1048552_contig_2545_9_1048552_contig_2545	5631	Host-associated;Terrestrial;Rhizoplane;Epiphytes;Arabidopsis rhizosphere;USA: North Carolina
Sp_1048552_contig_2626_1_1048552_contig_2626	1048552_contig_2626_1_1048552_contig_2626	5208	Host-associated;Terrestrial;Rhizoplane;Epiphytes;Arabidopsis rhizosphere;USA: North Carolina
Sp_1048555_contig_601_10_1048555_contig_601	1048555_contig_601_10_1048555_contig_601	6516	Host-associated;Terrestrial;Rhizoplane;Epiphytes;Arabidopsis rhizosphere;USA: North Carolina
Sp_1048555_contig_66_12_1048555_contig_66	1048555_contig_66_12_1048555_contig_66	12758	Host-associated;Terrestrial;Rhizoplane;Epiphytes;Arabidopsis rhizosphere;USA: North Carolina
Sp_1048555_contig_66_12_1048555_contig_66	1048564_contig_125_81_1048564_contig_125	10534	Host-associated;Terrestrial;Rhizoplane;Epiphytes;Arabidopsis rhizosphere;USA: North Carolina
Sp_1048555_contig_788_11_1048555_contig_788	1048555_contig_788_11_1048555_contig_788	6472	Host-associated;Terrestrial;Rhizoplane;Epiphytes;Arabidopsis rhizosphere;USA: North Carolina
Sp_1048558_contig_95_14_1048558_contig_95	1048516_contig_179_36_1048516_contig_179	6816	Host-associated;Terrestrial;Rhizoplane;Epiphytes;Arabidopsis rhizosphere;USA: North Carolina
Sp_1048558_contig_95_14_1048558_contig_95	1048540_contig_88_132_1048540_contig_88	6816	Host-associated;Terrestrial;Rhizoplane;Epiphytes;Arabidopsis rhizosphere;USA: North Carolina
Sp_1048558_contig_95_14_1048558_contig_95	1048558_contig_95_14_1048558_contig_95	6816	Host-associated;Terrestrial;Rhizoplane;Epiphytes;Arabidopsis rhizosphere;USA: North Carolina
Sp_1048561_contig_477_12_1048561_contig_477	1048525_contig_1360_5_1048525_contig_1360	6626	Environmental;Terrestrial;;;;
Sp_1048561_contig_477_12_1048561_contig_477	1032016_contig_69_18_1032016_contig_69	6626	Host-associated;Terrestrial;Rhizoplane;Epiphytes;Arabidopsis rhizosphere;University of North Carolina USA
Sp_1048561_contig_477_12_1048561_contig_477	1032019_contig_264_129_1032019_contig_264	6626	Host-associated;Terrestrial;Rhizoplane;Epiphytes;Arabidopsis rhizosphere;University of North Carolina USA
Sp_1048561_contig_477_12_1048561_contig_477	1032022_contig_227_58_1032022_contig_227	6626	Host-associated;Terrestrial;Rhizoplane;Epiphytes;Arabidopsis rhizosphere;University of North Carolina USA
Sp_1048561_contig_477_12_1048561_contig_477	1032025_contig_222_129_1032025_contig_222	6626	Host-associated;Terrestrial;Rhizoplane;Epiphytes;Arabidopsis rhizosphere;University of North Carolina USA
Sp_1048561_contig_477_12_1048561_contig_477	1032040_contig_1407_5_1032040_contig_1407	6610	Host-associated;Terrestrial;Rhizoplane;Epiphytes;Arabidopsis rhizosphere;University of North Carolina USA
Sp_1048561_contig_477_12_1048561_contig_477	1032043_contig_193_22_1032043_contig_193	6626	Host-associated;Terrestrial;Rhizoplane;Epiphytes;Arabidopsis rhizosphere;University of North Carolina USA
Sp_1048561_contig_477_12_1048561_contig_477	1032046_contig_349_22_1032046_contig_349	6626	Host-associated;Terrestrial;Rhizoplane;Epiphytes;Arabidopsis rhizosphere;University of North Carolina USA
Sp_1048561_contig_477_12_1048561_contig_477	Ga0065165_100329112_Ga0065165_1003291	8075	Host-associated;Terrestrial;Rhizoplane;Epiphytes;Arabidopsis rhizosphere;University of North Carolina USA
Sp_1048561_contig_477_12_1048561_contig_477	1048513_contig_749_22_1048513_contig_749	6626	Host-associated;Terrestrial;Rhizoplane;Epiphytes;Arabidopsis rhizosphere;USA: North Carolina
Sp_1048561_contig_477_12_1048561_contig_477	1048519_contig_231_129_1048519_contig_231	6626	Host-associated;Terrestrial;Rhizoplane;Epiphytes;Arabidopsis rhizosphere;USA: North Carolina
Sp_1048561_contig_477_12_1048561_contig_477	1048534_contig_546_17_1048534_contig_546	6626	Host-associated;Terrestrial;Rhizoplane;Epiphytes;Arabidopsis rhizosphere;USA: North Carolina
Sp_1048561_contig_477_12_1048561_contig_477	1048543_contig_599_10_1048543_contig_599	6626	Host-associated;Terrestrial;Rhizoplane;Epiphytes;Arabidopsis rhizosphere;USA: North Carolina
Sp_1048561_contig_477_12_1048561_contig_477	1048552_contig_171_76_1048552_contig_171	6626	Host-associated;Terrestrial;Rhizoplane;Epiphytes;Arabidopsis rhizosphere;USA: North Carolina
Sp_1048561_contig_477_12_1048561_contig_477	1048561_contig_477_12_1048561_contig_477	8470	Host-associated;Terrestrial;Rhizoplane;Epiphytes;Arabidopsis rhizosphere;USA: North Carolina
Sp_1048561_contig_477_12_1048561_contig_477	Ga0055543_100111312_Ga0055543_1001113	8075	Host-associated;Terrestrial;Rhizoplane;Epiphytes;Arabidopsis rhizosphere;USA: North Carolina
Sp_1048561_contig_5711_11_1048561_contig_5711	1048549_contig_4684_11_1048549_contig_4684	6786	Host-associated;Terrestrial;Rhizoplane;Epiphytes;Arabidopsis rhizosphere;USA: North Carolina
Sp_1048561_contig_5711_11_1048561_contig_5711	1048561_contig_5711_11_1048561_contig_5711	6786	Host-associated;Terrestrial;Rhizoplane;Epiphytes;Arabidopsis rhizosphere;USA: North Carolina
Sp_1048564_contig_1341_12_1048564_contig_1341	1048540_contig_168_20_1048540_contig_168	7617	Host-associated;Terrestrial;Rhizoplane;Epiphytes;Arabidopsis rhizosphere;USA: North Carolina
Sp_1048564_contig_1341_12_1048564_contig_1341	1048555_contig_546_17_1048555_contig_546	7617	Host-associated;Terrestrial;Rhizoplane;Epiphytes;Arabidopsis rhizosphere;USA: North Carolina
Sp_1048564_contig_1341_12_1048564_contig_1341	1048564_contig_1341_12_1048564_contig_1341	7746	Host-associated;Terrestrial;Rhizoplane;Epiphytes;Arabidopsis rhizosphere;USA: North Carolina
Sp_1048564_contig_822_9_1048564_contig_822	1048555_contig_857_10_1048555_contig_857	5341	Host-associated;Terrestrial;Rhizoplane;Epiphytes;Arabidopsis rhizosphere;USA: North Carolina
Sp_1048564_contig_822_9_1048564_contig_822	1048564_contig_822_9_1048564_contig_822	6643	Host-associated;Terrestrial;Rhizoplane;Epiphytes;Arabidopsis rhizosphere;USA: North Carolina
Sp_1048567_contig_286_49_1048567_contig_286	1048567_contig_286_49_1048567_contig_286	8336	Environmental;Terrestrial;;;;
Sp_1049370_contig_2157_14_1049370_contig_2157	1049370_contig_2157_14_1049370_contig_2157	7982	Engineered;Aquatic;Nutrient removal;Biological phosphorus removal;Wastewater treatment;Madison Wisconsin USA
Sp_1049373_contig_290_12_1049373_contig_290	1049373_contig_290_12_1049373_contig_290	9478	Engineered;Aquatic;Nutrient removal;Biological phosphorus removal;Wastewater treatment;Madison Wisconsin USA
Sp_1049379_contig_3241_6_1049379_contig_3241	1049379_contig_3241_6_1049379_contig_3241	6523	Engineered;Aquatic;Nutrient removal;Biological phosphorus removal;Wastewater treatment;Madison Wisconsin USA
Sp_1049391_contig_22_258_1049391_contig_22	1049388_contig_714_8_1049388_contig_714	6570	Engineered;Aquatic;Nutrient removal;Biological phosphorus removal;Wastewater treatment;Madison Wisconsin USA
Sp_1049391_contig_22_258_1049391_contig_22	1049391_contig_22_258_1049391_contig_22	6570	Engineered;Aquatic;Nutrient removal;Biological phosphorus removal;Wastewater treatment;Madison Wisconsin USA
Sp_1049403_contig_238_17_1049403_contig_238	1049403_contig_238_17_1049403_contig_238	10896	Engineered;Aquatic;Nutrient removal;Biological phosphorus removal;Wastewater treatment;Madison Wisconsin USA
Sp_1049403_contig_4618_14_1049403_contig_4618	1049403_contig_4618_14_1049403_contig_4618	8003	Engineered;Aquatic;Nutrient removal;Biological phosphorus removal;Wastewater treatment;Madison Wisconsin USA
Sp_1049403_contig_7927_2_1049403_contig_7927	1049403_contig_7927_2_1049403_contig_7927	7621	Engineered;Aquatic;Nutrient removal;Biological phosphorus removal;Wastewater treatment;Madison Wisconsin USA
Sp_1050094_contig_1890_3_1050094_contig_1890	1050094_contig_1890_3_1050094_contig_1890	15287	Host-associated;Host-associated;Phylloplane;Unclassified;Agave;Guanajuato Mexico
Sp_1050097_contig_2115_3_1050097_contig_2115	1050097_contig_2115_3_1050097_contig_2115	8454	Host-associated;Host-associated;Phylloplane;Unclassified;Agave;Guanajato Mexico
Sp_1050100_contig_1770_9_1050100_contig_1770	1050100_contig_1770_9_1050100_contig_1770	12835	Host-associated;Host-associated;Phylloplane;Unclassified;Agave;Guanajuato Mexico
Sp_1050100_contig_2490_5_1050100_contig_2490	1050100_contig_2490_5_1050100_contig_2490	7773	Host-associated;Host-associated;Phylloplane;Unclassified;Agave;Guanajuato Mexico
Sp_1050100_contig_3309_6_1050100_contig_3309	1050100_contig_3309_6_1050100_contig_3309	6993	Host-associated;Host-associated;Phylloplane;Unclassified;Agave;Guanajuato Mexico
Sp_1050100_contig_482_9_1050100_contig_482	1050100_contig_482_9_1050100_contig_482	7030	Host-associated;Host-associated;Phylloplane;Unclassified;Agave;Guanajuato Mexico
Sp_1050103_contig_1108_9_1050103_contig_1108	1050103_contig_1108_9_1050103_contig_1108	7687	Host-associated;Host-associated;Phylloplane;Unclassified;Agave;Guanajuato Mexico
Sp_1050109_contig_1255_3_1050109_contig_1255	1050109_contig_1255_3_1050109_contig_1255	10436	Host-associated;Host-associated;Phylloplane;Unclassified;Agave;Guanajuato Mexico
Sp_1050109_contig_1529_13_1050109_contig_1529	1050109_contig_1529_13_1050109_contig_1529	14016	Host-associated;Host-associated;Phylloplane;Unclassified;Agave;Guanajuato Mexico
Sp_1050109_contig_2146_8_1050109_contig_2146	1050109_contig_2146_8_1050109_contig_2146	8463	Host-associated;Host-associated;Phylloplane;Unclassified;Agave;Guanajuato Mexico
Sp_1054818_contig_17_39_1054818_contig_17	1054818_contig_17_39_1054818_contig_17	6628	Environmental;Terrestrial;Freshwater;Wetlands;Wetland sediment;USA: St. Louis River estuary
Sp_1054821_contig_3604_12_1054821_contig_3604	1054821_contig_3604_12_1054821_contig_3604	5943	Environmental;Terrestrial;Freshwater;Wetlands;Wetland sediment;USA: St. Louis River estuary
Sp_1056013_contig_1373_1_1056013_contig_1373	1056013_contig_1373_1_1056013_contig_1373	6264	Environmental;Terrestrial;Freshwater;Sediment;Freshwater Sediment;USA: Lake Washington Seattle Washington
Sp_1056013_contig_3541_8_1056013_contig_3541	1056013_contig_3541_8_1056013_contig_3541	3835	Environmental;Terrestrial;Freshwater;Sediment;Freshwater Sediment;USA: Lake Washington Seattle Washington
Sp_1056013_contig_603_14_1056013_contig_603	1056013_contig_603_14_1056013_contig_603	9118	Environmental;Terrestrial;Freshwater;Sediment;Freshwater Sediment;USA: Lake Washington Seattle Washington
Sp_1056013_contig_603_14_1056013_contig_603	1056037_contig_128_1_1056037_contig_128	9118	Environmental;Terrestrial;Freshwater;Sediment;Freshwater Sediment;USA: Lake Washington Seattle Washington
Sp_1056013_contig_617_7_1056013_contig_617	1056013_contig_617_7_1056013_contig_617	9606	Environmental;Terrestrial;Freshwater;Sediment;Freshwater Sediment;USA: Lake Washington Seattle Washington
Sp_1056016_contig_617_13_1056016_contig_617	1056019_contig_711_1_1056019_contig_711	8685	Environmental;Terrestrial;Freshwater;Sediment;Freshwater Sediment;USA: Lake Washington Seattle Washington
Sp_1056016_contig_617_13_1056016_contig_617	1056040_contig_1698_13_1056040_contig_1698	8014	Environmental;Terrestrial;Freshwater;Sediment;Freshwater Sediment;USA: Lake Washington Seattle Washington
Sp_1056016_contig_617_13_1056016_contig_617	1056043_contig_1028_13_1056043_contig_1028	8014	Environmental;Terrestrial;Freshwater;Sediment;Freshwater Sediment;USA: Lake Washington Seattle Washington
Sp_1056016_contig_617_13_1056016_contig_617	1056046_contig_1429_13_1056046_contig_1429	8014	Environmental;Terrestrial;Freshwater;Sediment;Freshwater Sediment;USA: Lake Washington Seattle Washington
Sp_1056016_contig_617_13_1056016_contig_617	1056085_contig_1089_13_1056085_contig_1089	8014	Environmental;Terrestrial;Freshwater;Sediment;Freshwater Sediment;USA: Lake Washington Seattle Washington
Sp_1056016_contig_617_13_1056016_contig_617	1056094_contig_798_13_1056094_contig_798	8014	Environmental;Terrestrial;Freshwater;Sediment;Freshwater Sediment;USA: Lake Washington Seattle Washington
Sp_1056016_contig_617_13_1056016_contig_617	1056109_contig_1058_13_1056109_contig_1058	8014	Environmental;Terrestrial;Freshwater;Sediment;Freshwater Sediment;USA: Lake Washington Seattle Washington
Sp_1056016_contig_617_13_1056016_contig_617	1056112_contig_680_13_1056112_contig_680	8014	Environmental;Terrestrial;Freshwater;Sediment;Freshwater Sediment;USA: Lake Washington Seattle Washington
Sp_1056016_contig_617_13_1056016_contig_617	1056115_contig_668_13_1056115_contig_668	8014	Environmental;Terrestrial;Freshwater;Sediment;Freshwater Sediment;USA: Lake Washington Seattle Washington
Sp_1056016_contig_617_13_1056016_contig_617	1056133_contig_1063_13_1056133_contig_1063	8014	Environmental;Terrestrial;Freshwater;Sediment;Freshwater Sediment;USA: Lake Washington Seattle Washington
Sp_1056016_contig_617_13_1056016_contig_617	1056136_contig_974_13_1056136_contig_974	8014	Environmental;Terrestrial;Freshwater;Sediment;Freshwater Sediment;USA: Lake Washington Seattle Washington
Sp_1056016_contig_617_13_1056016_contig_617	1056157_contig_1017_13_1056157_contig_1017	8014	Environmental;Terrestrial;Freshwater;Sediment;Freshwater Sediment;USA: Lake Washington Seattle Washington
Sp_1056016_contig_617_13_1056016_contig_617	1056160_contig_963_13_1056160_contig_963	8014	Environmental;Terrestrial;Freshwater;Sediment;Freshwater Sediment;USA: Lake Washington Seattle Washington
Sp_1056016_contig_617_13_1056016_contig_617	1056163_contig_626_13_1056163_contig_626	8014	Environmental;Terrestrial;Freshwater;Sediment;Freshwater Sediment;USA: Lake Washington Seattle Washington
Sp_1056016_contig_617_13_1056016_contig_617	1056166_contig_1135_13_1056166_contig_1135	8014	Environmental;Terrestrial;Freshwater;Sediment;Freshwater Sediment;USA: Lake Washington Seattle Washington
Sp_1056016_contig_617_13_1056016_contig_617	1056193_contig_1244_13_1056193_contig_1244	8014	Environmental;Terrestrial;Freshwater;Sediment;Freshwater Sediment;USA: Lake Washington Seattle Washington
Sp_1056016_contig_617_13_1056016_contig_617	1056196_contig_1182_13_1056196_contig_1182	8014	Environmental;Terrestrial;Freshwater;Sediment;Freshwater Sediment;USA: Lake Washington Seattle Washington
Sp_1056016_contig_617_13_1056016_contig_617	1056202_contig_949_13_1056202_contig_949	8014	Environmental;Terrestrial;Freshwater;Sediment;Freshwater Sediment;USA: Lake Washington Seattle Washington
Sp_1056016_contig_617_13_1056016_contig_617	1056217_contig_650_13_1056217_contig_650	8014	Environmental;Terrestrial;Freshwater;Sediment;Freshwater Sediment;USA: Lake Washington Seattle Washington
Sp_1056016_contig_617_13_1056016_contig_617	1056220_contig_877_13_1056220_contig_877	8014	Environmental;Terrestrial;Freshwater;Sediment;Freshwater Sediment;USA: Lake Washington Seattle Washington
Sp_1056016_contig_617_13_1056016_contig_617	1056241_contig_1451_13_1056241_contig_1451	8014	Environmental;Terrestrial;Freshwater;Sediment;Freshwater Sediment;USA: Lake Washington Seattle Washington
Sp_1056016_contig_617_13_1056016_contig_617	1056244_contig_769_3_1056244_contig_769	8585	Environmental;Terrestrial;Freshwater;Sediment;Freshwater Sediment;USA: Lake Washington Seattle Washington
Sp_1056016_contig_617_13_1056016_contig_617	1056016_contig_617_13_1056016_contig_617	9130	Environmental;Terrestrial;Freshwater;Sediment;Freshwater;USA: Lake Washington Seattle Washington
Sp_1056016_contig_617_13_1056016_contig_617	1056022_contig_355_14_1056022_contig_355	10488	Environmental;Terrestrial;Freshwater;Sediment;Freshwater;USA: Lake Washington Seattle Washington
Sp_1056016_contig_617_13_1056016_contig_617	1056061_contig_1165_13_1056061_contig_1165	8014	Environmental;Terrestrial;Freshwater;Sediment;Freshwater;USA: Lake Washington Seattle Washington
Sp_1056016_contig_617_13_1056016_contig_617	1056064_contig_774_13_1056064_contig_774	8014	Environmental;Terrestrial;Freshwater;Sediment;Freshwater;USA: Lake Washington Seattle Washington
Sp_1056016_contig_617_13_1056016_contig_617	1056067_contig_888_13_1056067_contig_888	8014	Environmental;Terrestrial;Freshwater;Sediment;Freshwater;USA: Lake Washington Seattle Washington
Sp_1056016_contig_617_13_1056016_contig_617	1056070_contig_1309_13_1056070_contig_1309	8014	Environmental;Terrestrial;Freshwater;Sediment;Freshwater;USA: Lake Washington Seattle Washington
Sp_1056016_contig_617_13_1056016_contig_617	1056088_contig_736_13_1056088_contig_736	8014	Environmental;Terrestrial;Freshwater;Sediment;Freshwater;USA: Lake Washington Seattle Washington
Sp_1056016_contig_617_13_1056016_contig_617	1056091_contig_881_13_1056091_contig_881	8014	Environmental;Terrestrial;Freshwater;Sediment;Freshwater;USA: Lake Washington Seattle Washington
Sp_1056016_contig_617_13_1056016_contig_617	1056118_contig_753_13_1056118_contig_753	8014	Environmental;Terrestrial;Freshwater;Sediment;Freshwater;USA: Lake Washington Seattle Washington
Sp_1056016_contig_617_13_1056016_contig_617	1056139_contig_200_13_1056139_contig_200	10404	Environmental;Terrestrial;Freshwater;Sediment;Freshwater;USA: Lake Washington Seattle Washington
Sp_1056016_contig_617_13_1056016_contig_617	1056139_contig_687_13_1056139_contig_687	8014	Environmental;Terrestrial;Freshwater;Sediment;Freshwater;USA: Lake Washington Seattle Washington
Sp_1056016_contig_617_13_1056016_contig_617	1056142_contig_806_13_1056142_contig_806	8014	Environmental;Terrestrial;Freshwater;Sediment;Freshwater;USA: Lake Washington Seattle Washington
Sp_1056016_contig_638_9_1056016_contig_638	1056016_contig_638_9_1056016_contig_638	7558	Environmental;Terrestrial;Freshwater;Sediment;Freshwater;USA: Lake Washington Seattle Washington
Sp_1056019_contig_130_3_1056019_contig_130	1056019_contig_130_3_1056019_contig_130	10931	Environmental;Terrestrial;Freshwater;Sediment;Freshwater Sediment;USA: Lake Washington Seattle Washington
Sp_1056019_contig_130_3_1056019_contig_130	1056031_contig_587_1_1056031_contig_587	6645	Environmental;Terrestrial;Freshwater;Sediment;Freshwater Sediment;USA: Lake Washington Seattle Washington
Sp_1056019_contig_130_3_1056019_contig_130	1056043_contig_1281_14_1056043_contig_1281	7059	Environmental;Terrestrial;Freshwater;Sediment;Freshwater Sediment;USA: Lake Washington Seattle Washington
Sp_1056019_contig_130_3_1056019_contig_130	1056049_contig_699_1_1056049_contig_699	6645	Environmental;Terrestrial;Freshwater;Sediment;Freshwater Sediment;USA: Lake Washington Seattle Washington
Sp_1056019_contig_130_3_1056019_contig_130	1056058_contig_311_21_1056058_contig_311	6645	Environmental;Terrestrial;Freshwater;Sediment;Freshwater Sediment;USA: Lake Washington Seattle Washington
Sp_1056019_contig_130_3_1056019_contig_130	1056079_contig_873_1_1056079_contig_873	6645	Environmental;Terrestrial;Freshwater;Sediment;Freshwater Sediment;USA: Lake Washington Seattle Washington
Sp_1056019_contig_130_3_1056019_contig_130	1056067_contig_92_33_1056067_contig_92	7059	Environmental;Terrestrial;Freshwater;Sediment;Freshwater;USA: Lake Washington Seattle Washington
Sp_1056019_contig_130_3_1056019_contig_130	1056070_contig_1281_14_1056070_contig_1281	7059	Environmental;Terrestrial;Freshwater;Sediment;Freshwater;USA: Lake Washington Seattle Washington
Sp_1056019_contig_707_13_1056019_contig_707	1056013_contig_703_13_1056013_contig_703	8966	Environmental;Terrestrial;Freshwater;Sediment;Freshwater Sediment;USA: Lake Washington Seattle Washington
Sp_1056019_contig_707_13_1056019_contig_707	1056019_contig_707_13_1056019_contig_707	8966	Environmental;Terrestrial;Freshwater;Sediment;Freshwater Sediment;USA: Lake Washington Seattle Washington
Sp_1056019_contig_707_13_1056019_contig_707	1056040_contig_1529_7_1056040_contig_1529	4770	Environmental;Terrestrial;Freshwater;Sediment;Freshwater Sediment;USA: Lake Washington Seattle Washington
Sp_1056019_contig_707_13_1056019_contig_707	1056016_contig_652_7_1056016_contig_652	8938	Environmental;Terrestrial;Freshwater;Sediment;Freshwater;USA: Lake Washington Seattle Washington
Sp_1056019_contig_707_13_1056019_contig_707	1056022_contig_619_7_1056022_contig_619	8966	Environmental;Terrestrial;Freshwater;Sediment;Freshwater;USA: Lake Washington Seattle Washington
Sp_1056019_contig_891_8_1056019_contig_891	1056019_contig_891_8_1056019_contig_891	5703	Environmental;Terrestrial;Freshwater;Sediment;Freshwater Sediment;USA: Lake Washington Seattle Washington
Sp_1056022_contig_1201_6_1056022_contig_1201	1056019_contig_1378_1_1056019_contig_1378	6691	Environmental;Terrestrial;Freshwater;Sediment;Freshwater Sediment;USA: Lake Washington Seattle Washington
Sp_1056022_contig_1201_6_1056022_contig_1201	1056037_contig_1245_6_1056037_contig_1245	6691	Environmental;Terrestrial;Freshwater;Sediment;Freshwater Sediment;USA: Lake Washington Seattle Washington
Sp_1056022_contig_1201_6_1056022_contig_1201	1056040_contig_2438_10_1056040_contig_2438	6691	Environmental;Terrestrial;Freshwater;Sediment;Freshwater Sediment;USA: Lake Washington Seattle Washington
Sp_1056022_contig_1201_6_1056022_contig_1201	1056046_contig_1846_1_1056046_contig_1846	6691	Environmental;Terrestrial;Freshwater;Sediment;Freshwater Sediment;USA: Lake Washington Seattle Washington
Sp_1056022_contig_1201_6_1056022_contig_1201	1056016_contig_1252_3_1056016_contig_1252	6582	Environmental;Terrestrial;Freshwater;Sediment;Freshwater;USA: Lake Washington Seattle Washington
Sp_1056022_contig_1201_6_1056022_contig_1201	1056022_contig_1201_6_1056022_contig_1201	6691	Environmental;Terrestrial;Freshwater;Sediment;Freshwater;USA: Lake Washington Seattle Washington
Sp_1056022_contig_1201_6_1056022_contig_1201	1056064_contig_1066_8_1056064_contig_1066	6663	Environmental;Terrestrial;Freshwater;Sediment;Freshwater;USA: Lake Washington Seattle Washington
Sp_1056022_contig_1201_6_1056022_contig_1201	1056067_contig_1347_10_1056067_contig_1347	6409	Environmental;Terrestrial;Freshwater;Sediment;Freshwater;USA: Lake Washington Seattle Washington
Sp_1056022_contig_460_3_1056022_contig_460	1056022_contig_460_3_1056022_contig_460	10222	Environmental;Terrestrial;Freshwater;Sediment;Freshwater;USA: Lake Washington Seattle Washington
Sp_1056025_contig_12_24_1056025_contig_12	1056025_contig_12_24_1056025_contig_12	8069	Environmental;Terrestrial;Freshwater;Sediment;Freshwater Sediment;USA: Lake Washington Seattle Washington
Sp_1056025_contig_1468_1_1056025_contig_1468	1056025_contig_1468_1_1056025_contig_1468	7317	Environmental;Terrestrial;Freshwater;Sediment;Freshwater Sediment;USA: Lake Washington Seattle Washington
Sp_1056025_contig_1468_1_1056025_contig_1468	1056028_contig_955_10_1056028_contig_955	7323	Environmental;Terrestrial;Freshwater;Sediment;Freshwater Sediment;USA: Lake Washington Seattle Washington
Sp_1056025_contig_1468_1_1056025_contig_1468	1056031_contig_1248_7_1056031_contig_1248	7219	Environmental;Terrestrial;Freshwater;Sediment;Freshwater Sediment;USA: Lake Washington Seattle Washington
Sp_1056025_contig_1657_9_1056025_contig_1657	1056013_contig_1210_1_1056013_contig_1210	6505	Environmental;Terrestrial;Freshwater;Sediment;Freshwater Sediment;USA: Lake Washington Seattle Washington
Sp_1056025_contig_1657_9_1056025_contig_1657	1056019_contig_1341_4_1056019_contig_1341	6398	Environmental;Terrestrial;Freshwater;Sediment;Freshwater Sediment;USA: Lake Washington Seattle Washington
Sp_1056025_contig_1657_9_1056025_contig_1657	1056025_contig_1657_9_1056025_contig_1657	6778	Environmental;Terrestrial;Freshwater;Sediment;Freshwater Sediment;USA: Lake Washington Seattle Washington
Sp_1056025_contig_1657_9_1056025_contig_1657	1056028_contig_1115_4_1056028_contig_1115	6798	Environmental;Terrestrial;Freshwater;Sediment;Freshwater Sediment;USA: Lake Washington Seattle Washington
Sp_1056025_contig_1657_9_1056025_contig_1657	1056031_contig_1211_12_1056031_contig_1211	7103	Environmental;Terrestrial;Freshwater;Sediment;Freshwater Sediment;USA: Lake Washington Seattle Washington
Sp_1056025_contig_1657_9_1056025_contig_1657	1056034_contig_1328_12_1056034_contig_1328	6586	Environmental;Terrestrial;Freshwater;Sediment;Freshwater Sediment;USA: Lake Washington Seattle Washington
Sp_1056025_contig_1657_9_1056025_contig_1657	1056022_contig_1170_4_1056022_contig_1170	6778	Environmental;Terrestrial;Freshwater;Sediment;Freshwater;USA: Lake Washington Seattle Washington
Sp_1056028_contig_471_15_1056028_contig_471	1056028_contig_471_15_1056028_contig_471	8739	Environmental;Terrestrial;Freshwater;Sediment;Freshwater Sediment;USA: Lake Washington Seattle Washington
Sp_1056031_contig_431_5_1056031_contig_431	1056031_contig_431_5_1056031_contig_431	10989	Environmental;Terrestrial;Freshwater;Sediment;Freshwater Sediment;USA: Lake Washington Seattle Washington
Sp_1056034_contig_34_3_1056034_contig_34	1056034_contig_34_3_1056034_contig_34	10820	Environmental;Terrestrial;Freshwater;Sediment;Freshwater Sediment;USA: Lake Washington Seattle Washington
Sp_1056034_contig_34_3_1056034_contig_34	1056052_contig_1_571_1056052_contig_1	10792	Environmental;Terrestrial;Freshwater;Sediment;Freshwater Sediment;USA: Lake Washington Seattle Washington
Sp_1056034_contig_34_3_1056034_contig_34	1056106_contig_1_82_1056106_contig_1	10792	Environmental;Terrestrial;Freshwater;Sediment;Freshwater Sediment;USA: Lake Washington Seattle Washington
Sp_1056034_contig_34_3_1056034_contig_34	1056082_contig_1_82_1056082_contig_1	10792	Environmental;Terrestrial;Freshwater;Sediment;Freshwater;USA: Lake Washington Seattle Washington
Sp_1056034_contig_454_2_1056034_contig_454	1056034_contig_454_2_1056034_contig_454	8134	Environmental;Terrestrial;Freshwater;Sediment;Freshwater Sediment;USA: Lake Washington Seattle Washington
Sp_1056037_contig_53_20_1056037_contig_53	1056013_contig_653_1_1056013_contig_653	7249	Environmental;Terrestrial;Freshwater;Sediment;Freshwater Sediment;USA: Lake Washington Seattle Washington
Sp_1056037_contig_53_20_1056037_contig_53	1056037_contig_119_20_1056037_contig_119	12329	Environmental;Terrestrial;Freshwater;Sediment;Freshwater Sediment;USA: Lake Washington Seattle Washington
Sp_1056037_contig_53_20_1056037_contig_53	1056037_contig_52_20_1056037_contig_52	12329	Environmental;Terrestrial;Freshwater;Sediment;Freshwater Sediment;USA: Lake Washington Seattle Washington
Sp_1056037_contig_53_20_1056037_contig_53	1056037_contig_53_20_1056037_contig_53	12329	Environmental;Terrestrial;Freshwater;Sediment;Freshwater Sediment;USA: Lake Washington Seattle Washington
Sp_1056037_contig_53_20_1056037_contig_53	1056040_contig_538_3_1056040_contig_538	12329	Environmental;Terrestrial;Freshwater;Sediment;Freshwater Sediment;USA: Lake Washington Seattle Washington
Sp_1056037_contig_53_20_1056037_contig_53	1056085_contig_410_25_1056085_contig_410	6607	Environmental;Terrestrial;Freshwater;Sediment;Freshwater Sediment;USA: Lake Washington Seattle Washington
Sp_1056037_contig_53_20_1056037_contig_53	1056094_contig_166_22_1056094_contig_166	12329	Environmental;Terrestrial;Freshwater;Sediment;Freshwater Sediment;USA: Lake Washington Seattle Washington
Sp_1056037_contig_53_20_1056037_contig_53	1056109_contig_97_32_1056109_contig_97	12329	Environmental;Terrestrial;Freshwater;Sediment;Freshwater Sediment;USA: Lake Washington Seattle Washington
Sp_1056037_contig_53_20_1056037_contig_53	1056112_contig_111_4_1056112_contig_111	12329	Environmental;Terrestrial;Freshwater;Sediment;Freshwater Sediment;USA: Lake Washington Seattle Washington
Sp_1056037_contig_53_20_1056037_contig_53	1056115_contig_560_16_1056115_contig_560	7249	Environmental;Terrestrial;Freshwater;Sediment;Freshwater Sediment;USA: Lake Washington Seattle Washington
Sp_1056037_contig_53_20_1056037_contig_53	1056133_contig_164_32_1056133_contig_164	6607	Environmental;Terrestrial;Freshwater;Sediment;Freshwater Sediment;USA: Lake Washington Seattle Washington
Sp_1056037_contig_53_20_1056037_contig_53	1056136_contig_178_27_1056136_contig_178	12329	Environmental;Terrestrial;Freshwater;Sediment;Freshwater Sediment;USA: Lake Washington Seattle Washington
Sp_1056037_contig_53_20_1056037_contig_53	1056157_contig_142_6_1056157_contig_142	12329	Environmental;Terrestrial;Freshwater;Sediment;Freshwater Sediment;USA: Lake Washington Seattle Washington
Sp_1056037_contig_53_20_1056037_contig_53	1056163_contig_485_1_1056163_contig_485	7249	Environmental;Terrestrial;Freshwater;Sediment;Freshwater Sediment;USA: Lake Washington Seattle Washington
Sp_1056037_contig_53_20_1056037_contig_53	1056166_contig_666_16_1056166_contig_666	10424	Environmental;Terrestrial;Freshwater;Sediment;Freshwater Sediment;USA: Lake Washington Seattle Washington
Sp_1056037_contig_53_20_1056037_contig_53	1056196_contig_956_16_1056196_contig_956	7249	Environmental;Terrestrial;Freshwater;Sediment;Freshwater Sediment;USA: Lake Washington Seattle Washington
Sp_1056037_contig_53_20_1056037_contig_53	1056217_contig_905_8_1056217_contig_905	5237	Environmental;Terrestrial;Freshwater;Sediment;Freshwater Sediment;USA: Lake Washington Seattle Washington
Sp_1056037_contig_53_20_1056037_contig_53	1056220_contig_399_7_1056220_contig_399	11363	Environmental;Terrestrial;Freshwater;Sediment;Freshwater Sediment;USA: Lake Washington Seattle Washington
Sp_1056037_contig_53_20_1056037_contig_53	1056268_contig_1246_1_1056268_contig_1246	7249	Environmental;Terrestrial;Freshwater;Sediment;Freshwater Sediment;USA: Lake Washington Seattle Washington
Sp_1056037_contig_53_20_1056037_contig_53	1056061_contig_306_27_1056061_contig_306	12329	Environmental;Terrestrial;Freshwater;Sediment;Freshwater;USA: Lake Washington Seattle Washington
Sp_1056037_contig_53_20_1056037_contig_53	1056064_contig_82_39_1056064_contig_82	12329	Environmental;Terrestrial;Freshwater;Sediment;Freshwater;USA: Lake Washington Seattle Washington
Sp_1056037_contig_53_20_1056037_contig_53	1056067_contig_341_1_1056067_contig_341	6607	Environmental;Terrestrial;Freshwater;Sediment;Freshwater;USA: Lake Washington Seattle Washington
Sp_1056037_contig_53_20_1056037_contig_53	1056070_contig_458_1_1056070_contig_458	6607	Environmental;Terrestrial;Freshwater;Sediment;Freshwater;USA: Lake Washington Seattle Washington
Sp_1056037_contig_53_20_1056037_contig_53	1056088_contig_54_40_1056088_contig_54	12329	Environmental;Terrestrial;Freshwater;Sediment;Freshwater;USA: Lake Washington Seattle Washington
Sp_1056037_contig_53_20_1056037_contig_53	1056091_contig_328_4_1056091_contig_328	12329	Environmental;Terrestrial;Freshwater;Sediment;Freshwater;USA: Lake Washington Seattle Washington
Sp_1056037_contig_53_20_1056037_contig_53	1056118_contig_90_11_1056118_contig_90	12329	Environmental;Terrestrial;Freshwater;Sediment;Freshwater;USA: Lake Washington Seattle Washington
Sp_1056037_contig_53_20_1056037_contig_53	1056139_contig_966_8_1056139_contig_966	5237	Environmental;Terrestrial;Freshwater;Sediment;Freshwater;USA: Lake Washington Seattle Washington
Sp_1056037_contig_53_20_1056037_contig_53	1056142_contig_269_22_1056142_contig_269	12329	Environmental;Terrestrial;Freshwater;Sediment;Freshwater;USA: Lake Washington Seattle Washington
Sp_1056040_contig_1001_7_1056040_contig_1001	1056040_contig_1001_7_1056040_contig_1001	8158	Environmental;Terrestrial;Freshwater;Sediment;Freshwater Sediment;USA: Lake Washington Seattle Washington
Sp_1056040_contig_1177_15_1056040_contig_1177	1056040_contig_1177_15_1056040_contig_1177	10207	Environmental;Terrestrial;Freshwater;Sediment;Freshwater Sediment;USA: Lake Washington Seattle Washington
Sp_1056040_contig_1177_15_1056040_contig_1177	1056112_contig_663_1_1056112_contig_663	7247	Environmental;Terrestrial;Freshwater;Sediment;Freshwater Sediment;USA: Lake Washington Seattle Washington
Sp_1056040_contig_1177_15_1056040_contig_1177	1056160_contig_988_15_1056160_contig_988	7247	Environmental;Terrestrial;Freshwater;Sediment;Freshwater Sediment;USA: Lake Washington Seattle Washington
Sp_1056040_contig_1177_15_1056040_contig_1177	1056196_contig_1214_1_1056196_contig_1214	7247	Environmental;Terrestrial;Freshwater;Sediment;Freshwater Sediment;USA: Lake Washington Seattle Washington
Sp_1056040_contig_1177_15_1056040_contig_1177	1056088_contig_810_1_1056088_contig_810	7247	Environmental;Terrestrial;Freshwater;Sediment;Freshwater;USA: Lake Washington Seattle Washington
Sp_1056040_contig_1385_8_1056040_contig_1385	1056040_contig_1385_8_1056040_contig_1385	9487	Environmental;Terrestrial;Freshwater;Sediment;Freshwater Sediment;USA: Lake Washington Seattle Washington
Sp_1056040_contig_1385_8_1056040_contig_1385	1056112_contig_146_16_1056112_contig_146	10087	Environmental;Terrestrial;Freshwater;Sediment;Freshwater Sediment;USA: Lake Washington Seattle Washington
Sp_1056040_contig_1385_8_1056040_contig_1385	1056136_contig_176_36_1056136_contig_176	11126	Environmental;Terrestrial;Freshwater;Sediment;Freshwater Sediment;USA: Lake Washington Seattle Washington
Sp_1056040_contig_1385_8_1056040_contig_1385	1056196_contig_314_16_1056196_contig_314	10087	Environmental;Terrestrial;Freshwater;Sediment;Freshwater Sediment;USA: Lake Washington Seattle Washington
Sp_1056040_contig_1385_8_1056040_contig_1385	1056217_contig_107_37_1056217_contig_107	10087	Environmental;Terrestrial;Freshwater;Sediment;Freshwater Sediment;USA: Lake Washington Seattle Washington
Sp_1056040_contig_1385_8_1056040_contig_1385	1056064_contig_203_36_1056064_contig_203	10087	Environmental;Terrestrial;Freshwater;Sediment;Freshwater;USA: Lake Washington Seattle Washington
Sp_1056040_contig_1385_8_1056040_contig_1385	1056088_contig_218_16_1056088_contig_218	11126	Environmental;Terrestrial;Freshwater;Sediment;Freshwater;USA: Lake Washington Seattle Washington
Sp_1056040_contig_1385_8_1056040_contig_1385	1056118_contig_123_36_1056118_contig_123	11126	Environmental;Terrestrial;Freshwater;Sediment;Freshwater;USA: Lake Washington Seattle Washington
Sp_1056040_contig_1593_7_1056040_contig_1593	1056040_contig_1593_7_1056040_contig_1593	8689	Environmental;Terrestrial;Freshwater;Sediment;Freshwater Sediment;USA: Lake Washington Seattle Washington
Sp_1056040_contig_2807_8_1056040_contig_2807	1056040_contig_2807_8_1056040_contig_2807	5970	Environmental;Terrestrial;Freshwater;Sediment;Freshwater Sediment;USA: Lake Washington Seattle Washington
Sp_1056040_contig_894_17_1056040_contig_894	1056040_contig_894_17_1056040_contig_894	11757	Environmental;Terrestrial;Freshwater;Sediment;Freshwater Sediment;USA: Lake Washington Seattle Washington
Sp_1056043_contig_2082_6_1056043_contig_2082	1056019_contig_1953_5_1056019_contig_1953	5611	Environmental;Terrestrial;Freshwater;Sediment;Freshwater Sediment;USA: Lake Washington Seattle Washington
Sp_1056043_contig_2082_6_1056043_contig_2082	1056043_contig_2082_6_1056043_contig_2082	5611	Environmental;Terrestrial;Freshwater;Sediment;Freshwater Sediment;USA: Lake Washington Seattle Washington
Sp_1056049_contig_1367_14_1056049_contig_1367	1056049_contig_1367_14_1056049_contig_1367	8623	Environmental;Terrestrial;Freshwater;Sediment;Freshwater Sediment;USA: Lake Washington Seattle Washington
Sp_1056049_contig_353_13_1056049_contig_353	1056049_contig_353_13_1056049_contig_353	8385	Environmental;Terrestrial;Freshwater;Sediment;Freshwater Sediment;USA: Lake Washington Seattle Washington
Sp_1056049_contig_353_13_1056049_contig_353	1056094_contig_155_15_1056094_contig_155	7355	Environmental;Terrestrial;Freshwater;Sediment;Freshwater Sediment;USA: Lake Washington Seattle Washington
Sp_1056049_contig_353_13_1056049_contig_353	1056133_contig_495_9_1056133_contig_495	8385	Environmental;Terrestrial;Freshwater;Sediment;Freshwater Sediment;USA: Lake Washington Seattle Washington
Sp_1056049_contig_353_13_1056049_contig_353	1056157_contig_324_13_1056157_contig_324	8385	Environmental;Terrestrial;Freshwater;Sediment;Freshwater Sediment;USA: Lake Washington Seattle Washington
Sp_1056049_contig_353_13_1056049_contig_353	1056193_contig_392_13_1056193_contig_392	8385	Environmental;Terrestrial;Freshwater;Sediment;Freshwater Sediment;USA: Lake Washington Seattle Washington
Sp_1056049_contig_353_13_1056049_contig_353	1056268_contig_809_13_1056268_contig_809	8385	Environmental;Terrestrial;Freshwater;Sediment;Freshwater Sediment;USA: Lake Washington Seattle Washington
Sp_1056049_contig_353_13_1056049_contig_353	1056118_contig_1927_7_1056118_contig_1927	4154	Environmental;Terrestrial;Freshwater;Sediment;Freshwater;USA: Lake Washington Seattle Washington
Sp_1056049_contig_66_36_1056049_contig_66	1056049_contig_66_36_1056049_contig_66	6048	Environmental;Terrestrial;Freshwater;Sediment;Freshwater Sediment;USA: Lake Washington Seattle Washington
Sp_1056049_contig_66_36_1056049_contig_66	1056058_contig_25_25_1056058_contig_25	6048	Environmental;Terrestrial;Freshwater;Sediment;Freshwater Sediment;USA: Lake Washington Seattle Washington
Sp_1056052_contig_763_2_1056052_contig_763	1056052_contig_763_2_1056052_contig_763	8011	Environmental;Terrestrial;Freshwater;Sediment;Freshwater Sediment;USA: Lake Washington Seattle Washington
Sp_1056055_contig_1116_2_1056055_contig_1116	1056055_contig_1116_2_1056055_contig_1116	8072	Environmental;Terrestrial;Freshwater;Sediment;Freshwater Sediment;USA: Lake Washington Seattle Washington
Sp_1056055_contig_1116_2_1056055_contig_1116	1056190_contig_1645_1_1056190_contig_1645	4864	Environmental;Terrestrial;Freshwater;Sediment;Freshwater Sediment;USA: Lake Washington Seattle Washington
Sp_1056055_contig_2449_4_1056055_contig_2449	1056055_contig_2449_3_1056055_contig_2449	3704	Environmental;Terrestrial;Freshwater;Sediment;Freshwater Sediment;USA: Lake Washington Seattle Washington
Sp_1056055_contig_358_13_1056055_contig_358	1056055_contig_358_13_1056055_contig_358	7270	Environmental;Terrestrial;Freshwater;Sediment;Freshwater Sediment;USA: Lake Washington Seattle Washington
Sp_1056055_contig_370_16_1056055_contig_370	1056055_contig_370_16_1056055_contig_370	7831	Environmental;Terrestrial;Freshwater;Sediment;Freshwater Sediment;USA: Lake Washington Seattle Washington
Sp_1056055_contig_767_9_1056055_contig_767	1056055_contig_767_9_1056055_contig_767	9069	Environmental;Terrestrial;Freshwater;Sediment;Freshwater Sediment;USA: Lake Washington Seattle Washington
Sp_1056058_contig_1006_14_1056058_contig_1006	1056058_contig_1006_13_1056058_contig_1006	6381	Environmental;Terrestrial;Freshwater;Sediment;Freshwater Sediment;USA: Lake Washington Seattle Washington
Sp_1056058_contig_123_11_1056058_contig_123	1056058_contig_123_11_1056058_contig_123	5802	Environmental;Terrestrial;Freshwater;Sediment;Freshwater Sediment;USA: Lake Washington Seattle Washington
Sp_1056058_contig_960_7_1056058_contig_960	1056058_contig_960_7_1056058_contig_960	6773	Environmental;Terrestrial;Freshwater;Sediment;Freshwater Sediment;USA: Lake Washington Seattle Washington
Sp_1056061_contig_1422_13_1056061_contig_1422	1056061_contig_1422_13_1056061_contig_1422	6488	Environmental;Terrestrial;Freshwater;Sediment;Freshwater;USA: Lake Washington Seattle Washington
Sp_1056064_contig_899_11_1056064_contig_899	1056064_contig_899_11_1056064_contig_899	7036	Environmental;Terrestrial;Freshwater;Sediment;Freshwater;USA: Lake Washington Seattle Washington
Sp_1056073_contig_132_15_1056073_contig_132	1056073_contig_132_15_1056073_contig_132	9412	Environmental;Terrestrial;Freshwater;Sediment;Freshwater Sediment;USA: Lake Washington Seattle Washington
Sp_1056073_contig_132_15_1056073_contig_132	1056076_contig_491_11_1056076_contig_491	7341	Environmental;Terrestrial;Freshwater;Sediment;Freshwater Sediment;USA: Lake Washington Seattle Washington
Sp_1056073_contig_132_15_1056073_contig_132	1056097_contig_549_12_1056097_contig_549	7735	Environmental;Terrestrial;Freshwater;Sediment;Freshwater Sediment;USA: Lake Washington Seattle Washington
Sp_1056073_contig_132_15_1056073_contig_132	1056100_contig_649_11_1056100_contig_649	7341	Environmental;Terrestrial;Freshwater;Sediment;Freshwater Sediment;USA: Lake Washington Seattle Washington
Sp_1056073_contig_132_15_1056073_contig_132	1056124_contig_300_11_1056124_contig_300	7341	Environmental;Terrestrial;Freshwater;Sediment;Freshwater Sediment;USA: Lake Washington Seattle Washington
Sp_1056073_contig_473_17_1056073_contig_473	1056025_contig_891_5_1056025_contig_891	7151	Environmental;Terrestrial;Freshwater;Sediment;Freshwater Sediment;USA: Lake Washington Seattle Washington
Sp_1056073_contig_473_17_1056073_contig_473	1056073_contig_473_17_1056073_contig_473	11678	Environmental;Terrestrial;Freshwater;Sediment;Freshwater Sediment;USA: Lake Washington Seattle Washington
Sp_1056073_contig_632_5_1056073_contig_632	1056073_contig_632_5_1056073_contig_632	9640	Environmental;Terrestrial;Freshwater;Sediment;Freshwater Sediment;USA: Lake Washington Seattle Washington
Sp_1056082_contig_13_110_1056082_contig_13	1056028_contig_656_11_1056028_contig_656	7568	Environmental;Terrestrial;Freshwater;Sediment;Freshwater Sediment;USA: Lake Washington Seattle Washington
Sp_1056082_contig_13_110_1056082_contig_13	1056052_contig_677_11_1056052_contig_677	7706	Environmental;Terrestrial;Freshwater;Sediment;Freshwater Sediment;USA: Lake Washington Seattle Washington
Sp_1056082_contig_13_110_1056082_contig_13	1056106_contig_13_110_1056106_contig_13	10638	Environmental;Terrestrial;Freshwater;Sediment;Freshwater Sediment;USA: Lake Washington Seattle Washington
Sp_1056082_contig_13_110_1056082_contig_13	1056127_contig_26_28_1056127_contig_26	10638	Environmental;Terrestrial;Freshwater;Sediment;Freshwater Sediment;USA: Lake Washington Seattle Washington
Sp_1056082_contig_13_110_1056082_contig_13	1056130_contig_13_110_1056130_contig_13	10638	Environmental;Terrestrial;Freshwater;Sediment;Freshwater Sediment;USA: Lake Washington Seattle Washington
Sp_1056082_contig_13_110_1056082_contig_13	1056082_contig_13_110_1056082_contig_13	10638	Environmental;Terrestrial;Freshwater;Sediment;Freshwater;USA: Lake Washington Seattle Washington
Sp_1056088_contig_1054_3_1056088_contig_1054	1056088_contig_1054_3_1056088_contig_1054	6515	Environmental;Terrestrial;Freshwater;Sediment;Freshwater;USA: Lake Washington Seattle Washington
Sp_1056088_contig_1318_6_1056088_contig_1318	1056088_contig_1318_6_1056088_contig_1318	5328	Environmental;Terrestrial;Freshwater;Sediment;Freshwater;USA: Lake Washington Seattle Washington
Sp_1056088_contig_733_14_1056088_contig_733	1056040_contig_1695_14_1056040_contig_1695	8359	Environmental;Terrestrial;Freshwater;Sediment;Freshwater Sediment;USA: Lake Washington Seattle Washington
Sp_1056088_contig_733_14_1056088_contig_733	1056112_contig_677_2_1056112_contig_677	8358	Environmental;Terrestrial;Freshwater;Sediment;Freshwater Sediment;USA: Lake Washington Seattle Washington
Sp_1056088_contig_733_14_1056088_contig_733	1056136_contig_968_2_1056136_contig_968	8360	Environmental;Terrestrial;Freshwater;Sediment;Freshwater Sediment;USA: Lake Washington Seattle Washington
Sp_1056088_contig_733_14_1056088_contig_733	1056160_contig_960_2_1056160_contig_960	8358	Environmental;Terrestrial;Freshwater;Sediment;Freshwater Sediment;USA: Lake Washington Seattle Washington
Sp_1056088_contig_733_14_1056088_contig_733	1056196_contig_1165_13_1056196_contig_1165	8431	Environmental;Terrestrial;Freshwater;Sediment;Freshwater Sediment;USA: Lake Washington Seattle Washington
Sp_1056088_contig_733_14_1056088_contig_733	1056064_contig_772_14_1056064_contig_772	8358	Environmental;Terrestrial;Freshwater;Sediment;Freshwater;USA: Lake Washington Seattle Washington
Sp_1056088_contig_733_14_1056088_contig_733	1056088_contig_733_14_1056088_contig_733	8358	Environmental;Terrestrial;Freshwater;Sediment;Freshwater;USA: Lake Washington Seattle Washington
Sp_1056088_contig_733_14_1056088_contig_733	1056118_contig_750_14_1056118_contig_750	8358	Environmental;Terrestrial;Freshwater;Sediment;Freshwater;USA: Lake Washington Seattle Washington
Sp_1056094_contig_1301_4_1056094_contig_1301	1056094_contig_1301_4_1056094_contig_1301	5775	Environmental;Terrestrial;Freshwater;Sediment;Freshwater Sediment;USA: Lake Washington Seattle Washington
Sp_1056094_contig_1301_4_1056094_contig_1301	1056112_contig_1266_1_1056112_contig_1266	4876	Environmental;Terrestrial;Freshwater;Sediment;Freshwater Sediment;USA: Lake Washington Seattle Washington
Sp_1056094_contig_1301_4_1056094_contig_1301	1056118_contig_1278_1_1056118_contig_1278	5775	Environmental;Terrestrial;Freshwater;Sediment;Freshwater;USA: Lake Washington Seattle Washington
Sp_1056097_contig_1188_6_1056097_contig_1188	1056097_contig_1188_6_1056097_contig_1188	4788	Environmental;Terrestrial;Freshwater;Sediment;Freshwater Sediment;USA: Lake Washington Seattle Washington
Sp_1056097_contig_562_15_1056097_contig_562	1056097_contig_562_15_1056097_contig_562	8814	Environmental;Terrestrial;Freshwater;Sediment;Freshwater Sediment;USA: Lake Washington Seattle Washington
Sp_1056097_contig_562_15_1056097_contig_562	1056124_contig_295_13_1056124_contig_295	8814	Environmental;Terrestrial;Freshwater;Sediment;Freshwater Sediment;USA: Lake Washington Seattle Washington
Sp_1056103_contig_189_2_1056103_contig_189	1056088_contig_904_12_1056088_contig_904	6579	Environmental;Terrestrial;Freshwater;Sediment;Freshwater;USA: Lake Washington Seattle Washington
Sp_1056103_contig_189_2_1056103_contig_189	1056103_contig_189_2_1056103_contig_189	9306	Environmental;Terrestrial;Freshwater;Sediment;Freshwater;USA: Lake Washington Seattle Washington
Sp_1056106_contig_93_21_1056106_contig_93	1056052_contig_248_28_1056052_contig_248	10778	Environmental;Terrestrial;Freshwater;Sediment;Freshwater Sediment;USA: Lake Washington Seattle Washington
Sp_1056106_contig_93_21_1056106_contig_93	1056106_contig_93_21_1056106_contig_93	12157	Environmental;Terrestrial;Freshwater;Sediment;Freshwater Sediment;USA: Lake Washington Seattle Washington
Sp_1056106_contig_93_21_1056106_contig_93	1056127_contig_194_19_1056127_contig_194	12154	Environmental;Terrestrial;Freshwater;Sediment;Freshwater Sediment;USA: Lake Washington Seattle Washington
Sp_1056106_contig_93_21_1056106_contig_93	1056148_contig_46_53_1056148_contig_46	11312	Environmental;Terrestrial;Freshwater;Sediment;Freshwater Sediment;USA: Lake Washington Seattle Washington
Sp_1056106_contig_93_21_1056106_contig_93	1056172_contig_68_27_1056172_contig_68	12154	Environmental;Terrestrial;Freshwater;Sediment;Freshwater Sediment;USA: Lake Washington Seattle Washington
Sp_1056106_contig_93_21_1056106_contig_93	1056253_contig_95_29_1056253_contig_95	12154	Environmental;Terrestrial;Freshwater;Sediment;Freshwater Sediment;USA: Lake Washington Seattle Washington
Sp_1056106_contig_93_21_1056106_contig_93	1056082_contig_24_74_1056082_contig_24	12154	Environmental;Terrestrial;Freshwater;Sediment;Freshwater;USA: Lake Washington Seattle Washington
Sp_1056106_contig_93_21_1056106_contig_93	1056145_contig_44_75_1056145_contig_44	12154	Environmental;Terrestrial;Freshwater;Sediment;Freshwater;USA: Lake Washington Seattle Washington
Sp_1056106_contig_93_21_1056106_contig_93	1056229_contig_21_88_1056229_contig_21	12154	Environmental;Terrestrial;Freshwater;Sediment;Freshwater;USA: Lake Washington Seattle Washington
Sp_1056112_contig_1111_8_1056112_contig_1111	1056112_contig_1111_8_1056112_contig_1111	6106	Environmental;Terrestrial;Freshwater;Sediment;Freshwater Sediment;USA: Lake Washington Seattle Washington
Sp_1056112_contig_1111_8_1056112_contig_1111	1056115_contig_6_185_1056115_contig_6	9751	Environmental;Terrestrial;Freshwater;Sediment;Freshwater Sediment;USA: Lake Washington Seattle Washington
Sp_1056112_contig_1111_8_1056112_contig_1111	1056133_contig_3_388_1056133_contig_3	8235	Environmental;Terrestrial;Freshwater;Sediment;Freshwater Sediment;USA: Lake Washington Seattle Washington
Sp_1056112_contig_1111_8_1056112_contig_1111	1056157_contig_3_388_1056157_contig_3	8235	Environmental;Terrestrial;Freshwater;Sediment;Freshwater Sediment;USA: Lake Washington Seattle Washington
Sp_1056112_contig_1111_8_1056112_contig_1111	1056160_contig_559_7_1056160_contig_559	9805	Environmental;Terrestrial;Freshwater;Sediment;Freshwater Sediment;USA: Lake Washington Seattle Washington
Sp_1056112_contig_1111_8_1056112_contig_1111	1056196_contig_20_161_1056196_contig_20	8231	Environmental;Terrestrial;Freshwater;Sediment;Freshwater Sediment;USA: Lake Washington Seattle Washington
Sp_1056112_contig_1111_8_1056112_contig_1111	1056088_contig_1152_8_1056088_contig_1152	6106	Environmental;Terrestrial;Freshwater;Sediment;Freshwater;USA: Lake Washington Seattle Washington
Sp_1056112_contig_1111_8_1056112_contig_1111	1056118_contig_1167_8_1056118_contig_1167	6106	Environmental;Terrestrial;Freshwater;Sediment;Freshwater;USA: Lake Washington Seattle Washington
Sp_1056115_contig_458_10_1056115_contig_458	1056115_contig_458_10_1056115_contig_458	9656	Environmental;Terrestrial;Freshwater;Sediment;Freshwater Sediment;USA: Lake Washington Seattle Washington
Sp_1056115_contig_458_10_1056115_contig_458	1056091_contig_620_10_1056091_contig_620	9656	Environmental;Terrestrial;Freshwater;Sediment;Freshwater;USA: Lake Washington Seattle Washington
Sp_1056115_contig_671_6_1056115_contig_671	1056115_contig_671_6_1056115_contig_671	8036	Environmental;Terrestrial;Freshwater;Sediment;Freshwater Sediment;USA: Lake Washington Seattle Washington
Sp_1056118_contig_1193_1_1056118_contig_1193	1056118_contig_1193_1_1056118_contig_1193	5663	Environmental;Terrestrial;Freshwater;Sediment;Freshwater;USA: Lake Washington Seattle Washington
Sp_1056121_contig_310_3_1056121_contig_310	1056121_contig_310_3_1056121_contig_310	6692	Environmental;Terrestrial;Freshwater;Sediment;Freshwater;USA: Lake Washington Seattle Washington
Sp_1056124_contig_201_23_1056124_contig_201	1056124_contig_201_23_1056124_contig_201	17246	Environmental;Terrestrial;Freshwater;Sediment;Freshwater Sediment;USA: Lake Washington Seattle Washington
Sp_1056124_contig_201_23_1056124_contig_201	1056148_contig_203_23_1056148_contig_203	17237	Environmental;Terrestrial;Freshwater;Sediment;Freshwater Sediment;USA: Lake Washington Seattle Washington
Sp_1056124_contig_201_23_1056124_contig_201	1056151_contig_65_23_1056151_contig_65	17237	Environmental;Terrestrial;Freshwater;Sediment;Freshwater Sediment;USA: Lake Washington Seattle Washington
Sp_1056124_contig_201_23_1056124_contig_201	1056169_contig_1461_7_1056169_contig_1461	7867	Environmental;Terrestrial;Freshwater;Sediment;Freshwater Sediment;USA: Lake Washington Seattle Washington
Sp_1056124_contig_201_23_1056124_contig_201	1056172_contig_105_23_1056172_contig_105	17237	Environmental;Terrestrial;Freshwater;Sediment;Freshwater Sediment;USA: Lake Washington Seattle Washington
Sp_1056124_contig_201_23_1056124_contig_201	1056181_contig_119_23_1056181_contig_119	17237	Environmental;Terrestrial;Freshwater;Sediment;Freshwater Sediment;USA: Lake Washington Seattle Washington
Sp_1056124_contig_201_23_1056124_contig_201	1056184_contig_84_23_1056184_contig_84	17237	Environmental;Terrestrial;Freshwater;Sediment;Freshwater Sediment;USA: Lake Washington Seattle Washington
Sp_1056124_contig_201_23_1056124_contig_201	1056205_contig_147_23_1056205_contig_147	17237	Environmental;Terrestrial;Freshwater;Sediment;Freshwater Sediment;USA: Lake Washington Seattle Washington
Sp_1056124_contig_201_23_1056124_contig_201	1056208_contig_66_23_1056208_contig_66	17237	Environmental;Terrestrial;Freshwater;Sediment;Freshwater Sediment;USA: Lake Washington Seattle Washington
Sp_1056124_contig_201_23_1056124_contig_201	1056232_contig_57_23_1056232_contig_57	17237	Environmental;Terrestrial;Freshwater;Sediment;Freshwater Sediment;USA: Lake Washington Seattle Washington
Sp_1056124_contig_201_23_1056124_contig_201	1056253_contig_121_23_1056253_contig_121	17237	Environmental;Terrestrial;Freshwater;Sediment;Freshwater Sediment;USA: Lake Washington Seattle Washington
Sp_1056124_contig_201_23_1056124_contig_201	1056256_contig_148_15_1056256_contig_148	12740	Environmental;Terrestrial;Freshwater;Sediment;Freshwater Sediment;USA: Lake Washington Seattle Washington
Sp_1056124_contig_201_23_1056124_contig_201	1056229_contig_151_23_1056229_contig_151	17237	Environmental;Terrestrial;Freshwater;Sediment;Freshwater;USA: Lake Washington Seattle Washington
Sp_1056127_contig_557_9_1056127_contig_557	1056127_contig_557_9_1056127_contig_557	8668	Environmental;Terrestrial;Freshwater;Sediment;Freshwater Sediment;USA: Lake Washington Seattle Washington
Sp_1056127_contig_746_3_1056127_contig_746	1056127_contig_746_3_1056127_contig_746	4877	Environmental;Terrestrial;Freshwater;Sediment;Freshwater Sediment;USA: Lake Washington Seattle Washington
Sp_1056130_contig_1004_6_1056130_contig_1004	1056130_contig_1004_6_1056130_contig_1004	5607	Environmental;Terrestrial;Freshwater;Sediment;Freshwater Sediment;USA: Lake Washington Seattle Washington
Sp_1056130_contig_1004_6_1056130_contig_1004	1056154_contig_1585_7_1056154_contig_1585	5710	Environmental;Terrestrial;Freshwater;Sediment;Freshwater Sediment;USA: Lake Washington Seattle Washington
Sp_1056136_contig_749_1_1056136_contig_749	1056136_contig_749_1_1056136_contig_749	8402	Environmental;Terrestrial;Freshwater;Sediment;Freshwater Sediment;USA: Lake Washington Seattle Washington
Sp_1056139_contig_200_30_1056139_contig_200	1056139_contig_200_30_1056139_contig_200	10175	Environmental;Terrestrial;Freshwater;Sediment;Freshwater;USA: Lake Washington Seattle Washington
Sp_1056139_contig_357_15_1056139_contig_357	1056139_contig_357_15_1056139_contig_357	11502	Environmental;Terrestrial;Freshwater;Sediment;Freshwater;USA: Lake Washington Seattle Washington
Sp_1056148_contig_321_12_1056148_contig_321	1056148_contig_321_12_1056148_contig_321	10354	Environmental;Terrestrial;Freshwater;Sediment;Freshwater Sediment;USA: Lake Washington Seattle Washington
Sp_1056151_contig_63_28_1056151_contig_63	1056148_contig_192_28_1056148_contig_192	11961	Environmental;Terrestrial;Freshwater;Sediment;Freshwater Sediment;USA: Lake Washington Seattle Washington
Sp_1056151_contig_63_28_1056151_contig_63	1056151_contig_63_28_1056151_contig_63	11961	Environmental;Terrestrial;Freshwater;Sediment;Freshwater Sediment;USA: Lake Washington Seattle Washington
Sp_1056151_contig_63_28_1056151_contig_63	1056172_contig_95_28_1056172_contig_95	11961	Environmental;Terrestrial;Freshwater;Sediment;Freshwater Sediment;USA: Lake Washington Seattle Washington
Sp_1056151_contig_63_28_1056151_contig_63	1056181_contig_115_28_1056181_contig_115	11961	Environmental;Terrestrial;Freshwater;Sediment;Freshwater Sediment;USA: Lake Washington Seattle Washington
Sp_1056151_contig_63_28_1056151_contig_63	1056184_contig_83_28_1056184_contig_83	11961	Environmental;Terrestrial;Freshwater;Sediment;Freshwater Sediment;USA: Lake Washington Seattle Washington
Sp_1056151_contig_63_28_1056151_contig_63	1056205_contig_140_28_1056205_contig_140	11961	Environmental;Terrestrial;Freshwater;Sediment;Freshwater Sediment;USA: Lake Washington Seattle Washington
Sp_1056151_contig_63_28_1056151_contig_63	1056208_contig_63_28_1056208_contig_63	11961	Environmental;Terrestrial;Freshwater;Sediment;Freshwater Sediment;USA: Lake Washington Seattle Washington
Sp_1056151_contig_63_28_1056151_contig_63	1056232_contig_56_28_1056232_contig_56	11961	Environmental;Terrestrial;Freshwater;Sediment;Freshwater Sediment;USA: Lake Washington Seattle Washington
Sp_1056151_contig_63_28_1056151_contig_63	1056253_contig_112_28_1056253_contig_112	11961	Environmental;Terrestrial;Freshwater;Sediment;Freshwater Sediment;USA: Lake Washington Seattle Washington
Sp_1056151_contig_63_28_1056151_contig_63	1056229_contig_144_28_1056229_contig_144	11961	Environmental;Terrestrial;Freshwater;Sediment;Freshwater;USA: Lake Washington Seattle Washington
Sp_1056154_contig_1360_8_1056154_contig_1360	1056154_contig_1360_8_1056154_contig_1360	6308	Environmental;Terrestrial;Freshwater;Sediment;Freshwater Sediment;USA: Lake Washington Seattle Washington
Sp_1056154_contig_1448_3_1056154_contig_1448	1056130_contig_897_8_1056130_contig_897	5246	Environmental;Terrestrial;Freshwater;Sediment;Freshwater Sediment;USA: Lake Washington Seattle Washington
Sp_1056154_contig_1448_3_1056154_contig_1448	1056154_contig_1448_3_1056154_contig_1448	5246	Environmental;Terrestrial;Freshwater;Sediment;Freshwater Sediment;USA: Lake Washington Seattle Washington
Sp_1056157_contig_572_10_1056157_contig_572	1056085_contig_557_10_1056085_contig_557	13860	Environmental;Terrestrial;Freshwater;Sediment;Freshwater Sediment;USA: Lake Washington Seattle Washington
Sp_1056157_contig_572_10_1056157_contig_572	1056109_contig_600_9_1056109_contig_600	10638	Environmental;Terrestrial;Freshwater;Sediment;Freshwater Sediment;USA: Lake Washington Seattle Washington
Sp_1056157_contig_572_10_1056157_contig_572	1056133_contig_610_9_1056133_contig_610	10638	Environmental;Terrestrial;Freshwater;Sediment;Freshwater Sediment;USA: Lake Washington Seattle Washington
Sp_1056157_contig_572_10_1056157_contig_572	1056157_contig_572_10_1056157_contig_572	13860	Environmental;Terrestrial;Freshwater;Sediment;Freshwater Sediment;USA: Lake Washington Seattle Washington
Sp_1056157_contig_572_10_1056157_contig_572	1056193_contig_639_10_1056193_contig_639	10638	Environmental;Terrestrial;Freshwater;Sediment;Freshwater Sediment;USA: Lake Washington Seattle Washington
Sp_1056157_contig_572_10_1056157_contig_572	1056220_contig_534_9_1056220_contig_534	10638	Environmental;Terrestrial;Freshwater;Sediment;Freshwater Sediment;USA: Lake Washington Seattle Washington
Sp_1056157_contig_572_10_1056157_contig_572	1056241_contig_821_13_1056241_contig_821	10638	Environmental;Terrestrial;Freshwater;Sediment;Freshwater Sediment;USA: Lake Washington Seattle Washington
Sp_1056157_contig_572_10_1056157_contig_572	1056265_contig_388_9_1056265_contig_388	10638	Environmental;Terrestrial;Freshwater;Sediment;Freshwater Sediment;USA: Lake Washington Seattle Washington
Sp_1056157_contig_572_10_1056157_contig_572	1056061_contig_741_9_1056061_contig_741	10638	Environmental;Terrestrial;Freshwater;Sediment;Freshwater;USA: Lake Washington Seattle Washington
Sp_1056157_contig_889_1_1056157_contig_889	1056157_contig_889_1_1056157_contig_889	9599	Environmental;Terrestrial;Freshwater;Sediment;Freshwater Sediment;USA: Lake Washington Seattle Washington
Sp_1056157_contig_889_1_1056157_contig_889	1056193_contig_1074_18_1056193_contig_1074	7052	Environmental;Terrestrial;Freshwater;Sediment;Freshwater Sediment;USA: Lake Washington Seattle Washington
Sp_1056160_contig_619_5_1056160_contig_619	1056160_contig_619_5_1056160_contig_619	10425	Environmental;Terrestrial;Freshwater;Sediment;Freshwater Sediment;USA: Lake Washington Seattle Washington
Sp_1056166_contig_1769_4_1056166_contig_1769	1056112_contig_410_11_1056112_contig_410	7813	Environmental;Terrestrial;Freshwater;Sediment;Freshwater Sediment;USA: Lake Washington Seattle Washington
Sp_1056166_contig_1769_4_1056166_contig_1769	1056166_contig_1769_4_1056166_contig_1769	6011	Environmental;Terrestrial;Freshwater;Sediment;Freshwater Sediment;USA: Lake Washington Seattle Washington
Sp_1056166_contig_1769_4_1056166_contig_1769	1056142_contig_1300_7_1056142_contig_1300	6011	Environmental;Terrestrial;Freshwater;Sediment;Freshwater;USA: Lake Washington Seattle Washington
Sp_1056166_contig_286_9_1056166_contig_286	1056079_contig_1241_5_1056079_contig_1241	5756	Environmental;Terrestrial;Freshwater;Sediment;Freshwater Sediment;USA: Lake Washington Seattle Washington
Sp_1056166_contig_286_9_1056166_contig_286	1056085_contig_313_8_1056085_contig_313	7397	Environmental;Terrestrial;Freshwater;Sediment;Freshwater Sediment;USA: Lake Washington Seattle Washington
Sp_1056166_contig_286_9_1056166_contig_286	1056109_contig_517_13_1056109_contig_517	8593	Environmental;Terrestrial;Freshwater;Sediment;Freshwater Sediment;USA: Lake Washington Seattle Washington
Sp_1056166_contig_286_9_1056166_contig_286	1056130_contig_857_5_1056130_contig_857	5756	Environmental;Terrestrial;Freshwater;Sediment;Freshwater Sediment;USA: Lake Washington Seattle Washington
Sp_1056166_contig_286_9_1056166_contig_286	1056154_contig_1744_5_1056154_contig_1744	4929	Environmental;Terrestrial;Freshwater;Sediment;Freshwater Sediment;USA: Lake Washington Seattle Washington
Sp_1056166_contig_286_9_1056166_contig_286	1056166_contig_286_9_1056166_contig_286	12820	Environmental;Terrestrial;Freshwater;Sediment;Freshwater Sediment;USA: Lake Washington Seattle Washington
Sp_1056166_contig_286_9_1056166_contig_286	1056067_contig_2164_7_1056067_contig_2164	4714	Environmental;Terrestrial;Freshwater;Sediment;Freshwater;USA: Lake Washington Seattle Washington
Sp_1056166_contig_286_9_1056166_contig_286	1056103_contig_217_6_1056103_contig_217	7397	Environmental;Terrestrial;Freshwater;Sediment;Freshwater;USA: Lake Washington Seattle Washington
Sp_1056166_contig_286_9_1056166_contig_286	1056142_contig_1735_5_1056142_contig_1735	4707	Environmental;Terrestrial;Freshwater;Sediment;Freshwater;USA: Lake Washington Seattle Washington
Sp_1056169_contig_1982_3_1056169_contig_1982	1056169_contig_1982_3_1056169_contig_1982	6217	Environmental;Terrestrial;Freshwater;Sediment;Freshwater Sediment;USA: Lake Washington Seattle Washington
Sp_1056169_contig_1982_3_1056169_contig_1982	1056256_contig_378_6_1056256_contig_378	6217	Environmental;Terrestrial;Freshwater;Sediment;Freshwater Sediment;USA: Lake Washington Seattle Washington
Sp_1056178_contig_891_8_1056178_contig_891	1056178_contig_891_8_1056178_contig_891	5045	Environmental;Terrestrial;Freshwater;Sediment;Freshwater;USA: Lake Washington Seattle Washington
Sp_1056187_contig_230_2_1056187_contig_230	1056136_contig_1103_2_1056136_contig_1103	6389	Environmental;Terrestrial;Freshwater;Sediment;Freshwater Sediment;USA: Lake Washington Seattle Washington
Sp_1056187_contig_230_2_1056187_contig_230	1056160_contig_830_2_1056160_contig_830	8160	Environmental;Terrestrial;Freshwater;Sediment;Freshwater Sediment;USA: Lake Washington Seattle Washington
Sp_1056187_contig_230_2_1056187_contig_230	1056187_contig_184_13_1056187_contig_184	8930	Environmental;Terrestrial;Freshwater;Sediment;Freshwater Sediment;USA: Lake Washington Seattle Washington
Sp_1056187_contig_230_2_1056187_contig_230	1056187_contig_230_2_1056187_contig_230	11521	Environmental;Terrestrial;Freshwater;Sediment;Freshwater Sediment;USA: Lake Washington Seattle Washington
Sp_1056190_contig_19_53_1056190_contig_19	1056052_contig_248_9_1056052_contig_248	13941	Environmental;Terrestrial;Freshwater;Sediment;Freshwater Sediment;USA: Lake Washington Seattle Washington
Sp_1056190_contig_19_53_1056190_contig_19	1056148_contig_46_35_1056148_contig_46	13941	Environmental;Terrestrial;Freshwater;Sediment;Freshwater Sediment;USA: Lake Washington Seattle Washington
Sp_1056190_contig_19_53_1056190_contig_19	1056169_contig_693_16_1056169_contig_693	11763	Environmental;Terrestrial;Freshwater;Sediment;Freshwater Sediment;USA: Lake Washington Seattle Washington
Sp_1056190_contig_19_53_1056190_contig_19	1056181_contig_204_5_1056181_contig_204	11505	Environmental;Terrestrial;Freshwater;Sediment;Freshwater Sediment;USA: Lake Washington Seattle Washington
Sp_1056190_contig_19_53_1056190_contig_19	1056190_contig_19_53_1056190_contig_19	13941	Environmental;Terrestrial;Freshwater;Sediment;Freshwater Sediment;USA: Lake Washington Seattle Washington
Sp_1056190_contig_19_53_1056190_contig_19	1056205_contig_23_53_1056205_contig_23	13941	Environmental;Terrestrial;Freshwater;Sediment;Freshwater Sediment;USA: Lake Washington Seattle Washington
Sp_1056190_contig_19_53_1056190_contig_19	1056214_contig_24_119_1056214_contig_24	13941	Environmental;Terrestrial;Freshwater;Sediment;Freshwater Sediment;USA: Lake Washington Seattle Washington
Sp_1056190_contig_19_53_1056190_contig_19	1056238_contig_28_53_1056238_contig_28	13941	Environmental;Terrestrial;Freshwater;Sediment;Freshwater Sediment;USA: Lake Washington Seattle Washington
Sp_1056190_contig_19_53_1056190_contig_19	1056253_contig_95_9_1056253_contig_95	11763	Environmental;Terrestrial;Freshwater;Sediment;Freshwater Sediment;USA: Lake Washington Seattle Washington
Sp_1056190_contig_19_53_1056190_contig_19	1056256_contig_8_139_1056256_contig_8	13941	Environmental;Terrestrial;Freshwater;Sediment;Freshwater Sediment;USA: Lake Washington Seattle Washington
Sp_1056190_contig_19_53_1056190_contig_19	1056262_contig_29_35_1056262_contig_29	13941	Environmental;Terrestrial;Freshwater;Sediment;Freshwater Sediment;USA: Lake Washington Seattle Washington
Sp_1056190_contig_19_71_1056190_contig_19	1056190_contig_19_71_1056190_contig_19	12443	Environmental;Terrestrial;Freshwater;Sediment;Freshwater Sediment;USA: Lake Washington Seattle Washington
Sp_1056190_contig_340_3_1056190_contig_340	1056190_contig_340_3_1056190_contig_340	10168	Environmental;Terrestrial;Freshwater;Sediment;Freshwater Sediment;USA: Lake Washington Seattle Washington
Sp_1056190_contig_633_8_1056190_contig_633	1056190_contig_633_8_1056190_contig_633	9493	Environmental;Terrestrial;Freshwater;Sediment;Freshwater Sediment;USA: Lake Washington Seattle Washington
Sp_1056193_contig_1_16_1056193_contig_1	1056133_contig_2_15_1056133_contig_2	6391	Environmental;Terrestrial;Freshwater;Sediment;Freshwater Sediment;USA: Lake Washington Seattle Washington
Sp_1056193_contig_1_16_1056193_contig_1	1056157_contig_1_15_1056157_contig_1	6391	Environmental;Terrestrial;Freshwater;Sediment;Freshwater Sediment;USA: Lake Washington Seattle Washington
Sp_1056193_contig_1_16_1056193_contig_1	1056193_contig_1_16_1056193_contig_1	7135	Environmental;Terrestrial;Freshwater;Sediment;Freshwater Sediment;USA: Lake Washington Seattle Washington
Sp_1056193_contig_1_16_1056193_contig_1	1056241_contig_1653_2_1056241_contig_1653	6754	Environmental;Terrestrial;Freshwater;Sediment;Freshwater Sediment;USA: Lake Washington Seattle Washington
Sp_1056193_contig_268_33_1056193_contig_268	1056049_contig_3092_1_1056049_contig_3092	4727	Environmental;Terrestrial;Freshwater;Sediment;Freshwater Sediment;USA: Lake Washington Seattle Washington
Sp_1056193_contig_268_33_1056193_contig_268	1056085_contig_1323_7_1056085_contig_1323	6194	Environmental;Terrestrial;Freshwater;Sediment;Freshwater Sediment;USA: Lake Washington Seattle Washington
Sp_1056193_contig_268_33_1056193_contig_268	1056109_contig_1312_3_1056109_contig_1312	6194	Environmental;Terrestrial;Freshwater;Sediment;Freshwater Sediment;USA: Lake Washington Seattle Washington
Sp_1056193_contig_268_33_1056193_contig_268	1056133_contig_159_32_1056133_contig_159	10672	Environmental;Terrestrial;Freshwater;Sediment;Freshwater Sediment;USA: Lake Washington Seattle Washington
Sp_1056193_contig_268_33_1056193_contig_268	1056157_contig_233_32_1056157_contig_233	10672	Environmental;Terrestrial;Freshwater;Sediment;Freshwater Sediment;USA: Lake Washington Seattle Washington
Sp_1056193_contig_268_33_1056193_contig_268	1056193_contig_268_33_1056193_contig_268	10672	Environmental;Terrestrial;Freshwater;Sediment;Freshwater Sediment;USA: Lake Washington Seattle Washington
Sp_1056193_contig_268_33_1056193_contig_268	1056220_contig_187_32_1056220_contig_187	10672	Environmental;Terrestrial;Freshwater;Sediment;Freshwater Sediment;USA: Lake Washington Seattle Washington
Sp_1056193_contig_268_33_1056193_contig_268	1056241_contig_237_32_1056241_contig_237	10672	Environmental;Terrestrial;Freshwater;Sediment;Freshwater Sediment;USA: Lake Washington Seattle Washington
Sp_1056193_contig_268_33_1056193_contig_268	1056265_contig_148_3_1056265_contig_148	10672	Environmental;Terrestrial;Freshwater;Sediment;Freshwater Sediment;USA: Lake Washington Seattle Washington
Sp_1056193_contig_268_33_1056193_contig_268	1056061_contig_1367_7_1056061_contig_1367	6194	Environmental;Terrestrial;Freshwater;Sediment;Freshwater;USA: Lake Washington Seattle Washington
Sp_1056199_contig_719_3_1056199_contig_719	1056199_contig_719_3_1056199_contig_719	6824	Environmental;Terrestrial;Freshwater;Sediment;Freshwater Sediment;USA: Lake Washington Seattle Washington
Sp_1056199_contig_719_3_1056199_contig_719	1056217_contig_65_3_1056217_contig_65	6674	Environmental;Terrestrial;Freshwater;Sediment;Freshwater Sediment;USA: Lake Washington Seattle Washington
Sp_1056199_contig_719_3_1056199_contig_719	1056223_contig_248_3_1056223_contig_248	6972	Environmental;Terrestrial;Freshwater;Sediment;Freshwater Sediment;USA: Lake Washington Seattle Washington
Sp_1056217_contig_1221_3_1056217_contig_1221	1056217_contig_1221_3_1056217_contig_1221	5601	Environmental;Terrestrial;Freshwater;Sediment;Freshwater Sediment;USA: Lake Washington Seattle Washington
Sp_1056223_contig_166_12_1056223_contig_166	1056223_contig_166_12_1056223_contig_166	9246	Environmental;Terrestrial;Freshwater;Sediment;Freshwater Sediment;USA: Lake Washington Seattle Washington
Sp_1056241_contig_1443_2_1056241_contig_1443	1056085_contig_1038_2_1056085_contig_1038	8554	Environmental;Terrestrial;Freshwater;Sediment;Freshwater Sediment;USA: Lake Washington Seattle Washington
Sp_1056241_contig_1443_2_1056241_contig_1443	1056109_contig_1046_10_1056109_contig_1046	8406	Environmental;Terrestrial;Freshwater;Sediment;Freshwater Sediment;USA: Lake Washington Seattle Washington
Sp_1056241_contig_1443_2_1056241_contig_1443	1056133_contig_1055_2_1056133_contig_1055	8384	Environmental;Terrestrial;Freshwater;Sediment;Freshwater Sediment;USA: Lake Washington Seattle Washington
Sp_1056241_contig_1443_2_1056241_contig_1443	1056157_contig_1009_10_1056157_contig_1009	8404	Environmental;Terrestrial;Freshwater;Sediment;Freshwater Sediment;USA: Lake Washington Seattle Washington
Sp_1056241_contig_1443_2_1056241_contig_1443	1056193_contig_1199_3_1056193_contig_1199	7284	Environmental;Terrestrial;Freshwater;Sediment;Freshwater Sediment;USA: Lake Washington Seattle Washington
Sp_1056241_contig_1443_2_1056241_contig_1443	1056241_contig_1443_2_1056241_contig_1443	8378	Environmental;Terrestrial;Freshwater;Sediment;Freshwater Sediment;USA: Lake Washington Seattle Washington
Sp_1056241_contig_1443_2_1056241_contig_1443	1056265_contig_659_6_1056265_contig_659	8091	Environmental;Terrestrial;Freshwater;Sediment;Freshwater Sediment;USA: Lake Washington Seattle Washington
Sp_1056241_contig_1443_2_1056241_contig_1443	1056061_contig_1102_10_1056061_contig_1102	7284	Environmental;Terrestrial;Freshwater;Sediment;Freshwater;USA: Lake Washington Seattle Washington
Sp_1056241_contig_2264_8_1056241_contig_2264	1056220_contig_1407_8_1056220_contig_1407	5713	Environmental;Terrestrial;Freshwater;Sediment;Freshwater Sediment;USA: Lake Washington Seattle Washington
Sp_1056241_contig_2264_8_1056241_contig_2264	1056241_contig_2264_8_1056241_contig_2264	5713	Environmental;Terrestrial;Freshwater;Sediment;Freshwater Sediment;USA: Lake Washington Seattle Washington
Sp_1056241_contig_2264_8_1056241_contig_2264	1056265_contig_1076_3_1056265_contig_1076	5019	Environmental;Terrestrial;Freshwater;Sediment;Freshwater Sediment;USA: Lake Washington Seattle Washington
Sp_1056241_contig_662_7_1056241_contig_662	1056241_contig_662_7_1056241_contig_662	7129	Environmental;Terrestrial;Freshwater;Sediment;Freshwater Sediment;USA: Lake Washington Seattle Washington
Sp_1056241_contig_736_2_1056241_contig_736	1056241_contig_736_2_1056241_contig_736	12780	Environmental;Terrestrial;Freshwater;Sediment;Freshwater Sediment;USA: Lake Washington Seattle Washington
Sp_1056247_contig_299_4_1056247_contig_299	1056247_contig_299_4_1056247_contig_299	7539	Environmental;Terrestrial;Freshwater;Sediment;Freshwater Sediment;USA: Lake Washington Seattle Washington
Sp_1056247_contig_299_4_1056247_contig_299	1056271_contig_20_139_1056271_contig_20	7539	Environmental;Terrestrial;Freshwater;Sediment;Freshwater Sediment;USA: Lake Washington Seattle Washington
Sp_1056247_contig_943_12_1056247_contig_943	1056199_contig_476_12_1056199_contig_476	8754	Environmental;Terrestrial;Freshwater;Sediment;Freshwater Sediment;USA: Lake Washington Seattle Washington
Sp_1056247_contig_943_12_1056247_contig_943	1056247_contig_943_12_1056247_contig_943	9163	Environmental;Terrestrial;Freshwater;Sediment;Freshwater Sediment;USA: Lake Washington Seattle Washington
Sp_1056247_contig_943_12_1056247_contig_943	1056271_contig_691_4_1056271_contig_691	7144	Environmental;Terrestrial;Freshwater;Sediment;Freshwater Sediment;USA: Lake Washington Seattle Washington
Sp_1056250_contig_188_3_1056250_contig_188	1056226_contig_190_11_1056226_contig_190	7536	Environmental;Terrestrial;Freshwater;Sediment;Freshwater Sediment;USA: Lake Washington Seattle Washington
Sp_1056250_contig_188_3_1056250_contig_188	1056250_contig_188_3_1056250_contig_188	7536	Environmental;Terrestrial;Freshwater;Sediment;Freshwater;USA: Lake Washington Seattle Washington
Sp_1056250_contig_877_2_1056250_contig_877	1056193_contig_42_42_1056193_contig_42	5340	Environmental;Terrestrial;Freshwater;Sediment;Freshwater Sediment;USA: Lake Washington Seattle Washington
Sp_1056250_contig_877_2_1056250_contig_877	1056226_contig_822_11_1056226_contig_822	6027	Environmental;Terrestrial;Freshwater;Sediment;Freshwater Sediment;USA: Lake Washington Seattle Washington
Sp_1056250_contig_877_2_1056250_contig_877	1056274_contig_123_48_1056274_contig_123	6476	Environmental;Terrestrial;Freshwater;Sediment;Freshwater Sediment;USA: Lake Washington Seattle Washington
Sp_1056250_contig_877_2_1056250_contig_877	1056250_contig_877_2_1056250_contig_877	6476	Environmental;Terrestrial;Freshwater;Sediment;Freshwater;USA: Lake Washington Seattle Washington
Sp_1056256_contig_8_157_1056256_contig_8	1056109_contig_2262_2_1056109_contig_2262	4635	Environmental;Terrestrial;Freshwater;Sediment;Freshwater Sediment;USA: Lake Washington Seattle Washington
Sp_1056256_contig_8_157_1056256_contig_8	1056133_contig_2191_6_1056133_contig_2191	4272	Environmental;Terrestrial;Freshwater;Sediment;Freshwater Sediment;USA: Lake Washington Seattle Washington
Sp_1056256_contig_8_157_1056256_contig_8	1056169_contig_79_101_1056169_contig_79	8545	Environmental;Terrestrial;Freshwater;Sediment;Freshwater Sediment;USA: Lake Washington Seattle Washington
Sp_1056256_contig_8_157_1056256_contig_8	1056181_contig_224_5_1056181_contig_224	8131	Environmental;Terrestrial;Freshwater;Sediment;Freshwater Sediment;USA: Lake Washington Seattle Washington
Sp_1056256_contig_8_157_1056256_contig_8	1056184_contig_569_6_1056184_contig_569	4233	Environmental;Terrestrial;Freshwater;Sediment;Freshwater Sediment;USA: Lake Washington Seattle Washington
Sp_1056256_contig_8_157_1056256_contig_8	1056205_contig_23_71_1056205_contig_23	12554	Environmental;Terrestrial;Freshwater;Sediment;Freshwater Sediment;USA: Lake Washington Seattle Washington
Sp_1056256_contig_8_157_1056256_contig_8	1056214_contig_24_101_1056214_contig_24	12554	Environmental;Terrestrial;Freshwater;Sediment;Freshwater Sediment;USA: Lake Washington Seattle Washington
Sp_1056256_contig_8_157_1056256_contig_8	1056238_contig_28_71_1056238_contig_28	12554	Environmental;Terrestrial;Freshwater;Sediment;Freshwater Sediment;USA: Lake Washington Seattle Washington
Sp_1056256_contig_8_157_1056256_contig_8	1056256_contig_8_157_1056256_contig_8	12702	Environmental;Terrestrial;Freshwater;Sediment;Freshwater Sediment;USA: Lake Washington Seattle Washington
Sp_1056262_contig_29_53_1056262_contig_29	1056262_contig_29_53_1056262_contig_29	11191	Environmental;Terrestrial;Freshwater;Sediment;Freshwater Sediment;USA: Lake Washington Seattle Washington
Sp_1056265_contig_1103_3_1056265_contig_1103	1056220_contig_1442_3_1056220_contig_1442	5589	Environmental;Terrestrial;Freshwater;Sediment;Freshwater Sediment;USA: Lake Washington Seattle Washington
Sp_1056265_contig_1103_3_1056265_contig_1103	1056241_contig_2326_3_1056241_contig_2326	5589	Environmental;Terrestrial;Freshwater;Sediment;Freshwater Sediment;USA: Lake Washington Seattle Washington
Sp_1056265_contig_1103_3_1056265_contig_1103	1056265_contig_1103_3_1056265_contig_1103	5589	Environmental;Terrestrial;Freshwater;Sediment;Freshwater Sediment;USA: Lake Washington Seattle Washington
Sp_1056265_contig_589_13_1056265_contig_589	1056157_contig_950_13_1056157_contig_950	8257	Environmental;Terrestrial;Freshwater;Sediment;Freshwater Sediment;USA: Lake Washington Seattle Washington
Sp_1056265_contig_589_13_1056265_contig_589	1056193_contig_1758_8_1056193_contig_1758	5894	Environmental;Terrestrial;Freshwater;Sediment;Freshwater Sediment;USA: Lake Washington Seattle Washington
Sp_1056265_contig_589_13_1056265_contig_589	1056220_contig_804_13_1056220_contig_804	8257	Environmental;Terrestrial;Freshwater;Sediment;Freshwater Sediment;USA: Lake Washington Seattle Washington
Sp_1056265_contig_589_13_1056265_contig_589	1056265_contig_589_13_1056265_contig_589	9005	Environmental;Terrestrial;Freshwater;Sediment;Freshwater Sediment;USA: Lake Washington Seattle Washington
Sp_1056268_contig_1931_1_1056268_contig_1931	1056268_contig_1931_1_1056268_contig_1931	6342	Environmental;Terrestrial;Freshwater;Sediment;Freshwater Sediment;USA: Lake Washington Seattle Washington
Sp_1056268_contig_832_10_1056268_contig_832	1056268_contig_832_10_1056268_contig_832	6317	Environmental;Terrestrial;Freshwater;Sediment;Freshwater Sediment;USA: Lake Washington Seattle Washington
Sp_1056828_contig_3505_9_1056828_contig_3505	1056828_contig_3505_9_1056828_contig_3505	6344	Environmental;Aquatic;Freshwater;Pond;Freshwater;Crawford Collection of the Royal Observatory Edinburgh
Sp_1056831_contig_1264_9_1056831_contig_1264	1056831_contig_1264_9_1056831_contig_1264	6492	Environmental;Aquatic;Freshwater;Pond;Freshwater;Crawford Collection of the Royal Observatory Edinburgh
Sp_1056831_contig_217_31_1056831_contig_217	1056831_contig_217_31_1056831_contig_217	15471	Environmental;Aquatic;Freshwater;Pond;Freshwater;Crawford Collection of the Royal Observatory Edinburgh
Sp_1056831_contig_217_31_1056831_contig_217	1056831_contig_223_47_1056831_contig_223	15392	Environmental;Aquatic;Freshwater;Pond;Freshwater;Crawford Collection of the Royal Observatory Edinburgh
Sp_1056831_contig_323_19_1056831_contig_323	1056831_contig_323_19_1056831_contig_323	12110	Environmental;Aquatic;Freshwater;Pond;Freshwater;Crawford Collection of the Royal Observatory Edinburgh
Sp_1056831_contig_82_17_1056831_contig_82	1056831_contig_82_17_1056831_contig_82	10931	Environmental;Aquatic;Freshwater;Pond;Freshwater;Crawford Collection of the Royal Observatory Edinburgh
Sp_1056834_contig_1849_4_1056834_contig_1849	1056840_contig_3009_3_1056840_contig_3009	7456	Environmental;Aquatic;Freshwater;Pond;Freshwater;Crawford Collection of the Royal Observatory Edinburgh
Sp_1056834_contig_1849_4_1056834_contig_1849	1056834_contig_1849_4_1056834_contig_1849	7456	Environmental;Aquatic;Freshwater;Pond;Freshwater;University of Edinburgh
Sp_1056834_contig_2116_3_1056834_contig_2116	1056837_contig_8772_9_1056837_contig_8772	5829	Environmental;Aquatic;Freshwater;Pond;Freshwater;Crawford Collection of the Royal Observatory Edinburgh
Sp_1056834_contig_2116_3_1056834_contig_2116	1056834_contig_2116_3_1056834_contig_2116	6241	Environmental;Aquatic;Freshwater;Pond;Freshwater;University of Edinburgh
Sp_1056834_contig_2811_17_1056834_contig_2811	1056840_contig_4980_5_1056840_contig_4980	6607	Environmental;Aquatic;Freshwater;Pond;Freshwater;Crawford Collection of the Royal Observatory Edinburgh
Sp_1056834_contig_2811_17_1056834_contig_2811	1056834_contig_2811_17_1056834_contig_2811	6607	Environmental;Aquatic;Freshwater;Pond;Freshwater;University of Edinburgh
Sp_1056834_contig_4443_12_1056834_contig_4443	1056834_contig_4443_12_1056834_contig_4443	9689	Environmental;Aquatic;Freshwater;Pond;Freshwater;University of Edinburgh
Sp_1056834_contig_6273_12_1056834_contig_6273	1056834_contig_6273_12_1056834_contig_6273	6486	Environmental;Aquatic;Freshwater;Pond;Freshwater;University of Edinburgh
Sp_1056837_contig_10276_1_1056837_contig_10276	1056837_contig_10276_1_1056837_contig_10276	5259	Environmental;Aquatic;Freshwater;Pond;Freshwater;Crawford Collection of the Royal Observatory Edinburgh
Sp_1056837_contig_2481_12_1056837_contig_2481	1056837_contig_2481_12_1056837_contig_2481	5623	Environmental;Aquatic;Freshwater;Pond;Freshwater;Crawford Collection of the Royal Observatory Edinburgh
Sp_1056837_contig_2481_12_1056837_contig_2481	1056834_contig_115_149_1056834_contig_115	5711	Environmental;Aquatic;Freshwater;Pond;Freshwater;University of Edinburgh
Sp_1056837_contig_48_150_1056837_contig_48	1056837_contig_48_150_1056837_contig_48	10073	Environmental;Aquatic;Freshwater;Pond;Freshwater;Crawford Collection of the Royal Observatory Edinburgh
Sp_1056837_contig_48_150_1056837_contig_48	1056840_contig_30_131_1056840_contig_30	10073	Environmental;Aquatic;Freshwater;Pond;Freshwater;Crawford Collection of the Royal Observatory Edinburgh
Sp_1056837_contig_48_150_1056837_contig_48	1056834_contig_36_150_1056834_contig_36	10073	Environmental;Aquatic;Freshwater;Pond;Freshwater;University of Edinburgh
Sp_1056837_contig_6510_13_1056837_contig_6510	1056837_contig_6510_13_1056837_contig_6510	6633	Environmental;Aquatic;Freshwater;Pond;Freshwater;Crawford Collection of the Royal Observatory Edinburgh
Sp_1056837_contig_7028_3_1056837_contig_7028	1056837_contig_7028_3_1056837_contig_7028	7333	Environmental;Aquatic;Freshwater;Pond;Freshwater;Crawford Collection of the Royal Observatory Edinburgh
Sp_1057019_contig_1365_5_1057019_contig_1365	1057019_contig_1365_5_1057019_contig_1365	9097	Environmental;Aquatic;Marine;;Marine;British Columbia Canada
Sp_1057019_contig_1365_5_1057019_contig_1365	1039755_contig_3254_9_1039755_contig_3254	7464	Environmental;Aquatic;Marine;Intertidal zone;Marine;Saanich Inlet British Columbia Canada
Sp_1057128_contig_21897_7_1057128_contig_21897	1057128_contig_21897_7_1057128_contig_21897	3958	Environmental;Aquatic;Freshwater;Groundwater;Groundwater;USA: Utah: Grand County
Sp_1057130_contig_1310_32_1057130_contig_1310	1057130_contig_1310_32_1057130_contig_1310	8400	Environmental;Aquatic;Freshwater;Groundwater;Groundwater;USA: Utah: Grand County
Sp_1057130_contig_14506_8_1057130_contig_14506	1057130_contig_14506_8_1057130_contig_14506	6827	Environmental;Aquatic;Freshwater;Groundwater;Groundwater;USA: Utah: Grand County
Sp_1057130_contig_22456_7_1057130_contig_22456	1057130_contig_22456_7_1057130_contig_22456	5517	Environmental;Aquatic;Freshwater;Groundwater;Groundwater;USA: Utah: Grand County
Sp_1057130_contig_34878_6_1057130_contig_34878	1057130_contig_34878_6_1057130_contig_34878	4230	Environmental;Aquatic;Freshwater;Groundwater;Groundwater;USA: Utah: Grand County
Sp_1057130_contig_5384_7_1057130_contig_5384	1057130_contig_5384_7_1057130_contig_5384	7777	Environmental;Aquatic;Freshwater;Groundwater;Groundwater;USA: Utah: Grand County
Sp_1057137_contig_12824_6_1057137_contig_12824	1057137_contig_12824_6_1057137_contig_12824	4711	Environmental;Aquatic;Freshwater;Groundwater;Groundwater;USA: Utah: Grand County
Sp_1057137_contig_14836_1_1057137_contig_14836	1046609_contig_9404_7_1046609_contig_9404	4450	Environmental;Aquatic;Freshwater;Groundwater;Groundwater;USA: Utah
Sp_1057137_contig_14836_1_1057137_contig_14836	1057132_contig_11090_2_1057132_contig_11090	4340	Environmental;Aquatic;Freshwater;Groundwater;Groundwater;USA: Utah: Grand County
Sp_1057137_contig_14836_1_1057137_contig_14836	1057137_contig_14836_1_1057137_contig_14836	4446	Environmental;Aquatic;Freshwater;Groundwater;Groundwater;USA: Utah: Grand County
Sp_1057137_contig_14836_1_1057137_contig_14836	1057140_contig_16865_1_1057140_contig_16865	4450	Environmental;Aquatic;Freshwater;Groundwater;Groundwater;USA: Utah: Grand County
Sp_1057137_contig_5610_1_1057137_contig_5610	1057137_contig_5610_1_1057137_contig_5610	8102	Environmental;Aquatic;Freshwater;Groundwater;Groundwater;USA: Utah: Grand County
Sp_1057139_contig_14766_5_1057139_contig_14766	1057139_contig_14766_5_1057139_contig_14766	8473	Environmental;Aquatic;Freshwater;Groundwater;Groundwater;USA: Utah: Grand County
Sp_1057139_contig_18307_10_1057139_contig_18307	1057139_contig_18307_10_1057139_contig_18307	7319	Environmental;Aquatic;Freshwater;Groundwater;Groundwater;USA: Utah: Grand County
Sp_1057139_contig_22914_4_1057139_contig_22914	1057139_contig_22914_4_1057139_contig_22914	4727	Environmental;Aquatic;Freshwater;Groundwater;Groundwater;USA: Utah: Grand County
Sp_1057140_contig_11176_1_1057140_contig_11176	1057132_contig_6828_7_1057132_contig_6828	5873	Environmental;Aquatic;Freshwater;Groundwater;Groundwater;USA: Utah: Grand County
Sp_1057140_contig_11176_1_1057140_contig_11176	1057140_contig_11176_1_1057140_contig_11176	6001	Environmental;Aquatic;Freshwater;Groundwater;Groundwater;USA: Utah: Grand County
Sp_1057141_contig_17376_6_1057141_contig_17376	1057126_contig_10239_5_1057126_contig_10239	6511	Environmental;Aquatic;Freshwater;Groundwater;Groundwater;USA: Utah: Grand County
Sp_1057141_contig_17376_6_1057141_contig_17376	1057127_contig_10865_1_1057127_contig_10865	5965	Environmental;Aquatic;Freshwater;Groundwater;Groundwater;USA: Utah: Grand County
Sp_1057141_contig_17376_6_1057141_contig_17376	1057128_contig_12740_3_1057128_contig_12740	5965	Environmental;Aquatic;Freshwater;Groundwater;Groundwater;USA: Utah: Grand County
Sp_1057141_contig_17376_6_1057141_contig_17376	1057141_contig_17376_6_1057141_contig_17376	5965	Environmental;Aquatic;Freshwater;Groundwater;Groundwater;USA: Utah: Grand County
Sp_1057141_contig_32237_3_1057141_contig_32237	1057141_contig_32237_3_1057141_contig_32237	3108	Environmental;Aquatic;Freshwater;Groundwater;Groundwater;USA: Utah: Grand County
Sp_1057290_contig_6700_13_1057290_contig_6700	1057290_contig_6700_13_1057290_contig_6700	6204	Environmental;Terrestrial;Soil;Unclassified;Soil;USA: California: Angelo Coastal Reserve
Sp_1057298_contig_2090_4_1057298_contig_2090	1057298_contig_2090_4_1057298_contig_2090	6733	Environmental;Terrestrial;Soil;Unclassified;Soil;USA: California: Angelo Coastal Reserve
Sp_1057315_contig_8338_10_1057315_contig_8338	1057315_contig_8338_10_1057315_contig_8338	4310	Environmental;Terrestrial;Soil;Unclassified;Soil;USA: California: Angelo Coastal Reserve
Sp_1058852_contig_1148_14_1058852_contig_1148	1058852_contig_1148_12_1058852_contig_1148	13126	Environmental;Terrestrial;Soil;Wetlands;Soil;Alaska USA
Sp_1058852_contig_1550_13_1058852_contig_1550	1058852_contig_1550_13_1058852_contig_1550	10058	Environmental;Terrestrial;Soil;Wetlands;Soil;Alaska USA
Sp_1058852_contig_163_27_1058852_contig_163	1058852_contig_163_27_1058852_contig_163	8325	Environmental;Terrestrial;Soil;Wetlands;Soil;Alaska USA
Sp_1058852_contig_3186_1_1058852_contig_3186	1058852_contig_3186_1_1058852_contig_3186	6546	Environmental;Terrestrial;Soil;Wetlands;Soil;Alaska USA
Sp_1058852_contig_4616_10_1058852_contig_4616	1058852_contig_4616_10_1058852_contig_4616	4030	Environmental;Terrestrial;Soil;Wetlands;Soil;Alaska USA
Sp_1058852_contig_562_3_1058852_contig_562	1058852_contig_562_3_1058852_contig_562	12361	Environmental;Terrestrial;Soil;Wetlands;Soil;Alaska USA
Sp_1059901_contig_3339_1_1059901_contig_3339	1059901_contig_3339_1_1059901_contig_3339	6100	Environmental;Aquatic;Marine;Oceanic;Marine;Pacific Ocean: Eastern Tropical North Pacific
Sp_1059906_contig_662_10_1059906_contig_662	1030614_contig_4168_1_1030614_contig_4168	6436	Environmental;Aquatic;Marine;Oceanic;Marine;Pacific Ocean
Sp_1059906_contig_662_10_1059906_contig_662	1030626_contig_586_2_1030626_contig_586	5296	Environmental;Aquatic;Marine;Oceanic;Marine;Pacific Ocean
Sp_1059906_contig_662_10_1059906_contig_662	1059901_contig_5_84_1059901_contig_5	6743	Environmental;Aquatic;Marine;Oceanic;Marine;Pacific Ocean: Eastern Tropical North Pacific
Sp_1059906_contig_662_10_1059906_contig_662	1059904_contig_1080_1_1059904_contig_1080	6467	Environmental;Aquatic;Marine;Oceanic;Marine;Pacific Ocean: Eastern Tropical North Pacific
Sp_1059906_contig_662_10_1059906_contig_662	1059906_contig_662_10_1059906_contig_662	6470	Environmental;Aquatic;Marine;Oceanic;Marine;Pacific Ocean: Eastern Tropical North Pacific
Sp_1059922_contig_593_19_1059922_contig_593	1059922_contig_593_19_1059922_contig_593	9219	Environmental;Aquatic;Marine;Oceanic;Marine;Pacific Ocean: Eastern Tropical North Pacific
Sp_1060142_contig_1218_13_1060142_contig_1218	1013404_contig_953_13_1013404_contig_953	5849	Engineered;Terrestrial;Composting;Unclassified;Feedstock adapted compost;Emeryville CA
Sp_1060142_contig_1218_13_1060142_contig_1218	NICFPass4MCCDRAFT_0004589_NICFPass4MCCDRAFT_c000458	7470	Engineered;Terrestrial;Composting;Unclassified;Feedstock adapted compost;Newby Island compost facility Milpitas CA
Sp_1060142_contig_1218_13_1060142_contig_1218	1060143_contig_1053_13_1060143_contig_1053	5849	Engineered;Terrestrial;Defined media;;Cellulose-adapted;USA: California
Sp_1060142_contig_1218_13_1060142_contig_1218	1060142_contig_1218_13_1060142_contig_1218	5849	Engineered;Terrestrial;Defined media;;Lab enrichment;
Sp_1060684_contig_1787_2_1060684_contig_1787	1060684_contig_1787_2_1060684_contig_1787	6296	Engineered;Terrestrial;Unclassified;Unclassified;Clean room;USA: Jet Propulsion Laboratory Pasadena California
Sp_1060684_contig_1874_5_1060684_contig_1874	1060684_contig_1874_5_1060684_contig_1874	7097	Engineered;Terrestrial;Unclassified;Unclassified;Clean room;USA: Jet Propulsion Laboratory Pasadena California
Sp_1060684_contig_2311_4_1060684_contig_2311	1060684_contig_2311_4_1060684_contig_2311	6480	Engineered;Terrestrial;Unclassified;Unclassified;Clean room;USA: Jet Propulsion Laboratory Pasadena California
Sp_1060684_contig_2658_9_1060684_contig_2658	1060684_contig_2658_9_1060684_contig_2658	5530	Engineered;Terrestrial;Unclassified;Unclassified;Clean room;USA: Jet Propulsion Laboratory Pasadena California
Sp_1060697_contig_17840_2_1060697_contig_17840	1060697_contig_17840_2_1060697_contig_17840	4902	Engineered;Terrestrial;Unclassified;Unclassified;Clean room;USA: Jet Propulsion Laboratory Pasadena California
Sp_1061717_contig_1917_20_1061717_contig_1917	1061717_contig_1917_20_1061717_contig_1917	6475	Environmental;Aquatic;Thermal springs;Hot (42-90C);Anoxygenic and chlorotrophic;USA: Wyoming: Yellowstone National Park
Sp_1061717_contig_6300_2_1061717_contig_6300	1061717_contig_6300_2_1061717_contig_6300	6410	Environmental;Aquatic;Thermal springs;Hot (42-90C);Anoxygenic and chlorotrophic;USA: Wyoming: Yellowstone National Park
Sp_1061717_contig_6957_1_1061717_contig_6957	1061717_contig_6957_1_1061717_contig_6957	5537	Environmental;Aquatic;Thermal springs;Hot (42-90C);Anoxygenic and chlorotrophic;USA: Wyoming: Yellowstone National Park
Sp_1061718_contig_2400_15_1061718_contig_2400	1061718_contig_2400_15_1061718_contig_2400	6571	Environmental;Aquatic;Thermal springs;Hot (42-90C);Anoxygenic and chlorotrophic;USA: Wyoming: Yellowstone National Park
Sp_1061718_contig_5733_8_1061718_contig_5733	1061718_contig_5733_8_1061718_contig_5733	4636	Environmental;Aquatic;Thermal springs;Hot (42-90C);Anoxygenic and chlorotrophic;USA: Wyoming: Yellowstone National Park
Sp_1061839_contig_1749_6_1061839_contig_1749	1061839_contig_1749_6_1061839_contig_1749	8464	Engineered;Terrestrial;Defined media;Anaerobic media;Enrichment culture;USA: New Jersey Arthur Kill intertidal strait
Sp_1061839_contig_242_15_1061839_contig_242	1061839_contig_242_15_1061839_contig_242	5004	Engineered;Terrestrial;Defined media;Anaerobic media;Enrichment culture;USA: New Jersey Arthur Kill intertidal strait
Sp_1061840_contig_201_14_1061840_contig_201	1061840_contig_201_14_1061840_contig_201	16389	Engineered;Terrestrial;Defined media;Anaerobic media;Enrichment culture;USA: New Jersey Arthur Kill intertidal strait
Sp_1061842_contig_5496_6_1061842_contig_5496	1061842_contig_5496_6_1061842_contig_5496	6504	Engineered;Terrestrial;Defined media;Anaerobic media;Enrichment culture;USA: New York Harbor
Sp_1062769_contig_10535_11_1062769_contig_10535	1062769_contig_10535_11_1062769_contig_10535	5358	Host-associated;Terrestrial;Rhizoplane;Epiphytes;Corn rhizosphere;USA: Michigan Kellogg Biological Station
Sp_1062770_contig_11238_2_1062770_contig_11238	1062770_contig_11238_2_1062770_contig_11238	6151	Host-associated;Terrestrial;Rhizoplane;Epiphytes;Corn rhizosphere;USA: Michigan Kellogg Biological Station
Sp_1062772_contig_10535_12_1062772_contig_10535	1062772_contig_10535_12_1062772_contig_10535	5834	Host-associated;Terrestrial;Rhizoplane;Epiphytes;Corn rhizosphere;USA: Michigan Kellogg Biological Station
Sp_1062772_contig_11046_4_1062772_contig_11046	1062772_contig_11046_4_1062772_contig_11046	9789	Host-associated;Terrestrial;Rhizoplane;Epiphytes;Corn rhizosphere;USA: Michigan Kellogg Biological Station
Sp_1062772_contig_48334_7_1062772_contig_48334	1062772_contig_48334_7_1062772_contig_48334	4417	Host-associated;Terrestrial;Rhizoplane;Epiphytes;Corn rhizosphere;USA: Michigan Kellogg Biological Station
Sp_1062772_contig_56876_5_1062772_contig_56876	1062772_contig_56876_5_1062772_contig_56876	4107	Host-associated;Terrestrial;Rhizoplane;Epiphytes;Corn rhizosphere;USA: Michigan Kellogg Biological Station
Sp_1062772_contig_96_56_1062772_contig_96	1062772_contig_96_56_1062772_contig_96	6153	Host-associated;Terrestrial;Rhizoplane;Epiphytes;Corn rhizosphere;USA: Michigan Kellogg Biological Station
Sp_1062772_contig_96_56_1062772_contig_96	1095358_contig_2588_10_1095358_contig_2588	6153	Host-associated;Terrestrial;Rhizosphere;Unclassified;Corn rhizosphere;Michigan USA
Sp_1062773_contig_12134_2_1062773_contig_12134	1062773_contig_12134_2_1062773_contig_12134	6505	Host-associated;Terrestrial;Rhizoplane;Epiphytes;Corn rhizosphere;USA: Michigan Kellogg Biological Station
Sp_1062774_contig_30157_5_1062774_contig_30157	1062774_contig_30157_5_1062774_contig_30157	5705	Host-associated;Terrestrial;Rhizoplane;Epiphytes;Corn rhizosphere;USA: Michigan Kellogg Biological Station
Sp_1062777_contig_4_899_1062777_contig_4	1062777_contig_4_899_1062777_contig_4	7987	Host-associated;Terrestrial;Rhizoplane;Epiphytes;Switchgrass rhizosphere;USA: Michigan Kellogg Biological Station
Sp_1062786_contig_15386_2_1062786_contig_15386	1062786_contig_15386_2_1062786_contig_15386	6476	Host-associated;Terrestrial;Rhizoplane;Epiphytes;Miscanthus rhizosphere;USA: Michigan Kellogg Biological Station
Sp_1062786_contig_2148_10_1062786_contig_2148	1062784_contig_2015_2_1062784_contig_2015	6321	Host-associated;Terrestrial;Rhizoplane;Epiphytes;Miscanthus rhizosphere;USA: Michigan Kellogg Biological Station
Sp_1062786_contig_2148_10_1062786_contig_2148	1062786_contig_2148_10_1062786_contig_2148	6321	Host-associated;Terrestrial;Rhizoplane;Epiphytes;Miscanthus rhizosphere;USA: Michigan Kellogg Biological Station
Sp_1062857_contig_6755_10_1062857_contig_6755	1062857_contig_6755_10_1062857_contig_6755	8174	Environmental;Aquatic;Freshwater;Lentic;Freshwater lake;USA: Ohio Lake Erie
Sp_1062857_contig_6755_10_1062857_contig_6755	1062860_contig_58_3_1062860_contig_58	5652	Environmental;Aquatic;Freshwater;Lentic;Freshwater lake;USA: Ohio Lake Erie
Sp_1062857_contig_6755_10_1062857_contig_6755	1062861_contig_5931_4_1062861_contig_5931	6609	Environmental;Aquatic;Freshwater;Lentic;Freshwater lake;USA: Ohio Lake Erie
Sp_1062857_contig_6755_10_1062857_contig_6755	1062862_contig_7259_10_1062862_contig_7259	8174	Environmental;Aquatic;Freshwater;Lentic;Freshwater lake;USA: Ohio Lake Erie
Sp_1062857_contig_6755_10_1062857_contig_6755	Ga0068873_100013110_Ga0068873_1000131	6496	Environmental;Aquatic;Freshwater;Lentic;Freshwater lake;USA: Ohio Lake Erie
Sp_1063479_contig_12115_3_1063479_contig_12115	1063479_contig_12115_3_1063479_contig_12115	4830	Host-associated;Terrestrial;Rhizosphere;Soil;Corn rhizosphere;USA: Michigan Kellogg Biological Station
Sp_1063479_contig_6808_10_1063479_contig_6808	1063479_contig_6808_10_1063479_contig_6808	7040	Host-associated;Terrestrial;Rhizosphere;Soil;Corn rhizosphere;USA: Michigan Kellogg Biological Station
Sp_1063479_contig_685_1_1063479_contig_685	1063479_contig_685_1_1063479_contig_685	11317	Host-associated;Terrestrial;Rhizosphere;Soil;Corn rhizosphere;USA: Michigan Kellogg Biological Station
Sp_1063480_contig_2425_3_1063480_contig_2425	1063480_contig_2425_3_1063480_contig_2425	8198	Host-associated;Terrestrial;Rhizosphere;Soil;Corn rhizosphere;USA: Michigan Kellogg Biological Station
Sp_1063480_contig_3351_3_1063480_contig_3351	1063480_contig_3351_3_1063480_contig_3351	6855	Host-associated;Terrestrial;Rhizosphere;Soil;Corn rhizosphere;USA: Michigan Kellogg Biological Station
Sp_1063481_contig_12529_12_1063481_contig_12529	1063481_contig_12529_12_1063481_contig_12529	8365	Host-associated;Terrestrial;Rhizosphere;Soil;Corn rhizosphere;USA: Michigan Kellogg Biological Station
Sp_1063481_contig_3630_10_1063481_contig_3630	1063481_contig_3630_10_1063481_contig_3630	7421	Host-associated;Terrestrial;Rhizosphere;Soil;Corn rhizosphere;USA: Michigan Kellogg Biological Station
Sp_1063483_contig_20534_8_1063483_contig_20534	1063483_contig_20534_8_1063483_contig_20534	4697	Host-associated;Terrestrial;Rhizosphere;Soil;Corn rhizosphere;USA: Michigan Kellogg Biological Station
Sp_1063486_contig_1056_21_1063486_contig_1056	1063486_contig_1056_21_1063486_contig_1056	10565	Host-associated;Terrestrial;Rhizosphere;Soil;Switchgrass rhizosphere;USA: Michigan Kellogg Biological Station
Sp_1063486_contig_14551_1_1063486_contig_14551	1063486_contig_14551_1_1063486_contig_14551	6269	Host-associated;Terrestrial;Rhizosphere;Soil;Switchgrass rhizosphere;USA: Michigan Kellogg Biological Station
Sp_1063486_contig_22217_4_1063486_contig_22217	1063486_contig_22217_4_1063486_contig_22217	4942	Host-associated;Terrestrial;Rhizosphere;Soil;Switchgrass rhizosphere;USA: Michigan Kellogg Biological Station
Sp_1063487_contig_2088_4_1063487_contig_2088	1063487_contig_2088_4_1063487_contig_2088	7502	Host-associated;Terrestrial;Rhizosphere;Soil;Switchgrass rhizosphere;USA: Michigan Kellogg Biological Station
Sp_1063487_contig_285_17_1063487_contig_285	1063487_contig_285_17_1063487_contig_285	7341	Host-associated;Terrestrial;Rhizosphere;Soil;Switchgrass rhizosphere;USA: Michigan Kellogg Biological Station
Sp_1063488_contig_174_10_1063488_contig_174	1063488_contig_174_10_1063488_contig_174	8341	Host-associated;Terrestrial;Rhizosphere;Soil;Switchgrass rhizosphere;USA: Michigan Kellogg Biological Station
Sp_1063488_contig_1816_3_1063488_contig_1816	1063488_contig_1816_3_1063488_contig_1816	6672	Host-associated;Terrestrial;Rhizosphere;Soil;Switchgrass rhizosphere;USA: Michigan Kellogg Biological Station
Sp_1063488_contig_8779_1_1063488_contig_8779	1063488_contig_8779_1_1063488_contig_8779	5022	Host-associated;Terrestrial;Rhizosphere;Soil;Switchgrass rhizosphere;USA: Michigan Kellogg Biological Station
Sp_1063500_contig_5843_14_1063500_contig_5843	1063500_contig_5843_14_1063500_contig_5843	9954	Environmental;Terrestrial;Soil;Loam;Corn rhizosphere;USA: Michigan Kellogg Biological Station
Sp_1063501_contig_13371_1_1063501_contig_13371	1063500_contig_21056_3_1063500_contig_21056	5379	Environmental;Terrestrial;Soil;Loam;Corn rhizosphere;USA: Michigan Kellogg Biological Station
Sp_1063501_contig_13371_1_1063501_contig_13371	1063501_contig_13371_1_1063501_contig_13371	5379	Environmental;Terrestrial;Soil;Loam;Corn rhizosphere;USA: Michigan Kellogg Biological Station
Sp_1063501_contig_13371_1_1063501_contig_13371	1063502_contig_23607_7_1063502_contig_23607	5379	Environmental;Terrestrial;Soil;Loam;Corn rhizosphere;USA: Michigan Kellogg Biological Station
Sp_1063501_contig_13371_1_1063501_contig_13371	1062772_contig_34086_6_1062772_contig_34086	5289	Host-associated;Terrestrial;Rhizoplane;Epiphytes;Corn rhizosphere;USA: Michigan Kellogg Biological Station
Sp_1063510_contig_1607_3_1063510_contig_1607	1063510_contig_1607_3_1063510_contig_1607	5235	Environmental;Terrestrial;Soil;Loam;Switchgrass rhizosphere;USA: Michigan Kellogg Biological Station
Sp_1063527_contig_19568_8_1063527_contig_19568	1063527_contig_19568_8_1063527_contig_19568	5791	Environmental;Terrestrial;Soil;Loam;Corn switchgrass and miscanthus rhizosphere;USA: Michigan: Kellogg Biological Station
Sp_1063527_contig_20111_3_1063527_contig_20111	1063527_contig_20111_3_1063527_contig_20111	5703	Environmental;Terrestrial;Soil;Loam;Corn switchgrass and miscanthus rhizosphere;USA: Michigan: Kellogg Biological Station
Sp_1063527_contig_20111_3_1063527_contig_20111	Ga0075370_100147746_Ga0075370_10014774	4143	Host-associated;Host-associated;Endosphere;Unclassified;Populus endosphere;USA: Tennessee
Sp_1063528_contig_20430_4_1063528_contig_20430	1063528_contig_20430_4_1063528_contig_20430	6135	Environmental;Terrestrial;Soil;Loam;Corn switchgrass and miscanthus rhizosphere;USA: Michigan: Kellogg Biological Station
Sp_1063528_contig_245_32_1063528_contig_245	1063528_contig_245_32_1063528_contig_245	8956	Environmental;Terrestrial;Soil;Loam;Corn switchgrass and miscanthus rhizosphere;USA: Michigan: Kellogg Biological Station
Sp_1063528_contig_27394_1_1063528_contig_27394	1063528_contig_27394_1_1063528_contig_27394	4704	Environmental;Terrestrial;Soil;Loam;Corn switchgrass and miscanthus rhizosphere;USA: Michigan: Kellogg Biological Station
Sp_1063919_contig_2903_8_1063919_contig_2903	1063919_contig_2903_8_1063919_contig_2903	8174	Environmental;Terrestrial;Marine;Coastal;Marine sediment;Atlantic Coast
Sp_1063919_contig_3522_8_1063919_contig_3522	1063919_contig_3522_8_1063919_contig_3522	8436	Environmental;Terrestrial;Marine;Coastal;Marine sediment;Atlantic Coast
Sp_1063919_contig_37_160_1063919_contig_37	1063920_contig_163_58_1063920_contig_163	10133	Environmental;Aquatic;;;;
Sp_1063919_contig_37_160_1063919_contig_37	1063919_contig_37_160_1063919_contig_37	10133	Environmental;Terrestrial;Marine;Coastal;Marine sediment;Atlantic Coast
Sp_1063919_contig_3855_12_1063919_contig_3855	1063920_contig_2076_16_1063920_contig_2076	6941	Environmental;Aquatic;;;;
Sp_1063919_contig_3855_12_1063919_contig_3855	1063919_contig_3855_12_1063919_contig_3855	6941	Environmental;Terrestrial;Marine;Coastal;Marine sediment;Atlantic Coast
Sp_1063919_contig_4564_6_1063919_contig_4564	1063920_contig_3985_9_1063920_contig_3985	7431	Environmental;Aquatic;;;;
Sp_1063919_contig_4564_6_1063919_contig_4564	1063919_contig_4564_6_1063919_contig_4564	7431	Environmental;Terrestrial;Marine;Coastal;Marine sediment;Atlantic Coast
Sp_1063919_contig_695_35_1063919_contig_695	1063920_contig_679_10_1063920_contig_679	14033	Environmental;Aquatic;;;;
Sp_1063919_contig_695_35_1063919_contig_695	1063919_contig_695_35_1063919_contig_695	14033	Environmental;Terrestrial;Marine;Coastal;Marine sediment;Atlantic Coast
Sp_1063920_contig_1424_17_1063920_contig_1424	1063920_contig_1424_17_1063920_contig_1424	7411	Environmental;Aquatic;;;;
Sp_1063920_contig_2573_8_1063920_contig_2573	1063920_contig_2573_8_1063920_contig_2573	9303	Environmental;Aquatic;;;;
Sp_1063922_contig_5910_12_1063922_contig_5910	1063921_contig_4912_2_1063921_contig_4912	7597	Environmental;Terrestrial;Marine;Coastal;Marine sediment;Atlantic Coast
Sp_1063922_contig_5910_12_1063922_contig_5910	1063922_contig_5910_12_1063922_contig_5910	7597	Environmental;Terrestrial;Marine;Coastal;Marine sediment;Atlantic Coast
Sp_1063924_contig_11938_6_1063924_contig_11938	1063923_contig_11097_1_1063923_contig_11097	6296	Environmental;Terrestrial;Marine;Coastal;Marine sediment;Atlantic Coast
Sp_1063924_contig_11938_6_1063924_contig_11938	1063924_contig_11938_6_1063924_contig_11938	6296	Environmental;Terrestrial;Marine;Coastal;Marine sediment;Atlantic Coast
Sp_1063924_contig_9096_4_1063924_contig_9096	1063923_contig_6204_5_1063923_contig_6204	7594	Environmental;Terrestrial;Marine;Coastal;Marine sediment;Atlantic Coast
Sp_1063924_contig_9096_4_1063924_contig_9096	1063924_contig_9096_4_1063924_contig_9096	7613	Environmental;Terrestrial;Marine;Coastal;Marine sediment;Atlantic Coast
Sp_1063924_contig_960_10_1063924_contig_960	1063923_contig_598_11_1063923_contig_598	5804	Environmental;Terrestrial;Marine;Coastal;Marine sediment;Atlantic Coast
Sp_1063924_contig_960_10_1063924_contig_960	1063924_contig_960_10_1063924_contig_960	5804	Environmental;Terrestrial;Marine;Coastal;Marine sediment;Atlantic Coast
Sp_1064119_contig_18476_9_1064119_contig_18476	1064119_contig_18476_9_1064119_contig_18476	3996	Environmental;Terrestrial;Soil;Unclassified;Surface soil;USA: Pennsylvania Centralia
Sp_1064119_contig_9732_9_1064119_contig_9732	1064119_contig_9732_9_1064119_contig_9732	5783	Environmental;Terrestrial;Soil;Unclassified;Surface soil;USA: Pennsylvania Centralia
Sp_1064120_contig_8999_5_1064120_contig_8999	1064120_contig_8999_5_1064120_contig_8999	6270	Environmental;Terrestrial;Soil;Unclassified;Surface soil;USA: Pennsylvania Centralia
Sp_1064126_contig_14171_2_1064126_contig_14171	1064126_contig_14171_2_1064126_contig_14171	4193	Environmental;Terrestrial;Soil;Unclassified;Surface soil;USA: Pennsylvania Centralia
Sp_1064126_contig_15634_3_1064126_contig_15634	1064126_contig_15634_3_1064126_contig_15634	3839	Environmental;Terrestrial;Soil;Unclassified;Surface soil;USA: Pennsylvania Centralia
Sp_1064126_contig_9602_5_1064126_contig_9602	1064126_contig_9602_5_1064126_contig_9602	6660	Environmental;Terrestrial;Soil;Unclassified;Surface soil;USA: Pennsylvania Centralia
Sp_1064128_contig_6653_11_1064128_contig_6653	1064128_contig_6653_11_1064128_contig_6653	9926	Environmental;Terrestrial;Soil;Unclassified;Surface soil;USA: Pennsylvania Centralia
Sp_1064129_contig_13641_1_1064129_contig_13641	1064129_contig_13641_1_1064129_contig_13641	4585	Environmental;Terrestrial;Soil;Unclassified;Surface soil;USA: Pennsylvania Centralia
Sp_1064129_contig_8195_13_1064129_contig_8195	1064129_contig_8195_13_1064129_contig_8195	6766	Environmental;Terrestrial;Soil;Unclassified;Surface soil;USA: Pennsylvania Centralia
Sp_1064189_contig_4588_1_1064189_contig_4588	1064189_contig_4588_1_1064189_contig_4588	6115	Environmental;Aquatic;Marine;Coastal;Aqueous;USA: Delaware Bay
Sp_1064195_contig_396_20_1064195_contig_396	1064195_contig_396_20_1064195_contig_396	8171	Environmental;Aquatic;Marine;Coastal;Aqueous;USA: Delaware Bay
Sp_1064195_contig_396_20_1064195_contig_396	Ga0070752_10062708_Ga0070752_1006270	6643	Environmental;Aquatic;Marine;Coastal;Aqueous;USA: Delaware Bay
Sp_1065608_contig_254_23_1065608_contig_254	1065608_contig_254_23_1065608_contig_254	6632	Engineered;Aquatic;Activated Sludge;Unclassified;Activated Sludge;Austria: Klosterneuburg
Sp_1065608_contig_254_23_1065608_contig_254	1065610_contig_39_150_1065610_contig_39	6615	Engineered;Aquatic;Activated Sludge;Unclassified;Activated Sludge;Austria: Klosterneuburg
Sp_1065608_contig_7544_4_1065608_contig_7544	1065608_contig_7544_4_1065608_contig_7544	4058	Engineered;Aquatic;Activated Sludge;Unclassified;Activated Sludge;Austria: Klosterneuburg
Sp_1065610_contig_7623_5_1065610_contig_7623	1065610_contig_7623_5_1065610_contig_7623	4228	Engineered;Aquatic;Activated Sludge;Unclassified;Activated Sludge;Austria: Klosterneuburg
Sp_1065611_contig_1_29_1065611_contig_1	Ga0138256_100024913_Ga0138256_10002491	10713	Engineered;Aquatic;Activated Sludge;;Active sludge;Austria: Klosterneuburg
Sp_1065611_contig_1_29_1065611_contig_1	Ga0154020_1000261220_Ga0154020_10002612	12950	Engineered;Aquatic;Activated Sludge;;active sludge;Austria: Klosterneuburg
Sp_1065611_contig_1_29_1065611_contig_1	1065611_contig_1_29_1065611_contig_1	12956	Engineered;Aquatic;Activated Sludge;Unclassified;Activated Sludge;Austria: Klosterneuburg
Sp_1065611_contig_1_29_1065611_contig_1	1065612_contig_4_26_1065612_contig_4	12956	Engineered;Aquatic;Activated Sludge;Unclassified;Activated Sludge;Austria: Klosterneuburg
Sp_1065611_contig_1_29_1065611_contig_1	1085425_contig_396_7_1085425_contig_396	6727	Engineered;Aquatic;Activated Sludge;Unclassified;Activated Sludge;Austria: Klosterneuburg
Sp_1065611_contig_1_29_1065611_contig_1	1093099_contig_1295_2_1093099_contig_1295	10433	Engineered;Aquatic;Activated Sludge;Unclassified;Activated Sludge;Austria: Klosterneuburg
Sp_1065611_contig_1_29_1065611_contig_1	Ga0073899_100004925_Ga0073899_10000492	12956	Engineered;Aquatic;Activated Sludge;Unclassified;Activated Sludge;Austria: Klosterneuburg
Sp_1065611_contig_1725_11_1065611_contig_1725	1065611_contig_1725_11_1065611_contig_1725	5738	Engineered;Aquatic;Activated Sludge;Unclassified;Activated Sludge;Austria: Klosterneuburg
Sp_1065611_contig_285_17_1065611_contig_285	1065608_contig_452_30_1065608_contig_452	6564	Engineered;Aquatic;Activated Sludge;Unclassified;Activated Sludge;Austria: Klosterneuburg
Sp_1065611_contig_285_17_1065611_contig_285	1065611_contig_285_17_1065611_contig_285	13798	Engineered;Aquatic;Activated Sludge;Unclassified;Activated Sludge;Austria: Klosterneuburg
Sp_1065611_contig_285_17_1065611_contig_285	1065612_contig_2837_4_1065612_contig_2837	8962	Engineered;Aquatic;Activated Sludge;Unclassified;Activated Sludge;Austria: Klosterneuburg
Sp_1065611_contig_285_17_1065611_contig_285	1092847_contig_64_30_1092847_contig_64	9183	Engineered;Aquatic;Activated Sludge;Unclassified;Activated Sludge;Austria: Klosterneuburg
Sp_1065611_contig_285_17_1065611_contig_285	1104498_contig_2815_6_1104498_contig_2815	5081	Engineered;Aquatic;Anaerobic digestor;Unclassified;Anaerobic digestor sludge;USA
Sp_1065612_contig_2_353_1065612_contig_2	Ga0138256_100051385_Ga0138256_10005138	9617	Engineered;Aquatic;Activated Sludge;;Active sludge;Austria: Klosterneuburg
Sp_1065612_contig_2_353_1065612_contig_2	1065608_contig_217_5_1065608_contig_217	9616	Engineered;Aquatic;Activated Sludge;Unclassified;Activated Sludge;Austria: Klosterneuburg
Sp_1065612_contig_2_353_1065612_contig_2	1065612_contig_2_353_1065612_contig_2	9617	Engineered;Aquatic;Activated Sludge;Unclassified;Activated Sludge;Austria: Klosterneuburg
Sp_1065612_contig_2_353_1065612_contig_2	1065613_contig_58_64_1065613_contig_58	9617	Engineered;Aquatic;Activated Sludge;Unclassified;Activated Sludge;Austria: Klosterneuburg
Sp_1065612_contig_2_353_1065612_contig_2	1093099_contig_156_56_1093099_contig_156	9617	Engineered;Aquatic;Activated Sludge;Unclassified;Activated Sludge;Austria: Klosterneuburg
Sp_1065612_contig_9102_6_1065612_contig_9102	1065612_contig_9102_6_1065612_contig_9102	5072	Engineered;Aquatic;Activated Sludge;Unclassified;Activated Sludge;Austria: Klosterneuburg
Sp_1065612_contig_9102_6_1065612_contig_9102	1085425_contig_7_43_1085425_contig_7	5072	Engineered;Aquatic;Activated Sludge;Unclassified;Activated Sludge;Austria: Klosterneuburg
Sp_1065614_contig_3341_13_1065614_contig_3341	1065614_contig_3341_13_1065614_contig_3341	11160	Host-associated;Host-associated;Gastrointestinal tract;Intestine;Mouse cecum;Austria: Vienna
Sp_1065614_contig_5596_8_1065614_contig_5596	1065614_contig_5596_8_1065614_contig_5596	5516	Host-associated;Host-associated;Gastrointestinal tract;Intestine;Mouse cecum;Austria: Vienna
Sp_1065615_contig_3541_15_1065615_contig_3541	1065615_contig_3541_15_1065615_contig_3541	8122	Host-associated;Host-associated;Gastrointestinal tract;Intestine;Mouse cecum;Austria: Vienna
Sp_1065615_contig_4499_4_1065615_contig_4499	1065614_contig_2951_13_1065614_contig_2951	7439	Host-associated;Host-associated;Gastrointestinal tract;Intestine;Mouse cecum;Austria: Vienna
Sp_1065615_contig_4499_4_1065615_contig_4499	1065615_contig_4499_4_1065615_contig_4499	7534	Host-associated;Host-associated;Gastrointestinal tract;Intestine;Mouse cecum;Austria: Vienna
Sp_1065615_contig_5718_2_1065615_contig_5718	1065615_contig_5718_2_1065615_contig_5718	5772	Host-associated;Host-associated;Gastrointestinal tract;Intestine;Mouse cecum;Austria: Vienna
Sp_1065615_contig_7077_5_1065615_contig_7077	1065615_contig_7077_5_1065615_contig_7077	4370	Host-associated;Host-associated;Gastrointestinal tract;Intestine;Mouse cecum;Austria: Vienna
Sp_1066081_contig_758_11_1066081_contig_758	1066081_contig_758_11_1066081_contig_758	11172	Environmental;Aquatic;Thermal springs;Sediment;hot spring sediment;Canada: British Columbia
Sp_1066085_contig_6227_6_1066085_contig_6227	1066085_contig_6227_6_1066085_contig_6227	3632	Environmental;Aquatic;Thermal springs;Sediment;hot spring sediment;Canada: British Columbia
Sp_1066086_contig_10755_3_1066086_contig_10755	1066086_contig_10755_3_1066086_contig_10755	8070	Environmental;Aquatic;Thermal springs;Sediment;hot spring sediment;Canada: British Columbia
Sp_1066086_contig_2758_23_1066086_contig_2758	1066086_contig_2758_23_1066086_contig_2758	10177	Environmental;Aquatic;Thermal springs;Sediment;hot spring sediment;Canada: British Columbia
Sp_1066088_contig_15545_9_1066088_contig_15545	1066088_contig_15545_9_1066088_contig_15545	7588	Environmental;Aquatic;Freshwater;Lake;freshwater lake hypolimnion;Finland: Lake Alinen Mustajarvi
Sp_1066088_contig_19643_8_1066088_contig_19643	1066088_contig_19643_8_1066088_contig_19643	6440	Environmental;Aquatic;Freshwater;Lake;freshwater lake hypolimnion;Finland: Lake Alinen Mustajarvi
Sp_1066088_contig_988_36_1066088_contig_988	1066088_contig_988_36_1066088_contig_988	7746	Environmental;Aquatic;Freshwater;Lake;freshwater lake hypolimnion;Finland: Lake Alinen Mustajarvi
Sp_1066088_contig_988_36_1066088_contig_988	1100279_contig_707_36_1100279_contig_707	5503	Environmental;Aquatic;Freshwater;Unclassified;Freshwater;Lake Alinen Mustajarvi
Sp_1070002_contig_1068_36_1070002_contig_1068	1070002_contig_1068_36_1070002_contig_1068	7031	Environmental;Aquatic;Freshwater;Groundwater;watersheds;Pennsylvania USA
Sp_1070002_contig_13349_2_1070002_contig_13349	1070002_contig_13349_2_1070002_contig_13349	7325	Environmental;Aquatic;Freshwater;Groundwater;watersheds;Pennsylvania USA
Sp_1070002_contig_15338_9_1070002_contig_15338	1070002_contig_15338_9_1070002_contig_15338	6669	Environmental;Aquatic;Freshwater;Groundwater;watersheds;Pennsylvania USA
Sp_1070002_contig_18094_2_1070002_contig_18094	1070002_contig_18094_2_1070002_contig_18094	5195	Environmental;Aquatic;Freshwater;Groundwater;watersheds;Pennsylvania USA
Sp_1070002_contig_2428_20_1070002_contig_2428	1070002_contig_2428_20_1070002_contig_2428	5425	Environmental;Aquatic;Freshwater;Groundwater;watersheds;Pennsylvania USA
Sp_1070002_contig_3477_12_1070002_contig_3477	1070002_contig_3477_12_1070002_contig_3477	7636	Environmental;Aquatic;Freshwater;Groundwater;watersheds;Pennsylvania USA
Sp_1070002_contig_6173_10_1070002_contig_6173	1070002_contig_6173_10_1070002_contig_6173	9174	Environmental;Aquatic;Freshwater;Groundwater;watersheds;Pennsylvania USA
Sp_1070002_contig_6988_10_1070002_contig_6988	1070002_contig_6988_10_1070002_contig_6988	8710	Environmental;Aquatic;Freshwater;Groundwater;watersheds;Pennsylvania USA
Sp_1070017_contig_174_13_1070017_contig_174	1070017_contig_174_13_1070017_contig_174	6935	Environmental;Terrestrial;Sediment;Unclassified;watersheds;USA: Pennsylvania
Sp_1070017_contig_4887_10_1070017_contig_4887	1070017_contig_4887_10_1070017_contig_4887	3511	Environmental;Terrestrial;Sediment;Unclassified;watersheds;USA: Pennsylvania
Sp_1070026_contig_1222_12_1070026_contig_1222	1070026_contig_1222_12_1070026_contig_1222	6699	Engineered;Aquatic;Unclassified;Unclassified;Synthetic lake water;USA: Ohio Columbus
Sp_1070026_contig_1502_8_1070026_contig_1502	1070026_contig_1502_8_1070026_contig_1502	4625	Engineered;Aquatic;Unclassified;Unclassified;Synthetic lake water;USA: Ohio Columbus
Sp_1070026_contig_156_62_1070026_contig_156	1070026_contig_156_62_1070026_contig_156	11702	Engineered;Aquatic;Unclassified;Unclassified;Synthetic lake water;USA: Ohio Columbus
Sp_1070026_contig_565_5_1070026_contig_565	1070026_contig_565_5_1070026_contig_565	15900	Engineered;Aquatic;Unclassified;Unclassified;Synthetic lake water;USA: Ohio Columbus
Sp_1070026_contig_565_5_1070026_contig_565	1070028_contig_147_59_1070028_contig_147	7868	Engineered;Aquatic;Unclassified;Unclassified;Synthetic lake water;USA: Ohio Columbus
Sp_1070026_contig_633_20_1070026_contig_633	1070026_contig_633_20_1070026_contig_633	12666	Engineered;Aquatic;Unclassified;Unclassified;Synthetic lake water;USA: Ohio Columbus
Sp_1070026_contig_633_20_1070026_contig_633	1070027_contig_1477_3_1070027_contig_1477	4499	Engineered;Aquatic;Unclassified;Unclassified;Synthetic lake water;USA: Ohio Columbus
Sp_1070026_contig_959_3_1070026_contig_959	1070026_contig_959_3_1070026_contig_959	7732	Engineered;Aquatic;Unclassified;Unclassified;Synthetic lake water;USA: Ohio Columbus
Sp_1070027_contig_1099_3_1070027_contig_1099	1070027_contig_1099_3_1070027_contig_1099	6416	Engineered;Aquatic;Unclassified;Unclassified;Synthetic lake water;USA: Ohio Columbus
Sp_1070027_contig_1125_1_1070027_contig_1125	1070027_contig_1125_1_1070027_contig_1125	4211	Engineered;Aquatic;Unclassified;Unclassified;Synthetic lake water;USA: Ohio Columbus
Sp_1070027_contig_352_53_1070027_contig_352	1070027_contig_352_53_1070027_contig_352	13482	Engineered;Aquatic;Unclassified;Unclassified;Synthetic lake water;USA: Ohio Columbus
Sp_1070027_contig_611_3_1070027_contig_611	1070026_contig_1458_7_1070026_contig_1458	6473	Engineered;Aquatic;Unclassified;Unclassified;Synthetic lake water;USA: Ohio Columbus
Sp_1070027_contig_611_3_1070027_contig_611	1070027_contig_611_3_1070027_contig_611	12756	Engineered;Aquatic;Unclassified;Unclassified;Synthetic lake water;USA: Ohio Columbus
Sp_1070028_contig_39_8_1070028_contig_39	1070026_contig_1615_5_1070026_contig_1615	5675	Engineered;Aquatic;Unclassified;Unclassified;Synthetic lake water;USA: Ohio Columbus
Sp_1070028_contig_39_8_1070028_contig_39	1070028_contig_39_8_1070028_contig_39	6079	Engineered;Aquatic;Unclassified;Unclassified;Synthetic lake water;USA: Ohio Columbus
Sp_1070364_contig_1380_21_1070364_contig_1380	1070364_contig_1380_21_1070364_contig_1380	11003	Environmental;Aquatic;Non-marine Saline and Alkaline;Saline;Saline Lake;Ace Lake Antarctica
Sp_1070365_contig_3181_8_1070365_contig_3181	1070365_contig_3181_8_1070365_contig_3181	7225	Environmental;Aquatic;Non-marine Saline and Alkaline;Saline;Saline lake;Ace Lake Antarctica
Sp_1070365_contig_3181_8_1070365_contig_3181	1070370_contig_8247_4_1070370_contig_8247	4817	Environmental;Aquatic;Non-marine Saline and Alkaline;Saline;Saline lake;Ace Lake Antarctica
Sp_1070365_contig_3181_8_1070365_contig_3181	1070371_contig_4563_7_1070371_contig_4563	6939	Environmental;Aquatic;Non-marine Saline and Alkaline;Saline;Saline lake;Antarctica: Ace Lake
Sp_1070366_contig_522_19_1070366_contig_522	1070374_contig_1927_15_1070374_contig_1927	4009	Environmental;Aquatic;Non-marine Saline and Alkaline;Saline;Lake water;Antarctica: Ace Lake
Sp_1070366_contig_522_19_1070366_contig_522	1070366_contig_522_19_1070366_contig_522	4178	Environmental;Aquatic;Non-marine Saline and Alkaline;Saline;Saline lake;Ace Lake Antarctica
Sp_1070370_contig_13500_3_1070370_contig_13500	1070370_contig_13500_3_1070370_contig_13500	3031	Environmental;Aquatic;Non-marine Saline and Alkaline;Saline;Saline lake;Ace Lake Antarctica
Sp_1070370_contig_7594_5_1070370_contig_7594	1070370_contig_7594_5_1070370_contig_7594	4857	Environmental;Aquatic;Non-marine Saline and Alkaline;Saline;Saline lake;Ace Lake Antarctica
Sp_1070370_contig_9656_4_1070370_contig_9656	1070370_contig_9656_4_1070370_contig_9656	4563	Environmental;Aquatic;Non-marine Saline and Alkaline;Saline;Saline lake;Ace Lake Antarctica
Sp_1070372_contig_1439_10_1070372_contig_1439	1070372_contig_1439_10_1070372_contig_1439	3877	Environmental;Aquatic;Non-marine Saline and Alkaline;Saline;Saline Lake;Antarctica: Ace Lake
Sp_1070372_contig_509_34_1070372_contig_509	1070372_contig_509_34_1070372_contig_509	12500	Environmental;Aquatic;Non-marine Saline and Alkaline;Saline;Saline Lake;Antarctica: Ace Lake
Sp_1070373_contig_797_12_1070373_contig_797	1070364_contig_956_12_1070364_contig_956	4060	Environmental;Aquatic;Non-marine Saline and Alkaline;Saline;Saline Lake;Ace Lake Antarctica
Sp_1070373_contig_797_12_1070373_contig_797	1070373_contig_797_12_1070373_contig_797	4060	Environmental;Aquatic;Non-marine Saline and Alkaline;Saline;Saline lake;Ace Lake Antarctica
Sp_1070373_contig_797_12_1070373_contig_797	1070375_contig_604_19_1070375_contig_604	4060	Environmental;Aquatic;Non-marine Saline and Alkaline;Saline;Saline lake;Ace Lake Antarctica
Sp_1070373_contig_8694_2_1070373_contig_8694	1070373_contig_8694_2_1070373_contig_8694	3111	Environmental;Aquatic;Non-marine Saline and Alkaline;Saline;Saline lake;Ace Lake Antarctica
Sp_1070374_contig_3385_10_1070374_contig_3385	1070374_contig_3385_10_1070374_contig_3385	5921	Environmental;Aquatic;Non-marine Saline and Alkaline;Saline;Lake water;Antarctica: Ace Lake
Sp_1070374_contig_5409_2_1070374_contig_5409	1070374_contig_5409_2_1070374_contig_5409	4567	Environmental;Aquatic;Non-marine Saline and Alkaline;Saline;Lake water;Antarctica: Ace Lake
Sp_1070375_contig_2183_6_1070375_contig_2183	1070373_contig_7784_6_1070373_contig_7784	3672	Environmental;Aquatic;Non-marine Saline and Alkaline;Saline;Saline lake;Ace Lake Antarctica
Sp_1070375_contig_2183_6_1070375_contig_2183	1070375_contig_2183_6_1070375_contig_2183	9881	Environmental;Aquatic;Non-marine Saline and Alkaline;Saline;Saline lake;Ace Lake Antarctica
Sp_1070375_contig_459_17_1070375_contig_459	1070375_contig_459_17_1070375_contig_459	10494	Environmental;Aquatic;Non-marine Saline and Alkaline;Saline;Saline lake;Ace Lake Antarctica
Sp_1070375_contig_4927_9_1070375_contig_4927	1070375_contig_4927_9_1070375_contig_4927	4109	Environmental;Aquatic;Non-marine Saline and Alkaline;Saline;Saline lake;Ace Lake Antarctica
Sp_1070375_contig_800_28_1070375_contig_800	1070375_contig_800_28_1070375_contig_800	3572	Environmental;Aquatic;Non-marine Saline and Alkaline;Saline;Saline lake;Ace Lake Antarctica
Sp_1070375_contig_856_29_1070375_contig_856	1070366_contig_3793_8_1070366_contig_3793	3883	Environmental;Aquatic;Non-marine Saline and Alkaline;Saline;Saline lake;Ace Lake Antarctica
Sp_1070375_contig_856_29_1070375_contig_856	1070375_contig_856_29_1070375_contig_856	4525	Environmental;Aquatic;Non-marine Saline and Alkaline;Saline;Saline lake;Ace Lake Antarctica
Sp_1070375_contig_9161_7_1070375_contig_9161	1070375_contig_9161_7_1070375_contig_9161	4154	Environmental;Aquatic;Non-marine Saline and Alkaline;Saline;Saline lake;Ace Lake Antarctica
Sp_1070375_contig_918_13_1070375_contig_918	1070375_contig_918_13_1070375_contig_918	3851	Environmental;Aquatic;Non-marine Saline and Alkaline;Saline;Saline lake;Ace Lake Antarctica
Sp_1071083_contig_40_145_1071083_contig_40	1071083_contig_40_145_1071083_contig_40	6057	Engineered;Aquatic;Nutrient removal;Unclassified;Wastewater effluent;Milwaukee Wisconsin USA
Sp_1071088_contig_5159_1_1071088_contig_5159	1071088_contig_5159_1_1071088_contig_5159	6381	Engineered;Aquatic;Nutrient removal;Unclassified;Wastewater effluent;Milwaukee Wisconsin USA
Sp_1071088_contig_5661_5_1071088_contig_5661	1071088_contig_5661_5_1071088_contig_5661	6035	Engineered;Aquatic;Nutrient removal;Unclassified;Wastewater effluent;Milwaukee Wisconsin USA
Sp_1073278_contig_5301_4_1073278_contig_5301	Ga0065714_100706908_Ga0065714_10070690	3454	Host-associated;Terrestrial;Rhizoplane;Unclassified;Miscanthus rhizosphere;Kellogg Biological Station Michigan State University
Sp_1073278_contig_5301_4_1073278_contig_5301	1073278_contig_5301_4_1073278_contig_5301	9141	Host-associated;Terrestrial;Rhizosphere;Unclassified;Populus rhizosphere;USA: Tennessee
Sp_1074264_contig_1542_18_1074264_contig_1542	1074264_contig_1542_18_1074264_contig_1542	10309	Environmental;Aquatic;Marine;Unclassified;Marine;Atlantic Ocean: West Antarctic Peninsula
Sp_1074265_contig_2328_3_1074265_contig_2328	1074264_contig_5100_3_1074264_contig_5100	7159	Environmental;Aquatic;Marine;Unclassified;Marine;Atlantic Ocean: West Antarctic Peninsula
Sp_1074265_contig_2328_3_1074265_contig_2328	1074265_contig_2328_3_1074265_contig_2328	7159	Environmental;Aquatic;Marine;Unclassified;Marine;Atlantic Ocean: West Antarctic Peninsula
Sp_1074528_contig_2081_13_1074528_contig_2081	1074528_contig_2081_13_1074528_contig_2081	7649	Environmental;Terrestrial;Soil;Unclassified;Arctic peat soil;USA: Barrow Environmental Observatory site Alaska
Sp_1074528_contig_3884_2_1074528_contig_3884	1074528_contig_3884_2_1074528_contig_3884	5543	Environmental;Terrestrial;Soil;Unclassified;Arctic peat soil;USA: Barrow Environmental Observatory site Alaska
Sp_1074528_contig_6897_5_1074528_contig_6897	1074528_contig_6897_5_1074528_contig_6897	3983	Environmental;Terrestrial;Soil;Unclassified;Arctic peat soil;USA: Barrow Environmental Observatory site Alaska
Sp_1074532_contig_1154_5_1074532_contig_1154	1074528_contig_8053_5_1074528_contig_8053	3653	Environmental;Terrestrial;Soil;Unclassified;Arctic peat soil;USA: Barrow Environmental Observatory site Alaska
Sp_1074532_contig_1154_5_1074532_contig_1154	1074532_contig_1154_5_1074532_contig_1154	4560	Environmental;Terrestrial;Soil;Unclassified;Arctic peat soil;USA: Barrow Environmental Observatory site Alaska
Sp_1074532_contig_1522_8_1074532_contig_1522	1074532_contig_1522_8_1074532_contig_1522	4391	Environmental;Terrestrial;Soil;Unclassified;Arctic peat soil;USA: Barrow Environmental Observatory site Alaska
Sp_1074532_contig_711_4_1074532_contig_711	1074532_contig_711_4_1074532_contig_711	5702	Environmental;Terrestrial;Soil;Unclassified;Arctic peat soil;USA: Barrow Environmental Observatory site Alaska
Sp_1074532_contig_799_11_1074532_contig_799	1074532_contig_799_11_1074532_contig_799	6110	Environmental;Terrestrial;Soil;Unclassified;Arctic peat soil;USA: Barrow Environmental Observatory site Alaska
Sp_1074534_contig_544_13_1074534_contig_544	1074534_contig_544_13_1074534_contig_544	8737	Environmental;Terrestrial;Soil;Unclassified;Arctic peat soil;USA: Barrow Environmental Observatory site Alaska
Sp_1075159_contig_142_8_1075159_contig_142	1075159_contig_142_8_1075159_contig_142	10604	Environmental;Aquatic;Thermal springs;Hot (42-90C);Hot spring;USA: Yellowstone National Park
Sp_1075159_contig_142_8_1075159_contig_142	1075160_contig_970_8_1075160_contig_970	10572	Environmental;Aquatic;Thermal springs;Hot (42-90C);Hot spring;USA: Yellowstone National Park
Sp_1075159_contig_142_8_1075159_contig_142	1093148_contig_1581_6_1093148_contig_1581	6260	Environmental;Aquatic;Thermal springs;Hot (42-90C);Hot spring;Yellowstone National Park USA
Sp_1075162_contig_923_9_1075162_contig_923	OneHSP_7476CDRAFT_100077010_OneHSP_7476CDRAFT_1000770	5393	Environmental;Aquatic;Non-marine Saline and Alkaline;;Ferrous mat;One Hundred Spring Plain Yellowstone National Park Wyoming USA
Sp_1075162_contig_923_9_1075162_contig_923	Ga0081474_1241899_Ga0081474_124189	10314	Environmental;Aquatic;Non-marine Saline and Alkaline;;Ferrous microbial mat;One Hundred Spring Plain Yellowstone National Park Wyoming USA
Sp_1075162_contig_923_9_1075162_contig_923	1075162_contig_923_9_1075162_contig_923	6828	Environmental;Aquatic;Thermal springs;Hot (42-90C);Hot spring;USA: Yellowstone National Park
Sp_1082371_contig_14311_1_1082371_contig_14311	1082371_contig_14311_1_1082371_contig_14311	4670	Environmental;Terrestrial;Soil;Unclassified;Agricultural soil;USA: Utah
Sp_1082373_contig_12100_9_1082373_contig_12100	1082373_contig_12100_9_1082373_contig_12100	5545	Environmental;Terrestrial;Soil;Unclassified;Agricultural soil;USA: Georgia
Sp_1082373_contig_15593_6_1082373_contig_15593	1082373_contig_15593_6_1082373_contig_15593	4572	Environmental;Terrestrial;Soil;Unclassified;Agricultural soil;USA: Georgia
Sp_1082373_contig_9568_5_1082373_contig_9568	1082373_contig_9568_5_1082373_contig_9568	6534	Environmental;Terrestrial;Soil;Unclassified;Agricultural soil;USA: Georgia
Sp_1082664_contig_2901_10_1082664_contig_2901	1082664_contig_2901_10_1082664_contig_2901	7355	Environmental;Aquatic;Deep subsurface;Unclassified;Deep subsurface;USA: Ohio
Sp_1082664_contig_5703_2_1082664_contig_5703	1082664_contig_5703_2_1082664_contig_5703	5038	Environmental;Aquatic;Deep subsurface;Unclassified;Deep subsurface;USA: Ohio
Sp_1083787_contig_3731_5_1083787_contig_3731	1083787_contig_3731_5_1083787_contig_3731	6572	Environmental;Aquatic;Deep subsurface;Unclassified;Deep subsurface;USA: Ohio
Sp_1085320_contig_1105_5_1085320_contig_1105	1085320_contig_1105_5_1085320_contig_1105	7201	Environmental;Aquatic;Marine;Oceanic;Marine;Pacific Ocean
Sp_1085320_contig_1105_5_1085320_contig_1105	1085321_contig_239_13_1085321_contig_239	7201	Environmental;Aquatic;Marine;Oceanic;Marine;Pacific Ocean
Sp_1085320_contig_1105_5_1085320_contig_1105	Ga0098059_10030569_Ga0098059_1003056	7003	Environmental;Aquatic;Marine;Oceanic;Marine;Subarctic Pacific Ocean
Sp_1085321_contig_2_643_1085321_contig_2	1085321_contig_2_643_1085321_contig_2	11207	Environmental;Aquatic;Marine;Oceanic;Marine;Pacific Ocean
Sp_1085321_contig_2_643_1085321_contig_2	1085340_contig_11_325_1085340_contig_11	11207	Environmental;Aquatic;Marine;Oceanic;Marine;Pacific Ocean
Sp_1085322_contig_1227_10_1085322_contig_1227	1085322_contig_1227_10_1085322_contig_1227	15157	Environmental;Aquatic;Marine;Oceanic;Marine;Pacific Ocean
Sp_1085322_contig_53_66_1085322_contig_53	1085322_contig_53_66_1085322_contig_53	16936	Environmental;Aquatic;Marine;Oceanic;Marine;Pacific Ocean
Sp_1085322_contig_628_28_1085322_contig_628	1085322_contig_628_28_1085322_contig_628	12430	Environmental;Aquatic;Marine;Oceanic;Marine;Pacific Ocean
Sp_1085348_contig_1837_4_1085348_contig_1837	1085348_contig_1837_4_1085348_contig_1837	6523	Environmental;Aquatic;Marine;Oceanic;Marine;Pacific Ocean
Sp_1085348_contig_2_595_1085348_contig_2	1085348_contig_2_595_1085348_contig_2	6131	Environmental;Aquatic;Marine;Oceanic;Marine;Pacific Ocean
Sp_1085348_contig_553_31_1085348_contig_553	1085348_contig_553_31_1085348_contig_553	10659	Environmental;Aquatic;Marine;Oceanic;Marine;Pacific Ocean
Sp_1085348_contig_553_31_1085348_contig_553	Ga0098069_1003018_Ga0098069_100301	10369	Environmental;Aquatic;Marine;Oceanic;Marine;Subarctic Pacific Ocean
Sp_1085350_contig_140_31_1085350_contig_140	1085350_contig_140_31_1085350_contig_140	16440	Environmental;Aquatic;Marine;Oceanic;Marine;Gulf of Mexico
Sp_1085350_contig_140_31_1085350_contig_140	1085352_contig_160_32_1085352_contig_160	16440	Environmental;Aquatic;Marine;Oceanic;Marine;Pacific Ocean
Sp_1085350_contig_701_3_1085350_contig_701	1085349_contig_986_3_1085349_contig_986	7069	Environmental;Aquatic;Marine;Oceanic;Marine;Gulf of Mexico
Sp_1085350_contig_701_3_1085350_contig_701	1085350_contig_701_3_1085350_contig_701	7985	Environmental;Aquatic;Marine;Oceanic;Marine;Gulf of Mexico
Sp_1085350_contig_902_9_1085350_contig_902	1085349_contig_1363_9_1085349_contig_1363	3963	Environmental;Aquatic;Marine;Oceanic;Marine;Gulf of Mexico
Sp_1085350_contig_902_9_1085350_contig_902	1085350_contig_902_9_1085350_contig_902	6334	Environmental;Aquatic;Marine;Oceanic;Marine;Gulf of Mexico
Sp_1085351_contig_2047_7_1085351_contig_2047	1085351_contig_2047_7_1085351_contig_2047	5555	Environmental;Aquatic;Marine;Oceanic;Marine;Pacific Ocean
Sp_1085354_contig_2570_1_1085354_contig_2570	1085348_contig_668_11_1085348_contig_668	6513	Environmental;Aquatic;Marine;Oceanic;Marine;Pacific Ocean
Sp_1085354_contig_2570_1_1085354_contig_2570	1085354_contig_2570_1_1085354_contig_2570	5328	Environmental;Aquatic;Marine;Oceanic;Marine;Pacific Ocean
Sp_1085354_contig_2570_1_1085354_contig_2570	Ga0098069_1019111_Ga0098069_101911	4714	Environmental;Aquatic;Marine;Oceanic;Marine;Subarctic Pacific Ocean
Sp_1085357_contig_598_9_1085357_contig_598	1085357_contig_598_9_1085357_contig_598	5326	Environmental;Aquatic;Marine;Oceanic;Marine;Pacific Ocean
Sp_1085357_contig_823_1_1085357_contig_823	1085357_contig_823_1_1085357_contig_823	5315	Environmental;Aquatic;Marine;Oceanic;Marine;Pacific Ocean
Sp_1085359_contig_598_9_1085359_contig_598	1085359_contig_598_9_1085359_contig_598	7136	Environmental;Aquatic;Marine;Oceanic;Marine;Gulf of Mexico
Sp_1085359_contig_806_8_1085359_contig_806	1085359_contig_806_8_1085359_contig_806	7081	Environmental;Aquatic;Marine;Oceanic;Marine;Gulf of Mexico
Sp_1085359_contig_829_1_1085359_contig_829	1085359_contig_829_1_1085359_contig_829	6971	Environmental;Aquatic;Marine;Oceanic;Marine;Gulf of Mexico
Sp_1085425_contig_275_9_1085425_contig_275	1085425_contig_275_9_1085425_contig_275	5087	Engineered;Aquatic;Activated Sludge;Unclassified;Activated Sludge;Austria: Klosterneuburg
Sp_1085434_contig_1636_11_1085434_contig_1636	1085434_contig_1636_11_1085434_contig_1636	7687	Engineered;Aquatic;Activated Sludge;Unclassified;Activated Sludge;Austria: Klosterneuburg
Sp_1085434_contig_1638_5_1085434_contig_1638	1085434_contig_1638_5_1085434_contig_1638	7670	Engineered;Aquatic;Activated Sludge;Unclassified;Activated Sludge;Austria: Klosterneuburg
Sp_1085434_contig_1834_4_1085434_contig_1834	1085434_contig_1834_4_1085434_contig_1834	6908	Engineered;Aquatic;Activated Sludge;Unclassified;Activated Sludge;Austria: Klosterneuburg
Sp_1085434_contig_1906_8_1085434_contig_1906	1085434_contig_1906_8_1085434_contig_1906	6629	Engineered;Aquatic;Activated Sludge;Unclassified;Activated Sludge;Austria: Klosterneuburg
Sp_1085434_contig_2036_7_1085434_contig_2036	1085434_contig_2036_7_1085434_contig_2036	5729	Engineered;Aquatic;Activated Sludge;Unclassified;Activated Sludge;Austria: Klosterneuburg
Sp_1085434_contig_2176_7_1085434_contig_2176	1085434_contig_2176_7_1085434_contig_2176	5842	Engineered;Aquatic;Activated Sludge;Unclassified;Activated Sludge;Austria: Klosterneuburg
Sp_1085434_contig_2176_7_1085434_contig_2176	1093109_contig_2114_4_1093109_contig_2114	5806	Engineered;Aquatic;Activated Sludge;Unclassified;Activated Sludge;Austria: Klosterneuburg
Sp_1085434_contig_2176_7_1085434_contig_2176	1093324_contig_1767_2_1093324_contig_1767	5864	Engineered;Aquatic;Activated Sludge;Unclassified;Activated Sludge;Austria: Klosterneuburg
Sp_1085434_contig_2535_4_1085434_contig_2535	1085434_contig_2535_4_1085434_contig_2535	5086	Engineered;Aquatic;Activated Sludge;Unclassified;Activated Sludge;Austria: Klosterneuburg
Sp_1085435_contig_1225_5_1085435_contig_1225	1085435_contig_1225_5_1085435_contig_1225	7355	Engineered;Aquatic;Activated Sludge;Unclassified;Activated Sludge;Austria: Klosterneuburg
Sp_1085435_contig_1225_5_1085435_contig_1225	1093096_contig_1306_9_1093096_contig_1306	7837	Engineered;Aquatic;Activated Sludge;Unclassified;Activated Sludge;Austria: Klosterneuburg
Sp_1085436_contig_238_17_1085436_contig_238	1085436_contig_238_17_1085436_contig_238	7550	Engineered;Aquatic;Activated Sludge;Unclassified;Activated Sludge;Austria: Klosterneuburg
Sp_1085436_contig_238_17_1085436_contig_238	1093323_contig_710_4_1093323_contig_710	7550	Engineered;Aquatic;Activated Sludge;Unclassified;Activated Sludge;Austria: Klosterneuburg
Sp_1085436_contig_367_3_1085436_contig_367	1085436_contig_367_3_1085436_contig_367	7001	Engineered;Aquatic;Activated Sludge;Unclassified;Activated Sludge;Austria: Klosterneuburg
Sp_1085436_contig_503_4_1085436_contig_503	1085436_contig_503_4_1085436_contig_503	4348	Engineered;Aquatic;Activated Sludge;Unclassified;Activated Sludge;Austria: Klosterneuburg
Sp_1085437_contig_136_6_1085437_contig_136	1085437_contig_136_6_1085437_contig_136	4869	Engineered;Aquatic;Activated Sludge;Unclassified;Activated Sludge;Austria: Klosterneuburg
Sp_1085437_contig_44_8_1085437_contig_44	1085437_contig_44_8_1085437_contig_44	5063	Engineered;Aquatic;Activated Sludge;Unclassified;Activated Sludge;Austria: Klosterneuburg
Sp_1085668_contig_5790_1_1085668_contig_5790	1085668_contig_5790_1_1085668_contig_5790	8950	Environmental;Aquatic;Freshwater;Groundwater;Aquifer;USA: Utah
Sp_1085668_contig_5790_1_1085668_contig_5790	1057122_contig_7112_5_1057122_contig_7112	8950	Environmental;Aquatic;Freshwater;Groundwater;Groundwater;USA: Utah: Grand County
Sp_1085668_contig_5790_1_1085668_contig_5790	1057127_contig_5981_9_1057127_contig_5981	7785	Environmental;Aquatic;Freshwater;Groundwater;Groundwater;USA: Utah: Grand County
Sp_1085668_contig_5790_1_1085668_contig_5790	1057135_contig_2101_1_1057135_contig_2101	8950	Environmental;Aquatic;Freshwater;Groundwater;Groundwater;USA: Utah: Grand County
Sp_1085668_contig_5790_1_1085668_contig_5790	1057137_contig_5314_1_1057137_contig_5314	8950	Environmental;Aquatic;Freshwater;Groundwater;Groundwater;USA: Utah: Grand County
Sp_1085668_contig_5790_1_1085668_contig_5790	1057138_contig_4402_1_1057138_contig_4402	8950	Environmental;Aquatic;Freshwater;Groundwater;Groundwater;USA: Utah: Grand County
Sp_1085669_contig_1785_6_1085669_contig_1785	1085669_contig_1785_6_1085669_contig_1785	9062	Environmental;Aquatic;Freshwater;Groundwater;Aquifer;USA: Utah
Sp_1085670_contig_15668_2_1085670_contig_15668	1085670_contig_15668_2_1085670_contig_15668	4121	Environmental;Aquatic;Freshwater;Groundwater;Aquifer;USA: Utah
Sp_1085671_contig_37_43_1085671_contig_37	1085669_contig_33_124_1085669_contig_33	8786	Environmental;Aquatic;Freshwater;Groundwater;Aquifer;USA: Utah
Sp_1085671_contig_37_43_1085671_contig_37	1085670_contig_50_91_1085670_contig_50	8786	Environmental;Aquatic;Freshwater;Groundwater;Aquifer;USA: Utah
Sp_1085671_contig_37_43_1085671_contig_37	1085671_contig_37_43_1085671_contig_37	11403	Environmental;Aquatic;Freshwater;Groundwater;Aquifer;USA: Utah
Sp_1085671_contig_37_43_1085671_contig_37	1085672_contig_40_125_1085672_contig_40	8786	Environmental;Aquatic;Freshwater;Groundwater;Aquifer;USA: Utah
Sp_1085671_contig_37_43_1085671_contig_37	1085673_contig_126_30_1085673_contig_126	8786	Environmental;Aquatic;Freshwater;Groundwater;Aquifer;USA: Utah
Sp_1085671_contig_37_43_1085671_contig_37	1085674_contig_1429_14_1085674_contig_1429	9943	Environmental;Aquatic;Freshwater;Groundwater;Aquifer;USA: Utah
Sp_1085671_contig_37_43_1085671_contig_37	1085676_contig_446_27_1085676_contig_446	8786	Environmental;Aquatic;Freshwater;Groundwater;Aquifer;USA: Utah
Sp_1085671_contig_37_43_1085671_contig_37	1085677_contig_997_2_1085677_contig_997	6515	Environmental;Aquatic;Freshwater;Groundwater;Aquifer;USA: Utah
Sp_1085671_contig_37_43_1085671_contig_37	1085684_contig_22_124_1085684_contig_22	8786	Environmental;Aquatic;Freshwater;Groundwater;Aquifer;USA: Utah
Sp_1085671_contig_37_43_1085671_contig_37	1085693_contig_47_124_1085693_contig_47	8786	Environmental;Aquatic;Freshwater;Groundwater;Aquifer;USA: Utah
Sp_1085671_contig_37_43_1085671_contig_37	1085694_contig_40_91_1085694_contig_40	8786	Environmental;Aquatic;Freshwater;Groundwater;Aquifer;USA: Utah
Sp_1085671_contig_37_43_1085671_contig_37	1057130_contig_112_65_1057130_contig_112	11403	Environmental;Aquatic;Freshwater;Groundwater;Groundwater;USA: Utah: Grand County
Sp_1085672_contig_8661_8_1085672_contig_8661	1085669_contig_9976_2_1085669_contig_9976	5980	Environmental;Aquatic;Freshwater;Groundwater;Aquifer;USA: Utah
Sp_1085672_contig_8661_8_1085672_contig_8661	1085670_contig_9678_8_1085670_contig_9678	5980	Environmental;Aquatic;Freshwater;Groundwater;Aquifer;USA: Utah
Sp_1085672_contig_8661_8_1085672_contig_8661	1085671_contig_12286_5_1085671_contig_12286	5980	Environmental;Aquatic;Freshwater;Groundwater;Aquifer;USA: Utah
Sp_1085672_contig_8661_8_1085672_contig_8661	1085672_contig_8661_8_1085672_contig_8661	5980	Environmental;Aquatic;Freshwater;Groundwater;Aquifer;USA: Utah
Sp_1085672_contig_8661_8_1085672_contig_8661	1085673_contig_4634_5_1085673_contig_4634	5980	Environmental;Aquatic;Freshwater;Groundwater;Aquifer;USA: Utah
Sp_1085672_contig_8661_8_1085672_contig_8661	1085674_contig_4838_4_1085674_contig_4838	5980	Environmental;Aquatic;Freshwater;Groundwater;Aquifer;USA: Utah
Sp_1085672_contig_8661_8_1085672_contig_8661	1085675_contig_4156_8_1085675_contig_4156	5980	Environmental;Aquatic;Freshwater;Groundwater;Aquifer;USA: Utah
Sp_1085672_contig_8661_8_1085672_contig_8661	1085676_contig_9186_5_1085676_contig_9186	5980	Environmental;Aquatic;Freshwater;Groundwater;Aquifer;USA: Utah
Sp_1085672_contig_8661_8_1085672_contig_8661	1085677_contig_10095_5_1085677_contig_10095	5980	Environmental;Aquatic;Freshwater;Groundwater;Aquifer;USA: Utah
Sp_1085672_contig_8661_8_1085672_contig_8661	1085678_contig_9813_2_1085678_contig_9813	5980	Environmental;Aquatic;Freshwater;Groundwater;Aquifer;USA: Utah
Sp_1085672_contig_8661_8_1085672_contig_8661	1085679_contig_10514_6_1085679_contig_10514	5239	Environmental;Aquatic;Freshwater;Groundwater;Aquifer;USA: Utah
Sp_1085672_contig_8661_8_1085672_contig_8661	1085680_contig_9776_5_1085680_contig_9776	5952	Environmental;Aquatic;Freshwater;Groundwater;Aquifer;USA: Utah
Sp_1085672_contig_8661_8_1085672_contig_8661	1085681_contig_9844_5_1085681_contig_9844	5820	Environmental;Aquatic;Freshwater;Groundwater;Aquifer;USA: Utah
Sp_1085672_contig_8661_8_1085672_contig_8661	1085682_contig_11386_2_1085682_contig_11386	5980	Environmental;Aquatic;Freshwater;Groundwater;Aquifer;USA: Utah
Sp_1085672_contig_8661_8_1085672_contig_8661	1085683_contig_10577_6_1085683_contig_10577	5980	Environmental;Aquatic;Freshwater;Groundwater;Aquifer;USA: Utah
Sp_1085672_contig_8661_8_1085672_contig_8661	1085684_contig_10035_8_1085684_contig_10035	6069	Environmental;Aquatic;Freshwater;Groundwater;Aquifer;USA: Utah
Sp_1085672_contig_8661_8_1085672_contig_8661	1085685_contig_9053_6_1085685_contig_9053	4693	Environmental;Aquatic;Freshwater;Groundwater;Aquifer;USA: Utah
Sp_1085672_contig_8661_8_1085672_contig_8661	1085686_contig_7917_2_1085686_contig_7917	6045	Environmental;Aquatic;Freshwater;Groundwater;Aquifer;USA: Utah
Sp_1085672_contig_8661_8_1085672_contig_8661	1085688_contig_5292_2_1085688_contig_5292	6067	Environmental;Aquatic;Freshwater;Groundwater;Aquifer;USA: Utah
Sp_1085672_contig_8661_8_1085672_contig_8661	1085689_contig_11303_6_1085689_contig_11303	5239	Environmental;Aquatic;Freshwater;Groundwater;Aquifer;USA: Utah
Sp_1085672_contig_8661_8_1085672_contig_8661	1085690_contig_8214_9_1085690_contig_8214	5899	Environmental;Aquatic;Freshwater;Groundwater;Aquifer;USA: Utah
Sp_1085672_contig_8661_8_1085672_contig_8661	1085691_contig_7274_6_1085691_contig_7274	5239	Environmental;Aquatic;Freshwater;Groundwater;Aquifer;USA: Utah
Sp_1085672_contig_8661_8_1085672_contig_8661	1085692_contig_10324_7_1085692_contig_10324	5980	Environmental;Aquatic;Freshwater;Groundwater;Aquifer;USA: Utah
Sp_1085672_contig_8661_8_1085672_contig_8661	1085693_contig_11516_8_1085693_contig_11516	5980	Environmental;Aquatic;Freshwater;Groundwater;Aquifer;USA: Utah
Sp_1085672_contig_8661_8_1085672_contig_8661	1046603_contig_11910_7_1046603_contig_11910	8843	Environmental;Aquatic;Freshwater;Groundwater;Groundwater;USA: Utah
Sp_1085672_contig_8661_8_1085672_contig_8661	1057138_contig_7764_8_1057138_contig_7764	5980	Environmental;Aquatic;Freshwater;Groundwater;Groundwater;USA: Utah: Grand County
Sp_1085676_contig_4392_4_1085676_contig_4392	1085671_contig_16536_1_1085671_contig_16536	4344	Environmental;Aquatic;Freshwater;Groundwater;Aquifer;USA: Utah
Sp_1085676_contig_4392_4_1085676_contig_4392	1085676_contig_4392_4_1085676_contig_4392	7941	Environmental;Aquatic;Freshwater;Groundwater;Aquifer;USA: Utah
Sp_1085676_contig_4392_4_1085676_contig_4392	1085683_contig_11719_8_1085683_contig_11719	4145	Environmental;Aquatic;Freshwater;Groundwater;Aquifer;USA: Utah
Sp_1085676_contig_4392_4_1085676_contig_4392	1085693_contig_863_10_1085693_contig_863	7941	Environmental;Aquatic;Freshwater;Groundwater;Aquifer;USA: Utah
Sp_1085684_contig_2621_5_1085684_contig_2621	1085684_contig_2621_5_1085684_contig_2621	7940	Environmental;Aquatic;Freshwater;Groundwater;Aquifer;USA: Utah
Sp_1085691_contig_6696_4_1085691_contig_6696	1085669_contig_8923_8_1085669_contig_8923	6420	Environmental;Aquatic;Freshwater;Groundwater;Aquifer;USA: Utah
Sp_1085691_contig_6696_4_1085691_contig_6696	1085670_contig_9019_3_1085670_contig_9019	5014	Environmental;Aquatic;Freshwater;Groundwater;Aquifer;USA: Utah
Sp_1085691_contig_6696_4_1085691_contig_6696	1085671_contig_10956_4_1085671_contig_10956	6420	Environmental;Aquatic;Freshwater;Groundwater;Aquifer;USA: Utah
Sp_1085691_contig_6696_4_1085691_contig_6696	1085674_contig_5999_9_1085674_contig_5999	4548	Environmental;Aquatic;Freshwater;Groundwater;Aquifer;USA: Utah
Sp_1085691_contig_6696_4_1085691_contig_6696	1085676_contig_8317_8_1085676_contig_8317	6420	Environmental;Aquatic;Freshwater;Groundwater;Aquifer;USA: Utah
Sp_1085691_contig_6696_4_1085691_contig_6696	1085677_contig_9149_5_1085677_contig_9149	6420	Environmental;Aquatic;Freshwater;Groundwater;Aquifer;USA: Utah
Sp_1085691_contig_6696_4_1085691_contig_6696	1085679_contig_9741_10_1085679_contig_9741	6420	Environmental;Aquatic;Freshwater;Groundwater;Aquifer;USA: Utah
Sp_1085691_contig_6696_4_1085691_contig_6696	1085680_contig_8855_1_1085680_contig_8855	6392	Environmental;Aquatic;Freshwater;Groundwater;Aquifer;USA: Utah
Sp_1085691_contig_6696_4_1085691_contig_6696	1085681_contig_8868_9_1085681_contig_8868	6297	Environmental;Aquatic;Freshwater;Groundwater;Aquifer;USA: Utah
Sp_1085691_contig_6696_4_1085691_contig_6696	1085682_contig_10710_1_1085682_contig_10710	5770	Environmental;Aquatic;Freshwater;Groundwater;Aquifer;USA: Utah
Sp_1085691_contig_6696_4_1085691_contig_6696	1085685_contig_8605_1_1085685_contig_8605	4188	Environmental;Aquatic;Freshwater;Groundwater;Aquifer;USA: Utah
Sp_1085691_contig_6696_4_1085691_contig_6696	1085686_contig_7316_5_1085686_contig_7316	6396	Environmental;Aquatic;Freshwater;Groundwater;Aquifer;USA: Utah
Sp_1085691_contig_6696_4_1085691_contig_6696	1085689_contig_10453_3_1085689_contig_10453	6435	Environmental;Aquatic;Freshwater;Groundwater;Aquifer;USA: Utah
Sp_1085691_contig_6696_4_1085691_contig_6696	1085691_contig_6696_4_1085691_contig_6696	6420	Environmental;Aquatic;Freshwater;Groundwater;Aquifer;USA: Utah
Sp_1085691_contig_6696_4_1085691_contig_6696	1085692_contig_9406_8_1085692_contig_9406	6420	Environmental;Aquatic;Freshwater;Groundwater;Aquifer;USA: Utah
Sp_1085691_contig_6696_4_1085691_contig_6696	1085693_contig_10449_10_1085693_contig_10449	6420	Environmental;Aquatic;Freshwater;Groundwater;Aquifer;USA: Utah
Sp_1085693_contig_217_49_1085693_contig_217	1085670_contig_5457_10_1085670_contig_5457	7858	Environmental;Aquatic;Freshwater;Groundwater;Aquifer;USA: Utah
Sp_1085693_contig_217_49_1085693_contig_217	1085676_contig_1039_3_1085676_contig_1039	7299	Environmental;Aquatic;Freshwater;Groundwater;Aquifer;USA: Utah
Sp_1085693_contig_217_49_1085693_contig_217	1085684_contig_13956_3_1085684_contig_13956	4504	Environmental;Aquatic;Freshwater;Groundwater;Aquifer;USA: Utah
Sp_1085693_contig_217_49_1085693_contig_217	1085693_contig_217_49_1085693_contig_217	11662	Environmental;Aquatic;Freshwater;Groundwater;Aquifer;USA: Utah
Sp_1085694_contig_1586_14_1085694_contig_1586	1085669_contig_1483_5_1085669_contig_1483	9133	Environmental;Aquatic;Freshwater;Groundwater;Aquifer;USA: Utah
Sp_1085694_contig_1586_14_1085694_contig_1586	1085672_contig_516_10_1085672_contig_516	9133	Environmental;Aquatic;Freshwater;Groundwater;Aquifer;USA: Utah
Sp_1085694_contig_1586_14_1085694_contig_1586	1085684_contig_537_10_1085684_contig_537	9133	Environmental;Aquatic;Freshwater;Groundwater;Aquifer;USA: Utah
Sp_1085694_contig_1586_14_1085694_contig_1586	1085693_contig_2012_5_1085693_contig_2012	9133	Environmental;Aquatic;Freshwater;Groundwater;Aquifer;USA: Utah
Sp_1085694_contig_1586_14_1085694_contig_1586	1085694_contig_1586_14_1085694_contig_1586	9133	Environmental;Aquatic;Freshwater;Groundwater;Aquifer;USA: Utah
Sp_1085694_contig_1586_14_1085694_contig_1586	1057130_contig_4411_5_1057130_contig_4411	9133	Environmental;Aquatic;Freshwater;Groundwater;Groundwater;USA: Utah: Grand County
Sp_1091223_contig_19371_6_1091223_contig_19371	1091223_contig_19371_6_1091223_contig_19371	6849	Environmental;Aquatic;Freshwater;Ice;Freshwater;Lake Fryxell
Sp_1091227_contig_31515_3_1091227_contig_31515	1091227_contig_31515_3_1091227_contig_31515	5322	Environmental;Aquatic;Freshwater;Ice;Freshwater;Lake Fryxell
Sp_1091228_contig_4648_13_1091228_contig_4648	1091228_contig_4648_13_1091228_contig_4648	5970	Environmental;Aquatic;Freshwater;Ice;Freshwater;Lake Fryxell
Sp_1091228_contig_9222_9_1091228_contig_9222	1091228_contig_9222_9_1091228_contig_9222	8133	Environmental;Aquatic;Freshwater;Ice;Freshwater;Lake Fryxell
Sp_1091231_contig_8050_3_1091231_contig_8050	1091231_contig_8050_3_1091231_contig_8050	6721	Environmental;Aquatic;Freshwater;Ice;Freshwater;Lake Fryxell Antarctica
Sp_1091665_contig_855_5_1091665_contig_855	1091665_contig_855_5_1091665_contig_855	3781	Environmental;Terrestrial;Soil;Sand;Groundwater sand;USA: Columbia River Washington
Sp_1091669_contig_320_5_1091669_contig_320	1091669_contig_320_5_1091669_contig_320	5850	Environmental;Terrestrial;Soil;Sand;Groundwater sand;USA: Columbia River Washington
Sp_1091676_contig_427_12_1091676_contig_427	1091652_contig_844_12_1091652_contig_844	6281	Environmental;Terrestrial;Soil;Sand;Groundwater sand;USA: Columbia River Washington
Sp_1091676_contig_427_12_1091676_contig_427	1091673_contig_1002_12_1091673_contig_1002	6281	Environmental;Terrestrial;Soil;Sand;Groundwater sand;USA: Columbia River Washington
Sp_1091676_contig_427_12_1091676_contig_427	1091676_contig_427_12_1091676_contig_427	6281	Environmental;Terrestrial;Soil;Sand;Groundwater sand;USA: Columbia River Washington
Sp_1091797_contig_1079_6_1091797_contig_1079	1091797_contig_1079_6_1091797_contig_1079	7562	Environmental;Aquatic;Marine;Intertidal zone;Estuarine;Columbia River Estuary USA
Sp_1091797_contig_1420_5_1091797_contig_1420	1091797_contig_1420_5_1091797_contig_1420	6191	Environmental;Aquatic;Marine;Intertidal zone;Estuarine;Columbia River Estuary USA
Sp_1092396_contig_4201_4_1092396_contig_4201	1092395_contig_4039_10_1092395_contig_4039	4655	Environmental;Terrestrial;Soil;Wetlands;Pond soil;South San Francisco USA
Sp_1092396_contig_4201_4_1092396_contig_4201	1092396_contig_4201_4_1092396_contig_4201	6768	Environmental;Terrestrial;Soil;Wetlands;Pond soil;South San Francisco USA
Sp_1092396_contig_5358_11_1092396_contig_5358	1092396_contig_5358_11_1092396_contig_5358	726	Environmental;Terrestrial;Soil;Wetlands;Pond soil;South San Francisco USA
Sp_1092396_contig_6303_3_1092396_contig_6303	1092395_contig_5820_8_1092395_contig_5820	4380	Environmental;Terrestrial;Soil;Wetlands;Pond soil;South San Francisco USA
Sp_1092396_contig_6303_3_1092396_contig_6303	1092396_contig_6303_3_1092396_contig_6303	5232	Environmental;Terrestrial;Soil;Wetlands;Pond soil;South San Francisco USA
Sp_1092396_contig_6303_3_1092396_contig_6303	1092399_contig_6555_9_1092399_contig_6555	5232	Environmental;Terrestrial;Soil;Wetlands;Pond soil;South San Francisco USA
Sp_1092396_contig_7425_2_1092396_contig_7425	1092396_contig_7425_2_1092396_contig_7425	3595	Environmental;Terrestrial;Soil;Wetlands;Pond soil;South San Francisco USA
Sp_1092409_contig_9115_8_1092409_contig_9115	1092409_contig_9115_8_1092409_contig_9115	3666	Environmental;Terrestrial;Soil;Wetlands;Pond soil;South San Francisco USA
Sp_1092409_contig_9647_4_1092409_contig_9647	1092409_contig_9647_4_1092409_contig_9647	2700	Environmental;Terrestrial;Soil;Wetlands;Pond soil;South San Francisco USA
Sp_1092416_contig_8229_4_1092416_contig_8229	1092416_contig_8229_4_1092416_contig_8229	5232	Environmental;Terrestrial;Soil;Wetlands;Pond soil;South San Francisco USA
Sp_1092441_contig_2878_3_1092441_contig_2878	1092441_contig_2878_3_1092441_contig_2878	4799	Environmental;Aquatic;Non-marine Saline and Alkaline;Saline;Water;South San Francisco USA
Sp_1092445_contig_5046_8_1092445_contig_5046	1092445_contig_5046_8_1092445_contig_5046	5292	Environmental;Terrestrial;Soil;Wetlands;Soil;South San Francisco USA
Sp_1092593_contig_66_14_1092593_contig_66	1092593_contig_66_14_1092593_contig_66	4600	Engineered;Aquatic;Activated Sludge;Unclassified;Activated Sludge;Austria: Klosterneuburg
Sp_1092595_contig_11_54_1092595_contig_11	1092595_contig_11_54_1092595_contig_11	5071	Engineered;Aquatic;Activated Sludge;Unclassified;Activated Sludge;Austria: Klosterneuburg
Sp_1092595_contig_31_48_1092595_contig_31	1092595_contig_31_48_1092595_contig_31	5091	Engineered;Aquatic;Activated Sludge;Unclassified;Activated Sludge;Austria: Klosterneuburg
Sp_1092596_contig_630_5_1092596_contig_630	1092596_contig_630_5_1092596_contig_630	6814	Engineered;Aquatic;Activated Sludge;Unclassified;Activated Sludge;Austria: Klosterneuburg
Sp_1092596_contig_718_9_1092596_contig_718	1092596_contig_718_9_1092596_contig_718	6724	Engineered;Aquatic;Activated Sludge;Unclassified;Activated Sludge;Austria: Klosterneuburg
Sp_1092598_contig_245_7_1092598_contig_245	1092598_contig_245_7_1092598_contig_245	5055	Engineered;Aquatic;Activated Sludge;Unclassified;Activated Sludge;Austria: Klosterneuburg
Sp_1092598_contig_245_7_1092598_contig_245	1092850_contig_179_19_1092850_contig_179	5055	Engineered;Aquatic;Activated Sludge;Unclassified;Activated Sludge;Austria: Klosterneuburg
Sp_1092605_contig_498_8_1092605_contig_498	1085434_contig_2346_1_1085434_contig_2346	5473	Engineered;Aquatic;Activated Sludge;Unclassified;Activated Sludge;Austria: Klosterneuburg
Sp_1092605_contig_498_8_1092605_contig_498	1092605_contig_498_8_1092605_contig_498	5548	Engineered;Aquatic;Activated Sludge;Unclassified;Activated Sludge;Austria: Klosterneuburg
Sp_1092605_contig_498_8_1092605_contig_498	1092871_contig_441_4_1092871_contig_441	5473	Engineered;Aquatic;Activated Sludge;Unclassified;Activated Sludge;Austria: Klosterneuburg
Sp_1092605_contig_498_8_1092605_contig_498	1093098_contig_1091_9_1093098_contig_1091	5473	Engineered;Aquatic;Activated Sludge;Unclassified;Activated Sludge;Austria: Klosterneuburg
Sp_1092605_contig_498_8_1092605_contig_498	1093099_contig_5056_3_1093099_contig_5056	5473	Engineered;Aquatic;Activated Sludge;Unclassified;Activated Sludge;Austria: Klosterneuburg
Sp_1092605_contig_498_8_1092605_contig_498	1093323_contig_2372_2_1093323_contig_2372	5473	Engineered;Aquatic;Activated Sludge;Unclassified;Activated Sludge;Austria: Klosterneuburg
Sp_1092605_contig_498_8_1092605_contig_498	1093692_contig_1497_4_1093692_contig_1497	5434	Engineered;Aquatic;Activated Sludge;Unclassified;Activated Sludge;Austria: Klosterneuburg
Sp_1092613_contig_83_4_1092613_contig_83	1085436_contig_405_6_1085436_contig_405	6615	Engineered;Aquatic;Activated Sludge;Unclassified;Activated Sludge;Austria: Klosterneuburg
Sp_1092613_contig_83_4_1092613_contig_83	1092612_contig_164_9_1092612_contig_164	6615	Engineered;Aquatic;Activated Sludge;Unclassified;Activated Sludge;Austria: Klosterneuburg
Sp_1092613_contig_83_4_1092613_contig_83	1092613_contig_83_4_1092613_contig_83	6615	Engineered;Aquatic;Activated Sludge;Unclassified;Activated Sludge;Austria: Klosterneuburg
Sp_1092613_contig_83_4_1092613_contig_83	1092859_contig_795_4_1092859_contig_795	6615	Engineered;Aquatic;Activated Sludge;Unclassified;Activated Sludge;Austria: Klosterneuburg
Sp_1092619_contig_2_17_1092619_contig_2	1092619_contig_2_17_1092619_contig_2	5068	Engineered;Aquatic;Activated Sludge;Unclassified;Activated Sludge;Austria: Klosterneuburg
Sp_1092625_contig_298_8_1092625_contig_298	1092625_contig_298_8_1092625_contig_298	8159	Engineered;Aquatic;Activated Sludge;Unclassified;Activated Sludge;Austria: Klosterneuburg
Sp_1092627_contig_8_34_1092627_contig_8	1092627_contig_8_34_1092627_contig_8	5071	Engineered;Aquatic;Activated Sludge;Unclassified;Activated Sludge;Austria: Klosterneuburg
Sp_1092844_contig_13_28_1092844_contig_13	1092844_contig_13_28_1092844_contig_13	5068	Engineered;Aquatic;Activated Sludge;Unclassified;Activated Sludge;Austria: Klosterneuburg
Sp_1092844_contig_54_19_1092844_contig_54	Ga0154020_100718815_Ga0154020_10071881	3489	Engineered;Aquatic;Activated Sludge;;active sludge;Austria: Klosterneuburg
Sp_1092844_contig_54_19_1092844_contig_54	1039459_contig_762_5_1039459_contig_762	4281	Engineered;Aquatic;Activated Sludge;Unclassified;Activated Sludge;Austria: Klosterneuburg
Sp_1092844_contig_54_19_1092844_contig_54	1039507_contig_5_85_1039507_contig_5	4834	Engineered;Aquatic;Activated Sludge;Unclassified;Activated Sludge;Austria: Klosterneuburg
Sp_1092844_contig_54_19_1092844_contig_54	1085425_contig_173_13_1085425_contig_173	7247	Engineered;Aquatic;Activated Sludge;Unclassified;Activated Sludge;Austria: Klosterneuburg
Sp_1092844_contig_54_19_1092844_contig_54	1092627_contig_79_5_1092627_contig_79	4506	Engineered;Aquatic;Activated Sludge;Unclassified;Activated Sludge;Austria: Klosterneuburg
Sp_1092844_contig_54_19_1092844_contig_54	1092844_contig_54_19_1092844_contig_54	12872	Engineered;Aquatic;Activated Sludge;Unclassified;Activated Sludge;Austria: Klosterneuburg
Sp_1092844_contig_54_19_1092844_contig_54	1092863_contig_36_21_1092863_contig_36	5073	Engineered;Aquatic;Activated Sludge;Unclassified;Activated Sludge;Austria: Klosterneuburg
Sp_1092847_contig_345_6_1092847_contig_345	1092847_contig_345_6_1092847_contig_345	7475	Engineered;Aquatic;Activated Sludge;Unclassified;Activated Sludge;Austria: Klosterneuburg
Sp_1092848_contig_121_16_1092848_contig_121	1092848_contig_121_16_1092848_contig_121	11463	Engineered;Aquatic;Activated Sludge;Unclassified;Activated Sludge;Austria: Klosterneuburg
Sp_1092848_contig_121_27_1092848_contig_121	1092848_contig_121_27_1092848_contig_121	9922	Engineered;Aquatic;Activated Sludge;Unclassified;Activated Sludge;Austria: Klosterneuburg
Sp_1092849_contig_1543_8_1092849_contig_1543	1092849_contig_1543_8_1092849_contig_1543	5265	Engineered;Aquatic;Activated Sludge;Unclassified;Activated Sludge;Austria: Klosterneuburg
Sp_1092849_contig_1591_6_1092849_contig_1591	1092849_contig_1591_6_1092849_contig_1591	5858	Engineered;Aquatic;Activated Sludge;Unclassified;Activated Sludge;Austria: Klosterneuburg
Sp_1092849_contig_213_10_1092849_contig_213	1092849_contig_213_10_1092849_contig_213	6637	Engineered;Aquatic;Activated Sludge;Unclassified;Activated Sludge;Austria: Klosterneuburg
Sp_1092849_contig_472_21_1092849_contig_472	1092849_contig_472_21_1092849_contig_472	8071	Engineered;Aquatic;Activated Sludge;Unclassified;Activated Sludge;Austria: Klosterneuburg
Sp_1092852_contig_2478_7_1092852_contig_2478	1039479_contig_5232_3_1039479_contig_5232	4200	Engineered;Aquatic;Activated Sludge;Unclassified;Activated Sludge;Austria: Klosterneuburg
Sp_1092852_contig_2478_7_1092852_contig_2478	1039483_contig_4566_2_1039483_contig_4566	4200	Engineered;Aquatic;Activated Sludge;Unclassified;Activated Sludge;Austria: Klosterneuburg
Sp_1092852_contig_2478_7_1092852_contig_2478	1039491_contig_2658_2_1039491_contig_2658	2924	Engineered;Aquatic;Activated Sludge;Unclassified;Activated Sludge;Austria: Klosterneuburg
Sp_1092852_contig_2478_7_1092852_contig_2478	1039491_contig_2707_2_1039491_contig_2707	2833	Engineered;Aquatic;Activated Sludge;Unclassified;Activated Sludge;Austria: Klosterneuburg
Sp_1092852_contig_2478_7_1092852_contig_2478	1092852_contig_2478_7_1092852_contig_2478	4200	Engineered;Aquatic;Activated Sludge;Unclassified;Activated Sludge;Austria: Klosterneuburg
Sp_1092852_contig_2478_7_1092852_contig_2478	1093099_contig_6646_1_1093099_contig_6646	3855	Engineered;Aquatic;Activated Sludge;Unclassified;Activated Sludge;Austria: Klosterneuburg
Sp_1092852_contig_2478_7_1092852_contig_2478	1093104_contig_1769_8_1093104_contig_1769	4200	Engineered;Aquatic;Activated Sludge;Unclassified;Activated Sludge;Austria: Klosterneuburg
Sp_1092855_contig_55_47_1092855_contig_55	1092855_contig_55_47_1092855_contig_55	6980	Engineered;Aquatic;Activated Sludge;Unclassified;Activated Sludge;Austria: Klosterneuburg
Sp_1092859_contig_449_5_1092859_contig_449	1092859_contig_449_5_1092859_contig_449	7000	Engineered;Aquatic;Activated Sludge;Unclassified;Activated Sludge;Austria: Klosterneuburg
Sp_1092859_contig_679_11_1092859_contig_679	1092859_contig_679_11_1092859_contig_679	6674	Engineered;Aquatic;Activated Sludge;Unclassified;Activated Sludge;Austria: Klosterneuburg
Sp_1092859_contig_834_1_1092859_contig_834	1092859_contig_834_1_1092859_contig_834	5956	Engineered;Aquatic;Activated Sludge;Unclassified;Activated Sludge;Austria: Klosterneuburg
Sp_1092864_contig_51_9_1092864_contig_51	1092864_contig_51_9_1092864_contig_51	7420	Engineered;Aquatic;Activated Sludge;Unclassified;Activated Sludge;Austria: Klosterneuburg
Sp_1092871_contig_223_13_1092871_contig_223	1092871_contig_223_13_1092871_contig_223	4767	Engineered;Aquatic;Activated Sludge;Unclassified;Activated Sludge;Austria: Klosterneuburg
Sp_1092932_contig_1847_4_1092932_contig_1847	1092932_contig_1847_4_1092932_contig_1847	5464	Environmental;Terrestrial;Freshwater;Sediment;Freshwater sediment;near Jamestown North Dakota
Sp_1092945_contig_1140_16_1092945_contig_1140	1092945_contig_1140_16_1092945_contig_1140	10085	Environmental;Terrestrial;Freshwater;Sediment;Freshwater sediment;near Jamestown North Dakota
Sp_1092945_contig_7622_2_1092945_contig_7622	1092945_contig_7622_2_1092945_contig_7622	4499	Environmental;Terrestrial;Freshwater;Sediment;Freshwater sediment;near Jamestown North Dakota
Sp_1092945_contig_7824_9_1092945_contig_7824	1092945_contig_7824_9_1092945_contig_7824	4176	Environmental;Terrestrial;Freshwater;Sediment;Freshwater sediment;near Jamestown North Dakota
Sp_1092946_contig_2056_1_1092946_contig_2056	1092946_contig_2056_1_1092946_contig_2056	5866	Environmental;Terrestrial;Freshwater;Sediment;Freshwater sediment;near Jamestown North Dakota
Sp_1092946_contig_615_8_1092946_contig_615	1092934_contig_712_12_1092934_contig_712	3557	Environmental;Terrestrial;Freshwater;Sediment;Freshwater sediment;near Jamestown North Dakota
Sp_1092946_contig_615_8_1092946_contig_615	1092940_contig_1681_12_1092940_contig_1681	3557	Environmental;Terrestrial;Freshwater;Sediment;Freshwater sediment;near Jamestown North Dakota
Sp_1092946_contig_615_8_1092946_contig_615	1092946_contig_615_8_1092946_contig_615	5383	Environmental;Terrestrial;Freshwater;Sediment;Freshwater sediment;near Jamestown North Dakota
Sp_1093094_contig_10_24_1093094_contig_10	1093094_contig_10_24_1093094_contig_10	8419	Engineered;Aquatic;Activated Sludge;Unclassified;Activated Sludge;Austria: Klosterneuburg
Sp_1093094_contig_10_4_1093094_contig_10	1093094_contig_10_4_1093094_contig_10	10477	Engineered;Aquatic;Activated Sludge;Unclassified;Activated Sludge;Austria: Klosterneuburg
Sp_1093096_contig_1710_8_1093096_contig_1710	1093096_contig_1710_8_1093096_contig_1710	6581	Engineered;Aquatic;Activated Sludge;Unclassified;Activated Sludge;Austria: Klosterneuburg
Sp_1093096_contig_1717_4_1093096_contig_1717	1093096_contig_1717_4_1093096_contig_1717	6672	Engineered;Aquatic;Activated Sludge;Unclassified;Activated Sludge;Austria: Klosterneuburg
Sp_1093096_contig_2161_7_1093096_contig_2161	1093096_contig_2161_7_1093096_contig_2161	5653	Engineered;Aquatic;Activated Sludge;Unclassified;Activated Sludge;Austria: Klosterneuburg
Sp_1093096_contig_958_7_1093096_contig_958	1092606_contig_469_3_1092606_contig_469	5644	Engineered;Aquatic;Activated Sludge;Unclassified;Activated Sludge;Austria: Klosterneuburg
Sp_1093096_contig_958_7_1093096_contig_958	1093096_contig_958_7_1093096_contig_958	6990	Engineered;Aquatic;Activated Sludge;Unclassified;Activated Sludge;Austria: Klosterneuburg
Sp_1093099_contig_4068_6_1093099_contig_4068	1093099_contig_4068_6_1093099_contig_4068	5716	Engineered;Aquatic;Activated Sludge;Unclassified;Activated Sludge;Austria: Klosterneuburg
Sp_1093099_contig_5_136_1093099_contig_5	1093099_contig_5_136_1093099_contig_5	5067	Engineered;Aquatic;Activated Sludge;Unclassified;Activated Sludge;Austria: Klosterneuburg
Sp_1093113_contig_67_38_1093113_contig_67	1093113_contig_67_38_1093113_contig_67	7535	Engineered;Aquatic;Activated Sludge;Unclassified;Activated Sludge;Austria: Klosterneuburg
Sp_1093113_contig_9_55_1093113_contig_9	1092609_contig_99_7_1092609_contig_99	6289	Engineered;Aquatic;Activated Sludge;Unclassified;Activated Sludge;Austria: Klosterneuburg
Sp_1093113_contig_9_55_1093113_contig_9	1092852_contig_74_30_1092852_contig_74	6289	Engineered;Aquatic;Activated Sludge;Unclassified;Activated Sludge;Austria: Klosterneuburg
Sp_1093113_contig_9_55_1093113_contig_9	1093099_contig_144_8_1093099_contig_144	6289	Engineered;Aquatic;Activated Sludge;Unclassified;Activated Sludge;Austria: Klosterneuburg
Sp_1093113_contig_9_55_1093113_contig_9	1093113_contig_9_55_1093113_contig_9	6289	Engineered;Aquatic;Activated Sludge;Unclassified;Activated Sludge;Austria: Klosterneuburg
Sp_1093113_contig_9_55_1093113_contig_9	1093885_contig_374_26_1093885_contig_374	6289	Engineered;Aquatic;Activated Sludge;Unclassified;Activated Sludge;Austria: Klosterneuburg
Sp_1093328_contig_4_19_1093328_contig_4	1093328_contig_4_19_1093328_contig_4	10559	Engineered;Aquatic;Activated Sludge;Unclassified;Activated Sludge;Austria: Klosterneuburg
Sp_1093330_contig_1241_6_1093330_contig_1241	1093330_contig_1241_6_1093330_contig_1241	6113	Engineered;Aquatic;Activated Sludge;Unclassified;Activated Sludge;Austria: Klosterneuburg
Sp_1093337_contig_107_14_1093337_contig_107	1093337_contig_107_14_1093337_contig_107	13574	Engineered;Aquatic;Activated Sludge;Unclassified;Activated Sludge;Austria: Klosterneuburg
Sp_1093337_contig_255_7_1093337_contig_255	Ga0154020_100638302_Ga0154020_10063830	3698	Engineered;Aquatic;Activated Sludge;;active sludge;Austria: Klosterneuburg
Sp_1093337_contig_255_7_1093337_contig_255	1093337_contig_255_7_1093337_contig_255	4178	Engineered;Aquatic;Activated Sludge;Unclassified;Activated Sludge;Austria: Klosterneuburg
Sp_1093495_contig_1128_11_1093495_contig_1128	1093495_contig_1128_11_1093495_contig_1128	10336	Environmental;Aquatic;Marine;Oceanic;Deep ocean;Mediterranean Sea
Sp_1093496_contig_2684_12_1093496_contig_2684	1093496_contig_2684_12_1093496_contig_2684	6466	Environmental;Aquatic;Marine;Oceanic;Deep ocean;Mediterranean Sea
Sp_1093496_contig_396_20_1093496_contig_396	1093496_contig_396_20_1093496_contig_396	11348	Environmental;Aquatic;Marine;Oceanic;Deep ocean;Mediterranean Sea
Sp_1093496_contig_4142_1_1093496_contig_4142	1093496_contig_4142_1_1093496_contig_4142	5932	Environmental;Aquatic;Marine;Oceanic;Deep ocean;Mediterranean Sea
Sp_1093496_contig_841_30_1093496_contig_841	1093496_contig_841_30_1093496_contig_841	12038	Environmental;Aquatic;Marine;Oceanic;Deep ocean;Mediterranean Sea
Sp_1093506_contig_1489_3_1093506_contig_1489	1093506_contig_1489_3_1093506_contig_1489	9871	Environmental;Aquatic;Marine;Oceanic;Deep ocean;Mediterranean Sea
Sp_1093511_contig_156_20_1093511_contig_156	1093511_contig_156_20_1093511_contig_156	13044	Environmental;Aquatic;Marine;Oceanic;Deep ocean;South Georgia Island
Sp_1093511_contig_72_53_1093511_contig_72	1093510_contig_592_9_1093510_contig_592	5427	Environmental;Aquatic;Marine;Oceanic;Deep ocean;Orkney South East Island
Sp_1093511_contig_72_53_1093511_contig_72	1093511_contig_72_53_1093511_contig_72	8062	Environmental;Aquatic;Marine;Oceanic;Deep ocean;South Georgia Island
Sp_1093511_contig_72_53_1093511_contig_72	1093512_contig_2547_1_1093512_contig_2547	6612	Environmental;Aquatic;Marine;Oceanic;Deep ocean;West Anvers Island
Sp_1093512_contig_2642_12_1093512_contig_2642	1093512_contig_2642_12_1093512_contig_2642	6952	Environmental;Aquatic;Marine;Oceanic;Deep ocean;West Anvers Island
Sp_1093689_contig_18_13_1093689_contig_18	1093689_contig_18_13_1093689_contig_18	5072	Engineered;Aquatic;Activated Sludge;Unclassified;Activated Sludge;Austria: Klosterneuburg
Sp_1093689_contig_616_5_1093689_contig_616	1093689_contig_616_5_1093689_contig_616	7351	Engineered;Aquatic;Activated Sludge;Unclassified;Activated Sludge;Austria: Klosterneuburg
Sp_1094732_contig_4186_6_1094732_contig_4186	1094732_contig_4186_6_1094732_contig_4186	4572	Environmental;Aquatic;Thermal springs;Hot (42-90C);Hot spring;Sandy's Spring West
Sp_1094732_contig_948_12_1094732_contig_948	Ga0065719_1015195_Ga0065719_101519	2629	Environmental;Aquatic;Thermal springs;Hot (42-90C);Hot Spring;Great Boiling Spring Nevada
Sp_1094732_contig_948_12_1094732_contig_948	1094732_contig_948_12_1094732_contig_948	8960	Environmental;Aquatic;Thermal springs;Hot (42-90C);Hot spring;Sandy's Spring West
Sp_1094733_contig_502_9_1094733_contig_502	1094733_contig_502_9_1094733_contig_502	3493	Environmental;Aquatic;Thermal springs;Hot (42-90C);Hot spring;Sandy's Spring West
Sp_1094735_contig_2155_9_1094735_contig_2155	1094735_contig_2155_9_1094735_contig_2155	6714	Environmental;Aquatic;Thermal springs;Hot (42-90C);Hot spring;Mammoth Lake California USA
Sp_1094735_contig_481_33_1094735_contig_481	1094735_contig_481_33_1094735_contig_481	4774	Environmental;Aquatic;Thermal springs;Hot (42-90C);Hot spring;Mammoth Lake California USA
Sp_1094737_contig_2384_8_1094737_contig_2384	1094737_contig_2384_8_1094737_contig_2384	5212	Environmental;Aquatic;Thermal springs;Hot (42-90C);Hot spring;Gongxiaoshe hot spring
Sp_1094739_contig_6187_10_1094739_contig_6187	1094739_contig_6187_10_1094739_contig_6187	3320	Environmental;Aquatic;Thermal springs;Hot (42-90C);Hot spring;Baoshan Yunnan China
Sp_1094741_contig_2031_14_1094741_contig_2031	1094741_contig_2031_14_1094741_contig_2031	9473	Engineered;Aquatic;Unclassified;Unclassified;Wastewater;Netherlands
Sp_1095023_contig_40_25_1095023_contig_40	1095020_contig_1_11_1095020_contig_1	8599	Environmental;Aquatic;Marine;Oceanic;Marine Oceanic;Southern Atlantic ocean
Sp_1095023_contig_40_25_1095023_contig_40	1095023_contig_40_25_1095023_contig_40	8599	Environmental;Aquatic;Marine;Oceanic;Marine Oceanic;Southern Atlantic ocean
Sp_1095023_contig_40_25_1095023_contig_40	1095026_contig_429_10_1095026_contig_429	6879	Environmental;Aquatic;Marine;Oceanic;Marine Oceanic;Southern Atlantic ocean
Sp_1095023_contig_40_25_1095023_contig_40	1095037_contig_358_10_1095037_contig_358	6879	Environmental;Aquatic;Marine;Oceanic;Marine Oceanic;Southern Atlantic ocean
Sp_1095023_contig_40_25_1095023_contig_40	1095038_contig_524_10_1095038_contig_524	6879	Environmental;Aquatic;Marine;Oceanic;Marine Oceanic;Southern Atlantic ocean
Sp_1095039_contig_44_18_1095039_contig_44	1095026_contig_147_29_1095026_contig_147	7998	Environmental;Aquatic;Marine;Oceanic;Marine Oceanic;Southern Atlantic ocean
Sp_1095039_contig_44_18_1095039_contig_44	1095036_contig_112_34_1095036_contig_112	7323	Environmental;Aquatic;Marine;Oceanic;Marine Oceanic;Southern Atlantic ocean
Sp_1095039_contig_44_18_1095039_contig_44	1095037_contig_76_28_1095037_contig_76	7998	Environmental;Aquatic;Marine;Oceanic;Marine Oceanic;Southern Atlantic ocean
Sp_1095039_contig_44_18_1095039_contig_44	1095038_contig_323_11_1095038_contig_323	11323	Environmental;Aquatic;Marine;Oceanic;Marine Oceanic;Southern Atlantic ocean
Sp_1095039_contig_44_18_1095039_contig_44	1095039_contig_44_18_1095039_contig_44	12232	Environmental;Aquatic;Marine;Oceanic;Marine Oceanic;Southern Atlantic ocean
Sp_1095044_contig_1098_10_1095044_contig_1098	1095044_contig_1098_10_1095044_contig_1098	5849	Environmental;Aquatic;Marine;Oceanic;Marine Oceanic;Southern Atlantic ocean
Sp_1095356_contig_12033_3_1095356_contig_12033	1095356_contig_12033_3_1095356_contig_12033	6524	Host-associated;Terrestrial;Rhizosphere;Unclassified;Corn rhizosphere;Michigan USA
Sp_1095356_contig_353_22_1095356_contig_353	1095356_contig_353_22_1095356_contig_353	13317	Host-associated;Terrestrial;Rhizosphere;Unclassified;Corn rhizosphere;Michigan USA
Sp_1095356_contig_8004_11_1095356_contig_8004	Ga0157372_100403761_Ga0157372_10040376	5080	Host-associated;Terrestrial;Rhizosphere;;corn rhizosphere;USA: Michigan
Sp_1095356_contig_8004_11_1095356_contig_8004	1095355_contig_11007_1_1095355_contig_11007	7083	Host-associated;Terrestrial;Rhizosphere;Unclassified;Corn rhizosphere;Michigan USA
Sp_1095356_contig_8004_11_1095356_contig_8004	1095356_contig_8004_11_1095356_contig_8004	7678	Host-associated;Terrestrial;Rhizosphere;Unclassified;Corn rhizosphere;Michigan USA
Sp_1095358_contig_13868_7_1095358_contig_13868	1095358_contig_13868_7_1095358_contig_13868	4761	Host-associated;Terrestrial;Rhizosphere;Unclassified;Corn rhizosphere;Michigan USA
Sp_1095358_contig_1733_25_1095358_contig_1733	1095358_contig_1733_25_1095358_contig_1733	9200	Host-associated;Terrestrial;Rhizosphere;Unclassified;Corn rhizosphere;Michigan USA
Sp_1095358_contig_17656_3_1095358_contig_17656	1095358_contig_17656_3_1095358_contig_17656	7586	Host-associated;Terrestrial;Rhizosphere;Unclassified;Corn rhizosphere;Michigan USA
Sp_1095358_contig_22644_11_1095358_contig_22644	1095358_contig_22644_11_1095358_contig_22644	7123	Host-associated;Terrestrial;Rhizosphere;Unclassified;Corn rhizosphere;Michigan USA
Sp_1095358_contig_23178_9_1095358_contig_23178	1095358_contig_23178_9_1095358_contig_23178	7023	Host-associated;Terrestrial;Rhizosphere;Unclassified;Corn rhizosphere;Michigan USA
Sp_1095358_contig_28621_1_1095358_contig_28621	1095358_contig_28621_1_1095358_contig_28621	5453	Host-associated;Terrestrial;Rhizosphere;Unclassified;Corn rhizosphere;Michigan USA
Sp_1095358_contig_36150_4_1095358_contig_36150	1095358_contig_36150_4_1095358_contig_36150	5343	Host-associated;Terrestrial;Rhizosphere;Unclassified;Corn rhizosphere;Michigan USA
Sp_1095358_contig_558_46_1095358_contig_558	1095358_contig_558_46_1095358_contig_558	9585	Host-associated;Terrestrial;Rhizosphere;Unclassified;Corn rhizosphere;Michigan USA
Sp_1095358_contig_9057_7_1095358_contig_9057	1095358_contig_9057_7_1095358_contig_9057	11615	Host-associated;Terrestrial;Rhizosphere;Unclassified;Corn rhizosphere;Michigan USA
Sp_1095360_contig_7764_8_1095360_contig_7764	1095360_contig_7764_8_1095360_contig_7764	5236	Host-associated;Terrestrial;Rhizosphere;Unclassified;Miscanthus rhizosphere;Michigan USA
Sp_1095361_contig_2_1104_1095361_contig_2	1095361_contig_2_1104_1095361_contig_2	7341	Host-associated;Terrestrial;Rhizosphere;Unclassified;Miscanthus rhizosphere;Michigan USA
Sp_1095361_contig_6861_10_1095361_contig_6861	1095361_contig_6861_10_1095361_contig_6861	6009	Host-associated;Terrestrial;Rhizosphere;Unclassified;Miscanthus rhizosphere;Michigan USA
Sp_1095362_contig_8366_10_1095362_contig_8366	1095362_contig_8366_10_1095362_contig_8366	6578	Host-associated;Terrestrial;Rhizosphere;Unclassified;Miscanthus rhizosphere;Michigan USA
Sp_1095365_contig_3713_4_1095365_contig_3713	Ga0097620_1000372465_Ga0097620_100037246	4881	Host-associated;Terrestrial;Rhizoplane;Epiphytes;Switchgrass rhizosphere;USA: Michigan Kellogg Biological Station
Sp_1095365_contig_3713_4_1095365_contig_3713	1095365_contig_3713_4_1095365_contig_3713	5571	Host-associated;Terrestrial;Rhizosphere;Unclassified;Switchgrass rhizosphere;Michigan USA
Sp_1095366_contig_6934_7_1095366_contig_6934	1095366_contig_6934_7_1095366_contig_6934	5412	Host-associated;Terrestrial;Rhizosphere;Unclassified;Switchgrass rhizosphere;Michigan USA
Sp_1095368_contig_4111_4_1095368_contig_4111	1095368_contig_4111_4_1095368_contig_4111	6365	Host-associated;Terrestrial;Rhizosphere;Unclassified;Switchgrass rhizosphere;Michigan USA
Sp_1095368_contig_69_147_1095368_contig_69	1095368_contig_69_147_1095368_contig_69	6388	Host-associated;Terrestrial;Rhizosphere;Unclassified;Switchgrass rhizosphere;Michigan USA
Sp_1095369_contig_7630_4_1095369_contig_7630	1095369_contig_7630_4_1095369_contig_7630	6337	Host-associated;Terrestrial;Rhizosphere;Unclassified;Switchgrass rhizosphere;Michigan USA
Sp_1095725_contig_2136_1_1095725_contig_2136	1095725_contig_2136_1_1095725_contig_2136	6169	Environmental;Terrestrial;Sediment;Unclassified;Groundwater sediment;East River CO
Sp_1095872_contig_3112_8_1095872_contig_3112	1095872_contig_3112_8_1095872_contig_3112	7048	Environmental;Aquatic;Marine;Unclassified;Methane seep mesocosm;Hudson Canyon
Sp_1095872_contig_3112_8_1095872_contig_3112	1095873_contig_5424_3_1095873_contig_5424	6975	Environmental;Aquatic;Marine;Unclassified;Methane seep mesocosm;Hudson Canyon
Sp_1095873_contig_5428_6_1095873_contig_5428	1095873_contig_5428_6_1095873_contig_5428	7145	Environmental;Aquatic;Marine;Unclassified;Methane seep mesocosm;Hudson Canyon
Sp_1095873_contig_5459_8_1095873_contig_5459	1095873_contig_5459_8_1095873_contig_5459	7111	Environmental;Aquatic;Marine;Unclassified;Methane seep mesocosm;Hudson Canyon
Sp_1095874_contig_2395_11_1095874_contig_2395	1095874_contig_2395_11_1095874_contig_2395	9862	Environmental;Aquatic;Marine;Unclassified;Methane seep mesocosm;Hudson Canyon
Sp_1095874_contig_2953_4_1095874_contig_2953	1095874_contig_2953_4_1095874_contig_2953	8043	Environmental;Aquatic;Marine;Unclassified;Methane seep mesocosm;Hudson Canyon
Sp_1095874_contig_4677_2_1095874_contig_4677	1095874_contig_4677_2_1095874_contig_4677	5440	Environmental;Aquatic;Marine;Unclassified;Methane seep mesocosm;Hudson Canyon
Sp_1095874_contig_4862_5_1095874_contig_4862	1095874_contig_4862_5_1095874_contig_4862	5119	Environmental;Aquatic;Marine;Unclassified;Methane seep mesocosm;Hudson Canyon
Sp_1095874_contig_806_14_1095874_contig_806	1095874_contig_806_14_1095874_contig_806	17787	Environmental;Aquatic;Marine;Unclassified;Methane seep mesocosm;Hudson Canyon
Sp_1095875_contig_2117_4_1095875_contig_2117	1095871_contig_3252_7_1095871_contig_3252	6964	Environmental;Aquatic;Marine;Unclassified;Methane seep mesocosm;Hudson Canyon
Sp_1095875_contig_2117_4_1095875_contig_2117	1095875_contig_2117_4_1095875_contig_2117	7099	Environmental;Aquatic;Marine;Unclassified;Methane seep mesocosm;Hudson Canyon
Sp_1095875_contig_2494_4_1095875_contig_2494	1095871_contig_3959_6_1095871_contig_3959	5214	Environmental;Aquatic;Marine;Unclassified;Methane seep mesocosm;Hudson Canyon
Sp_1095875_contig_2494_4_1095875_contig_2494	1095875_contig_2494_4_1095875_contig_2494	6165	Environmental;Aquatic;Marine;Unclassified;Methane seep mesocosm;Hudson Canyon
Sp_1095876_contig_2106_2_1095876_contig_2106	1095876_contig_2106_2_1095876_contig_2106	6608	Environmental;Aquatic;Marine;Unclassified;Methane seep mesocosm;Hudson Canyon
Sp_1095876_contig_2730_6_1095876_contig_2730	1095876_contig_2730_6_1095876_contig_2730	6331	Environmental;Aquatic;Marine;Unclassified;Methane seep mesocosm;Hudson Canyon
Sp_1095877_contig_2837_8_1095877_contig_2837	1095877_contig_2837_8_1095877_contig_2837	13297	Environmental;Aquatic;Marine;Unclassified;Methane seep mesocosm;Gulf of Mexico
Sp_1095877_contig_2837_8_1095877_contig_2837	1095878_contig_14197_1_1095878_contig_14197	6039	Environmental;Aquatic;Marine;Unclassified;Methane seep mesocosm;Gulf of Mexico
Sp_1095877_contig_2837_8_1095877_contig_2837	1095879_contig_747_8_1095879_contig_747	13297	Environmental;Aquatic;Marine;Unclassified;Methane seep mesocosm;Gulf of Mexico
Sp_1095877_contig_6253_4_1095877_contig_6253	1095877_contig_6253_4_1095877_contig_6253	7037	Environmental;Aquatic;Marine;Unclassified;Methane seep mesocosm;Gulf of Mexico
Sp_1095877_contig_6253_4_1095877_contig_6253	1095879_contig_17244_1_1095879_contig_17244	5337	Environmental;Aquatic;Marine;Unclassified;Methane seep mesocosm;Gulf of Mexico
Sp_1095877_contig_6253_4_1095877_contig_6253	1095882_contig_14210_9_1095882_contig_14210	5337	Environmental;Aquatic;Marine;Unclassified;Methane seep mesocosm;Gulf of Mexico
Sp_1095877_contig_6431_10_1095877_contig_6431	1095877_contig_6431_10_1095877_contig_6431	7260	Environmental;Aquatic;Marine;Unclassified;Methane seep mesocosm;Gulf of Mexico
Sp_1095877_contig_6431_10_1095877_contig_6431	1095878_contig_12160_10_1095878_contig_12160	6716	Environmental;Aquatic;Marine;Unclassified;Methane seep mesocosm;Gulf of Mexico
Sp_1095877_contig_6431_10_1095877_contig_6431	1095879_contig_14091_6_1095879_contig_14091	6761	Environmental;Aquatic;Marine;Unclassified;Methane seep mesocosm;Gulf of Mexico
Sp_1095877_contig_6431_10_1095877_contig_6431	1095882_contig_11537_6_1095882_contig_11537	7260	Environmental;Aquatic;Marine;Unclassified;Methane seep mesocosm;Gulf of Mexico
Sp_1095878_contig_11324_10_1095878_contig_11324	1095878_contig_11324_10_1095878_contig_11324	7704	Environmental;Aquatic;Marine;Unclassified;Methane seep mesocosm;Gulf of Mexico
Sp_1095878_contig_11324_10_1095878_contig_11324	1095882_contig_21073_5_1095882_contig_21073	4544	Environmental;Aquatic;Marine;Unclassified;Methane seep mesocosm;Gulf of Mexico
Sp_1095878_contig_11726_10_1095878_contig_11726	1095878_contig_11726_10_1095878_contig_11726	7505	Environmental;Aquatic;Marine;Unclassified;Methane seep mesocosm;Gulf of Mexico
Sp_1095878_contig_11726_10_1095878_contig_11726	1095882_contig_9349_9_1095882_contig_9349	8159	Environmental;Aquatic;Marine;Unclassified;Methane seep mesocosm;Gulf of Mexico
Sp_1095878_contig_12839_6_1095878_contig_12839	1095878_contig_12839_6_1095878_contig_12839	6547	Environmental;Aquatic;Marine;Unclassified;Methane seep mesocosm;Gulf of Mexico
Sp_1095878_contig_13343_3_1095878_contig_13343	1095878_contig_13343_3_1095878_contig_13343	6531	Environmental;Aquatic;Marine;Unclassified;Methane seep mesocosm;Gulf of Mexico
Sp_1095878_contig_13343_3_1095878_contig_13343	1095879_contig_15718_3_1095879_contig_15718	6219	Environmental;Aquatic;Marine;Unclassified;Methane seep mesocosm;Gulf of Mexico
Sp_1095878_contig_4996_14_1095878_contig_4996	1095878_contig_4996_14_1095878_contig_4996	6781	Environmental;Aquatic;Marine;Unclassified;Methane seep mesocosm;Gulf of Mexico
Sp_1095878_contig_4996_14_1095878_contig_4996	1095879_contig_7406_14_1095879_contig_7406	6463	Environmental;Aquatic;Marine;Unclassified;Methane seep mesocosm;Gulf of Mexico
Sp_1095878_contig_4996_14_1095878_contig_4996	1095882_contig_4386_14_1095882_contig_4386	6781	Environmental;Aquatic;Marine;Unclassified;Methane seep mesocosm;Gulf of Mexico
Sp_1095878_contig_5099_4_1095878_contig_5099	1095877_contig_5117_11_1095877_contig_5117	7703	Environmental;Aquatic;Marine;Unclassified;Methane seep mesocosm;Gulf of Mexico
Sp_1095878_contig_5099_4_1095878_contig_5099	1095878_contig_5099_4_1095878_contig_5099	11715	Environmental;Aquatic;Marine;Unclassified;Methane seep mesocosm;Gulf of Mexico
Sp_1095878_contig_8875_6_1095878_contig_8875	1095878_contig_8875_6_1095878_contig_8875	8915	Environmental;Aquatic;Marine;Unclassified;Methane seep mesocosm;Gulf of Mexico
Sp_1095879_contig_10072_10_1095879_contig_10072	1095879_contig_10072_10_1095879_contig_10072	8216	Environmental;Aquatic;Marine;Unclassified;Methane seep mesocosm;Gulf of Mexico
Sp_1095879_contig_11319_6_1095879_contig_11319	1095879_contig_11319_6_1095879_contig_11319	5274	Environmental;Aquatic;Marine;Unclassified;Methane seep mesocosm;Gulf of Mexico
Sp_1095879_contig_13129_3_1095879_contig_13129	1095879_contig_13129_3_1095879_contig_13129	7647	Environmental;Aquatic;Marine;Unclassified;Methane seep mesocosm;Gulf of Mexico
Sp_1095879_contig_14125_8_1095879_contig_14125	1095879_contig_14125_8_1095879_contig_14125	5847	Environmental;Aquatic;Marine;Unclassified;Methane seep mesocosm;Gulf of Mexico
Sp_1095879_contig_14904_8_1095879_contig_14904	1095877_contig_6657_8_1095877_contig_6657	6589	Environmental;Aquatic;Marine;Unclassified;Methane seep mesocosm;Gulf of Mexico
Sp_1095879_contig_14904_8_1095879_contig_14904	1095878_contig_12611_9_1095878_contig_12611	7072	Environmental;Aquatic;Marine;Unclassified;Methane seep mesocosm;Gulf of Mexico
Sp_1095879_contig_14904_8_1095879_contig_14904	1095879_contig_14904_8_1095879_contig_14904	6960	Environmental;Aquatic;Marine;Unclassified;Methane seep mesocosm;Gulf of Mexico
Sp_1095879_contig_14904_8_1095879_contig_14904	1095882_contig_12003_3_1095882_contig_12003	7072	Environmental;Aquatic;Marine;Unclassified;Methane seep mesocosm;Gulf of Mexico
Sp_1095879_contig_1601_38_1095879_contig_1601	1095878_contig_1914_25_1095878_contig_1914	10703	Environmental;Aquatic;Marine;Unclassified;Methane seep mesocosm;Gulf of Mexico
Sp_1095879_contig_1601_38_1095879_contig_1601	1095879_contig_1601_38_1095879_contig_1601	10703	Environmental;Aquatic;Marine;Unclassified;Methane seep mesocosm;Gulf of Mexico
Sp_1095879_contig_1601_38_1095879_contig_1601	1095882_contig_13836_3_1095882_contig_13836	5713	Environmental;Aquatic;Marine;Unclassified;Methane seep mesocosm;Gulf of Mexico
Sp_1095879_contig_1619_4_1095879_contig_1619	1095878_contig_48_121_1095878_contig_48	11460	Environmental;Aquatic;Marine;Unclassified;Methane seep mesocosm;Gulf of Mexico
Sp_1095879_contig_1619_4_1095879_contig_1619	1095879_contig_1619_4_1095879_contig_1619	11460	Environmental;Aquatic;Marine;Unclassified;Methane seep mesocosm;Gulf of Mexico
Sp_1095879_contig_16351_4_1095879_contig_16351	1095877_contig_7416_1_1095877_contig_7416	5535	Environmental;Aquatic;Marine;Unclassified;Methane seep mesocosm;Gulf of Mexico
Sp_1095879_contig_16351_4_1095879_contig_16351	1095879_contig_16351_4_1095879_contig_16351	6483	Environmental;Aquatic;Marine;Unclassified;Methane seep mesocosm;Gulf of Mexico
Sp_1095879_contig_18149_5_1095879_contig_18149	1095879_contig_18149_5_1095879_contig_18149	5985	Environmental;Aquatic;Marine;Unclassified;Methane seep mesocosm;Gulf of Mexico
Sp_1095879_contig_18149_5_1095879_contig_18149	1095882_contig_15022_1_1095882_contig_15022	5985	Environmental;Aquatic;Marine;Unclassified;Methane seep mesocosm;Gulf of Mexico
Sp_1095879_contig_18201_3_1095879_contig_18201	1095878_contig_15796_1_1095878_contig_15796	5393	Environmental;Aquatic;Marine;Unclassified;Methane seep mesocosm;Gulf of Mexico
Sp_1095879_contig_18201_3_1095879_contig_18201	1095879_contig_18201_3_1095879_contig_18201	5971	Environmental;Aquatic;Marine;Unclassified;Methane seep mesocosm;Gulf of Mexico
Sp_1095879_contig_18201_3_1095879_contig_18201	1095882_contig_15068_2_1095882_contig_15068	5971	Environmental;Aquatic;Marine;Unclassified;Methane seep mesocosm;Gulf of Mexico
Sp_1095879_contig_18286_5_1095879_contig_18286	1095879_contig_18286_5_1095879_contig_18286	5926	Environmental;Aquatic;Marine;Unclassified;Methane seep mesocosm;Gulf of Mexico
Sp_1095879_contig_18755_7_1095879_contig_18755	1095878_contig_18396_9_1095878_contig_18396	4094	Environmental;Aquatic;Marine;Unclassified;Methane seep mesocosm;Gulf of Mexico
Sp_1095879_contig_18755_7_1095879_contig_18755	1095879_contig_18755_7_1095879_contig_18755	5507	Environmental;Aquatic;Marine;Unclassified;Methane seep mesocosm;Gulf of Mexico
Sp_1095879_contig_20013_1_1095879_contig_20013	1095879_contig_20013_1_1095879_contig_20013	4268	Environmental;Aquatic;Marine;Unclassified;Methane seep mesocosm;Gulf of Mexico
Sp_1095879_contig_4294_4_1095879_contig_4294	1095878_contig_1366_18_1095878_contig_1366	8376	Environmental;Aquatic;Marine;Unclassified;Methane seep mesocosm;Gulf of Mexico
Sp_1095879_contig_4294_4_1095879_contig_4294	1095879_contig_4294_4_1095879_contig_4294	8376	Environmental;Aquatic;Marine;Unclassified;Methane seep mesocosm;Gulf of Mexico
Sp_1095879_contig_4294_4_1095879_contig_4294	1095882_contig_10598_9_1095882_contig_10598	6777	Environmental;Aquatic;Marine;Unclassified;Methane seep mesocosm;Gulf of Mexico
Sp_1095880_contig_3301_3_1095880_contig_3301	1095880_contig_3301_3_1095880_contig_3301	8211	Environmental;Aquatic;Marine;Unclassified;Methane seep mesocosm;Gulf of Mexico
Sp_1095880_contig_3301_3_1095880_contig_3301	1095881_contig_4084_3_1095881_contig_4084	8211	Environmental;Aquatic;Marine;Unclassified;Methane seep mesocosm;Gulf of Mexico
Sp_1095880_contig_347_30_1095880_contig_347	1095880_contig_347_30_1095880_contig_347	14739	Environmental;Aquatic;Marine;Unclassified;Methane seep mesocosm;Gulf of Mexico
Sp_1095880_contig_347_30_1095880_contig_347	1095881_contig_275_30_1095881_contig_275	14739	Environmental;Aquatic;Marine;Unclassified;Methane seep mesocosm;Gulf of Mexico
Sp_1095880_contig_5513_1_1095880_contig_5513	1095880_contig_5513_1_1095880_contig_5513	6903	Environmental;Aquatic;Marine;Unclassified;Methane seep mesocosm;Gulf of Mexico
Sp_1095880_contig_5767_11_1095880_contig_5767	1095880_contig_5767_11_1095880_contig_5767	6737	Environmental;Aquatic;Marine;Unclassified;Methane seep mesocosm;Gulf of Mexico
Sp_1095881_contig_11621_6_1095881_contig_11621	1095881_contig_11621_6_1095881_contig_11621	4222	Environmental;Aquatic;Marine;Unclassified;Methane seep mesocosm;Gulf of Mexico
Sp_1095881_contig_1648_8_1095881_contig_1648	1095881_contig_1648_8_1095881_contig_1648	8021	Environmental;Aquatic;Marine;Unclassified;Methane seep mesocosm;Gulf of Mexico
Sp_1095881_contig_1735_9_1095881_contig_1735	1095880_contig_222_5_1095880_contig_222	8884	Environmental;Aquatic;Marine;Unclassified;Methane seep mesocosm;Gulf of Mexico
Sp_1095881_contig_1735_9_1095881_contig_1735	1095881_contig_1735_9_1095881_contig_1735	8884	Environmental;Aquatic;Marine;Unclassified;Methane seep mesocosm;Gulf of Mexico
Sp_1095881_contig_3746_3_1095881_contig_3746	1095881_contig_3746_3_1095881_contig_3746	9485	Environmental;Aquatic;Marine;Unclassified;Methane seep mesocosm;Gulf of Mexico
Sp_1095881_contig_5350_2_1095881_contig_5350	1095881_contig_5350_2_1095881_contig_5350	7652	Environmental;Aquatic;Marine;Unclassified;Methane seep mesocosm;Gulf of Mexico
Sp_1095881_contig_6621_5_1095881_contig_6621	1095881_contig_6621_5_1095881_contig_6621	6705	Environmental;Aquatic;Marine;Unclassified;Methane seep mesocosm;Gulf of Mexico
Sp_1095881_contig_6680_3_1095881_contig_6680	1095881_contig_6680_3_1095881_contig_6680	6665	Environmental;Aquatic;Marine;Unclassified;Methane seep mesocosm;Gulf of Mexico
Sp_1095881_contig_7939_2_1095881_contig_7939	1095881_contig_7939_2_1095881_contig_7939	5650	Environmental;Aquatic;Marine;Unclassified;Methane seep mesocosm;Gulf of Mexico
Sp_1095882_contig_10334_7_1095882_contig_10334	1095877_contig_5955_3_1095877_contig_5955	7787	Environmental;Aquatic;Marine;Unclassified;Methane seep mesocosm;Gulf of Mexico
Sp_1095882_contig_10334_7_1095882_contig_10334	1095878_contig_10996_7_1095878_contig_10996	6452	Environmental;Aquatic;Marine;Unclassified;Methane seep mesocosm;Gulf of Mexico
Sp_1095882_contig_10334_7_1095882_contig_10334	1095879_contig_12639_7_1095879_contig_12639	7875	Environmental;Aquatic;Marine;Unclassified;Methane seep mesocosm;Gulf of Mexico
Sp_1095882_contig_10334_7_1095882_contig_10334	1095882_contig_10334_7_1095882_contig_10334	7868	Environmental;Aquatic;Marine;Unclassified;Methane seep mesocosm;Gulf of Mexico
Sp_1095882_contig_10526_1_1095882_contig_10526	1095877_contig_6082_7_1095877_contig_6082	7644	Environmental;Aquatic;Marine;Unclassified;Methane seep mesocosm;Gulf of Mexico
Sp_1095882_contig_10526_1_1095882_contig_10526	1095878_contig_11228_4_1095878_contig_11228	7758	Environmental;Aquatic;Marine;Unclassified;Methane seep mesocosm;Gulf of Mexico
Sp_1095882_contig_10526_1_1095882_contig_10526	1095879_contig_12890_3_1095879_contig_12890	7758	Environmental;Aquatic;Marine;Unclassified;Methane seep mesocosm;Gulf of Mexico
Sp_1095882_contig_10526_1_1095882_contig_10526	1095882_contig_10526_1_1095882_contig_10526	7758	Environmental;Aquatic;Marine;Unclassified;Methane seep mesocosm;Gulf of Mexico
Sp_1095882_contig_11746_8_1095882_contig_11746	1095882_contig_11746_8_1095882_contig_11746	7167	Environmental;Aquatic;Marine;Unclassified;Methane seep mesocosm;Gulf of Mexico
Sp_1095882_contig_13066_10_1095882_contig_13066	1095878_contig_13698_10_1095878_contig_13698	6640	Environmental;Aquatic;Marine;Unclassified;Methane seep mesocosm;Gulf of Mexico
Sp_1095882_contig_13066_10_1095882_contig_13066	1095882_contig_13066_10_1095882_contig_13066	6640	Environmental;Aquatic;Marine;Unclassified;Methane seep mesocosm;Gulf of Mexico
Sp_1095882_contig_13941_3_1095882_contig_13941	1095882_contig_13941_3_1095882_contig_13941	6143	Environmental;Aquatic;Marine;Unclassified;Methane seep mesocosm;Gulf of Mexico
Sp_1095882_contig_18540_7_1095882_contig_18540	1095882_contig_18540_7_1095882_contig_18540	4883	Environmental;Aquatic;Marine;Unclassified;Methane seep mesocosm;Gulf of Mexico
Sp_1095882_contig_330_21_1095882_contig_330	1095878_contig_909_2_1095878_contig_909	8630	Environmental;Aquatic;Marine;Unclassified;Methane seep mesocosm;Gulf of Mexico
Sp_1095882_contig_330_21_1095882_contig_330	1095882_contig_330_21_1095882_contig_330	9015	Environmental;Aquatic;Marine;Unclassified;Methane seep mesocosm;Gulf of Mexico
Sp_1095882_contig_5854_13_1095882_contig_5854	1095882_contig_5854_13_1095882_contig_5854	10716	Environmental;Aquatic;Marine;Unclassified;Methane seep mesocosm;Gulf of Mexico
Sp_1096102_contig_10550_4_1096102_contig_10550	1096102_contig_10550_4_1096102_contig_10550	5251	Environmental;Aquatic;Marine;Oceanic;Deep subsurface;Baltic Sea
Sp_1096102_contig_14187_2_1096102_contig_14187	1096102_contig_14187_2_1096102_contig_14187	3375	Environmental;Aquatic;Marine;Oceanic;Deep subsurface;Baltic Sea
Sp_1096102_contig_21532_7_1096102_contig_21532	1096102_contig_21532_7_1096102_contig_21532	3332	Environmental;Aquatic;Marine;Oceanic;Deep subsurface;Baltic Sea
Sp_1096102_contig_3728_14_1096102_contig_3728	1096102_contig_3728_14_1096102_contig_3728	10407	Environmental;Aquatic;Marine;Oceanic;Deep subsurface;Baltic Sea
Sp_1096102_contig_9329_8_1096102_contig_9329	1096102_contig_9329_8_1096102_contig_9329	3769	Environmental;Aquatic;Marine;Oceanic;Deep subsurface;Baltic Sea
Sp_1096103_contig_10894_5_1096103_contig_10894	1096103_contig_10894_5_1096103_contig_10894	3474	Environmental;Aquatic;Marine;Oceanic;Deep subsurface;Black Sea
Sp_1096103_contig_12501_3_1096103_contig_12501	1096103_contig_12501_3_1096103_contig_12501	2783	Environmental;Aquatic;Marine;Oceanic;Deep subsurface;Black Sea
Sp_1096103_contig_15342_3_1096103_contig_15342	1096103_contig_15342_3_1096103_contig_15342	5448	Environmental;Aquatic;Marine;Oceanic;Deep subsurface;Black Sea
Sp_1096103_contig_18255_9_1096103_contig_18255	1096103_contig_18255_9_1096103_contig_18255	4181	Environmental;Aquatic;Marine;Oceanic;Deep subsurface;Black Sea
Sp_1096103_contig_3415_9_1096103_contig_3415	1096103_contig_3415_9_1096103_contig_3415	5113	Environmental;Aquatic;Marine;Oceanic;Deep subsurface;Black Sea
Sp_1096103_contig_42703_1_1096103_contig_42703	1096103_contig_42703_1_1096103_contig_42703	2501	Environmental;Aquatic;Marine;Oceanic;Deep subsurface;Black Sea
Sp_1096103_contig_452_42_1096103_contig_452	1096103_contig_452_42_1096103_contig_452	29995	Environmental;Aquatic;Marine;Oceanic;Deep subsurface;Black Sea
Sp_1096103_contig_6824_8_1096103_contig_6824	1096103_contig_6824_8_1096103_contig_6824	5827	Environmental;Aquatic;Marine;Oceanic;Deep subsurface;Black Sea
Sp_1096103_contig_7512_8_1096103_contig_7512	1096103_contig_7512_8_1096103_contig_7512	5536	Environmental;Aquatic;Marine;Oceanic;Deep subsurface;Black Sea
Sp_1096103_contig_8083_16_1096103_contig_8083	1096103_contig_8083_16_1096103_contig_8083	6001	Environmental;Aquatic;Marine;Oceanic;Deep subsurface;Black Sea
Sp_1096103_contig_9273_1_1096103_contig_9273	1096103_contig_9273_1_1096103_contig_9273	7125	Environmental;Aquatic;Marine;Oceanic;Deep subsurface;Black Sea
Sp_1096103_contig_9349_15_1096103_contig_9349	1096103_contig_9349_15_1096103_contig_9349	6305	Environmental;Aquatic;Marine;Oceanic;Deep subsurface;Black Sea
Sp_1096105_contig_3_81_1096105_contig_3	1096107_contig_56_71_1096107_contig_56	7498	Environmental;Aquatic;Marine;Oceanic;Deep subsurface;near North Sumatra
Sp_1096105_contig_3_81_1096105_contig_3	1096105_contig_3_81_1096105_contig_3	12655	Environmental;Aquatic;Marine;Oceanic;Deep subsurface;South Atlantic Ocean
Sp_1096105_contig_398_15_1096105_contig_398	1096105_contig_398_15_1096105_contig_398	6912	Environmental;Aquatic;Marine;Oceanic;Deep subsurface;South Atlantic Ocean
Sp_1096107_contig_1089_27_1096107_contig_1089	1096107_contig_1089_27_1096107_contig_1089	16315	Environmental;Aquatic;Marine;Oceanic;Deep subsurface;near North Sumatra
Sp_1096107_contig_1236_7_1096107_contig_1236	1096107_contig_1236_7_1096107_contig_1236	6838	Environmental;Aquatic;Marine;Oceanic;Deep subsurface;near North Sumatra
Sp_1096107_contig_1631_5_1096107_contig_1631	1096107_contig_1631_5_1096107_contig_1631	10485	Environmental;Aquatic;Marine;Oceanic;Deep subsurface;near North Sumatra
Sp_1096107_contig_1732_22_1096107_contig_1732	1096107_contig_1732_22_1096107_contig_1732	12732	Environmental;Aquatic;Marine;Oceanic;Deep subsurface;near North Sumatra
Sp_1096107_contig_21473_7_1096107_contig_21473	1096107_contig_21473_7_1096107_contig_21473	3079	Environmental;Aquatic;Marine;Oceanic;Deep subsurface;near North Sumatra
Sp_1096107_contig_2857_4_1096107_contig_2857	1096107_contig_2857_4_1096107_contig_2857	6699	Environmental;Aquatic;Marine;Oceanic;Deep subsurface;near North Sumatra
Sp_1096107_contig_44_49_1096107_contig_44	1096431_contig_83_49_1096431_contig_83	7250	Environmental;Aquatic;Marine;Oceanic;Deep subsurface;Denmark: Anholt
Sp_1096107_contig_44_49_1096107_contig_44	1096107_contig_44_49_1096107_contig_44	7250	Environmental;Aquatic;Marine;Oceanic;Deep subsurface;near North Sumatra
Sp_1096107_contig_44_49_1096107_contig_44	1096105_contig_16_57_1096105_contig_16	7250	Environmental;Aquatic;Marine;Oceanic;Deep subsurface;South Atlantic Ocean
Sp_1096107_contig_44_49_1096107_contig_44	1020089_contig_51_49_1020089_contig_51	7250	Environmental;Aquatic;Marine;Oceanic;Marine;Pacific Ocean
Sp_1096107_contig_4438_6_1096107_contig_4438	1096107_contig_4438_6_1096107_contig_4438	7056	Environmental;Aquatic;Marine;Oceanic;Deep subsurface;near North Sumatra
Sp_1096109_contig_2196_6_1096109_contig_2196	1096109_contig_2196_6_1096109_contig_2196	6902	Environmental;Aquatic;Marine;Oceanic;Deep subsurface;near North Sumatra
Sp_1096431_contig_12107_1_1096431_contig_12107	1096431_contig_12107_1_1096431_contig_12107	5638	Environmental;Aquatic;Marine;Oceanic;Deep subsurface;Denmark: Anholt
Sp_1096431_contig_22786_5_1096431_contig_22786	1096431_contig_22786_5_1096431_contig_22786	2904	Environmental;Aquatic;Marine;Oceanic;Deep subsurface;Denmark: Anholt
Sp_1097137_contig_126_13_1097137_contig_126	1097137_contig_126_13_1097137_contig_126	8245	Environmental;Terrestrial;Soil;Wetlands;Permafrost soil;Arctic
Sp_1097137_contig_126_13_1097137_contig_126	1097138_contig_22_117_1097138_contig_22	8073	Environmental;Terrestrial;Soil;Wetlands;Permafrost soil;Arctic
Sp_1097137_contig_126_13_1097137_contig_126	1097139_contig_904_19_1097139_contig_904	8072	Environmental;Terrestrial;Soil;Wetlands;Permafrost soil;Arctic
Sp_1097137_contig_126_13_1097137_contig_126	1097140_contig_1450_9_1097140_contig_1450	6761	Environmental;Terrestrial;Soil;Wetlands;Permafrost soil;Arctic
Sp_1097137_contig_126_13_1097137_contig_126	1097141_contig_3_80_1097141_contig_3	8245	Environmental;Terrestrial;Soil;Wetlands;Permafrost soil;Arctic
Sp_1097137_contig_126_13_1097137_contig_126	1058845_contig_641_17_1058845_contig_641	8073	Environmental;Terrestrial;Soil;Wetlands;Soil;Alaska USA
Sp_1097985_contig_2513_5_1097985_contig_2513	1097985_contig_2513_5_1097985_contig_2513	7042	Environmental;Aquatic;Freshwater;Groundwater;Groundwater;Ash Meadows Big Spring Nevada
Sp_1097986_contig_1054_21_1097986_contig_1054	1097986_contig_1054_21_1097986_contig_1054	11445	Environmental;Aquatic;Freshwater;Groundwater;Groundwater;Ash Meadows Crystal Spring Nevada
Sp_1097989_contig_2016_1_1097989_contig_2016	1097989_contig_2016_1_1097989_contig_2016	3779	Environmental;Aquatic;Freshwater;Groundwater;Groundwater;Lower Cold Creek Nevada
Sp_1097989_contig_751_1_1097989_contig_751	1097989_contig_751_1_1097989_contig_751	4648	Environmental;Aquatic;Freshwater;Groundwater;Groundwater;Lower Cold Creek Nevada
Sp_1097993_contig_10682_7_1097993_contig_10682	1097993_contig_10682_7_1097993_contig_10682	4997	Environmental;Terrestrial;Freshwater;Sediment;Sediment;USA: Hawthorne Nevada
Sp_1097993_contig_11036_3_1097993_contig_11036	1097993_contig_11036_3_1097993_contig_11036	3807	Environmental;Terrestrial;Freshwater;Sediment;Sediment;USA: Hawthorne Nevada
Sp_1099088_contig_1278_18_1099088_contig_1278	1099088_contig_1278_18_1099088_contig_1278	10404	Environmental;Aquatic;Marine;Oceanic;Deep subsurface;Kermadec Trench
Sp_1100276_contig_1721_7_1100276_contig_1721	1100276_contig_1721_7_1100276_contig_1721	4947	Environmental;Aquatic;Freshwater;Unclassified;Freshwater;Lake Alinen Mustajarvi
Sp_1100276_contig_1721_7_1100276_contig_1721	1100279_contig_12391_3_1100279_contig_12391	3983	Environmental;Aquatic;Freshwater;Unclassified;Freshwater;Lake Alinen Mustajarvi
Sp_1100279_contig_13518_11_1100279_contig_13518	1100279_contig_13518_11_1100279_contig_13518	3818	Environmental;Aquatic;Freshwater;Unclassified;Freshwater;Lake Alinen Mustajarvi
Sp_1100279_contig_1466_14_1100279_contig_1466	1100279_contig_1466_14_1100279_contig_1466	9346	Environmental;Aquatic;Freshwater;Unclassified;Freshwater;Lake Alinen Mustajarvi
Sp_1100279_contig_4224_11_1100279_contig_4224	1100279_contig_4224_11_1100279_contig_4224	10417	Environmental;Aquatic;Freshwater;Unclassified;Freshwater;Lake Alinen Mustajarvi
Sp_1100279_contig_5690_11_1100279_contig_5690	1100279_contig_5690_11_1100279_contig_5690	8738	Environmental;Aquatic;Freshwater;Unclassified;Freshwater;Lake Alinen Mustajarvi
Sp_1100279_contig_66_42_1100279_contig_66	1100279_contig_66_42_1100279_contig_66	6957	Environmental;Aquatic;Freshwater;Unclassified;Freshwater;Lake Alinen Mustajarvi
Sp_1100489_contig_54_15_1100489_contig_54	1100489_contig_54_15_1100489_contig_54	8756	Host-associated;Host-associated;Red algae;Unclassified;Marine;Sidmouth United Kingdom
Sp_1100489_contig_5455_8_1100489_contig_5455	1100489_contig_5455_8_1100489_contig_5455	6306	Host-associated;Host-associated;Red algae;Unclassified;Marine;Sidmouth United Kingdom
Sp_1100492_contig_1137_6_1100492_contig_1137	1100492_contig_1137_6_1100492_contig_1137	7229	Host-associated;Host-associated;Red algae;Unclassified;Marine;Porto Italy
Sp_1100498_contig_5693_10_1100498_contig_5693	1100498_contig_5693_10_1100498_contig_5693	8598	Host-associated;Host-associated;Red algae;Unclassified;Marine;Bantry Bay Ireland
Sp_1101181_contig_9778_4_1101181_contig_9778	1101181_contig_9778_4_1101181_contig_9778	5959	Environmental;Aquatic;Freshwater;Lake;Freshwater lake;Lake Simoncouche Canada
Sp_1101184_contig_10350_9_1101184_contig_10350	1101184_contig_10350_9_1101184_contig_10350	3788	Environmental;Aquatic;Freshwater;Lake;Freshwater lake;Lake Simoncouche Canada
Sp_1101184_contig_3537_6_1101184_contig_3537	1101183_contig_11173_3_1101183_contig_11173	4557	;;;;;
Sp_1101184_contig_3537_6_1101184_contig_3537	1101184_contig_3537_6_1101184_contig_3537	5370	Environmental;Aquatic;Freshwater;Lake;Freshwater lake;Lake Simoncouche Canada
Sp_1101498_contig_12_64_1101498_contig_12	1101498_contig_12_64_1101498_contig_12	11556	Environmental;Aquatic;Deep subsurface;Unclassified;Deep subsurface;Ohio USA
Sp_1101498_contig_1602_12_1101498_contig_1602	1101498_contig_1602_12_1101498_contig_1602	7221	Environmental;Aquatic;Deep subsurface;Unclassified;Deep subsurface;Ohio USA
Sp_1101498_contig_1903_3_1101498_contig_1903	1101498_contig_1903_3_1101498_contig_1903	8065	Environmental;Aquatic;Deep subsurface;Unclassified;Deep subsurface;Ohio USA
Sp_1101498_contig_2643_3_1101498_contig_2643	1101498_contig_2643_3_1101498_contig_2643	7278	Environmental;Aquatic;Deep subsurface;Unclassified;Deep subsurface;Ohio USA
Sp_1101498_contig_2767_2_1101498_contig_2767	1101498_contig_2767_2_1101498_contig_2767	5921	Environmental;Aquatic;Deep subsurface;Unclassified;Deep subsurface;Ohio USA
Sp_1101498_contig_3247_1_1101498_contig_3247	1101498_contig_3247_1_1101498_contig_3247	6308	Environmental;Aquatic;Deep subsurface;Unclassified;Deep subsurface;Ohio USA
Sp_1101498_contig_3248_6_1101498_contig_3248	1101498_contig_3248_6_1101498_contig_3248	5463	Environmental;Aquatic;Deep subsurface;Unclassified;Deep subsurface;Ohio USA
Sp_1101498_contig_3312_2_1101498_contig_3312	1101498_contig_3312_2_1101498_contig_3312	5770	Environmental;Aquatic;Deep subsurface;Unclassified;Deep subsurface;Ohio USA
Sp_1101498_contig_3727_8_1101498_contig_3727	1101498_contig_3727_8_1101498_contig_3727	5758	Environmental;Aquatic;Deep subsurface;Unclassified;Deep subsurface;Ohio USA
Sp_1101498_contig_4332_1_1101498_contig_4332	1101498_contig_4332_1_1101498_contig_4332	4430	Environmental;Aquatic;Deep subsurface;Unclassified;Deep subsurface;Ohio USA
Sp_1101498_contig_5066_2_1101498_contig_5066	1101498_contig_5066_2_1101498_contig_5066	4463	Environmental;Aquatic;Deep subsurface;Unclassified;Deep subsurface;Ohio USA
Sp_1101498_contig_665_17_1101498_contig_665	1101498_contig_665_17_1101498_contig_665	11030	Environmental;Aquatic;Deep subsurface;Unclassified;Deep subsurface;Ohio USA
Sp_1101498_contig_78_60_1101498_contig_78	1101498_contig_78_60_1101498_contig_78	4523	Environmental;Aquatic;Deep subsurface;Unclassified;Deep subsurface;Ohio USA
Sp_1101499_contig_1022_12_1101499_contig_1022	1101499_contig_1022_12_1101499_contig_1022	10791	Environmental;Aquatic;Deep subsurface;Unclassified;Deep subsurface;Ohio USA
Sp_1101499_contig_1787_3_1101499_contig_1787	1101499_contig_1787_3_1101499_contig_1787	7656	Environmental;Aquatic;Deep subsurface;Unclassified;Deep subsurface;Ohio USA
Sp_1101499_contig_1928_5_1101499_contig_1928	1101499_contig_1928_5_1101499_contig_1928	7002	Environmental;Aquatic;Deep subsurface;Unclassified;Deep subsurface;Ohio USA
Sp_1101499_contig_269_23_1101499_contig_269	1101499_contig_269_23_1101499_contig_269	11968	Environmental;Aquatic;Deep subsurface;Unclassified;Deep subsurface;Ohio USA
Sp_1101499_contig_3015_7_1101499_contig_3015	1101499_contig_3015_7_1101499_contig_3015	5363	Environmental;Aquatic;Deep subsurface;Unclassified;Deep subsurface;Ohio USA
Sp_1102104_contig_12251_7_1102104_contig_12251	1102104_contig_12251_7_1102104_contig_12251	4421	Environmental;Aquatic;Marine;Oceanic;Marine;Arctic Ocean: Canada Basin
Sp_1102112_contig_16073_4_1102112_contig_16073	1102112_contig_16073_4_1102112_contig_16073	6585	Environmental;Aquatic;Marine;Oceanic;Marine;Arctic Ocean: Canada Basin
Sp_1102113_contig_11876_6_1102113_contig_11876	1102113_contig_11876_6_1102113_contig_11876	5900	Environmental;Aquatic;Marine;Oceanic;Marine;Arctic Ocean: Canada Basin
Sp_1102242_contig_12_169_1102242_contig_12	1102242_contig_12_169_1102242_contig_12	8808	Environmental;Aquatic;Marine;Oceanic;Marine;Tropical Atlantic Ocean
Sp_1102242_contig_245_42_1102242_contig_245	1102242_contig_245_42_1102242_contig_245	6195	Environmental;Aquatic;Marine;Oceanic;Marine;Tropical Atlantic Ocean
Sp_1102242_contig_520_18_1102242_contig_520	1102242_contig_520_18_1102242_contig_520	12748	Environmental;Aquatic;Marine;Oceanic;Marine;Tropical Atlantic Ocean
Sp_1102242_contig_7547_9_1102242_contig_7547	1102242_contig_7547_9_1102242_contig_7547	5553	Environmental;Aquatic;Marine;Oceanic;Marine;Tropical Atlantic Ocean
Sp_1102244_contig_4_204_1102244_contig_4	1102244_contig_4_204_1102244_contig_4	8846	Environmental;Aquatic;Marine;Oceanic;Marine;South Atlantic Ocean
Sp_1102996_contig_5969_7_1102996_contig_5969	1102996_contig_5969_7_1102996_contig_5969	6292	Environmental;Aquatic;Marine;Pelagic;Pelagic marine;Helgoland sampling site Kabeltonne North Sea
Sp_1102996_contig_7746_3_1102996_contig_7746	1102996_contig_7746_3_1102996_contig_7746	3374	Environmental;Aquatic;Marine;Pelagic;Pelagic marine;Helgoland sampling site Kabeltonne North Sea
Sp_1102996_contig_90_57_1102996_contig_90	1102996_contig_90_57_1102996_contig_90	13846	Environmental;Aquatic;Marine;Pelagic;Pelagic marine;Helgoland sampling site Kabeltonne North Sea
Sp_1103000_contig_4961_8_1103000_contig_4961	1103000_contig_4961_8_1103000_contig_4961	5395	Environmental;Aquatic;Marine;Pelagic;Pelagic marine;Helgoland sampling site Kabeltonne North Sea
Sp_1103006_contig_4565_7_1103006_contig_4565	1103006_contig_4565_7_1103006_contig_4565	7839	Environmental;Aquatic;Marine;Pelagic;Pelagic marine;Helgoland sampling site Kabeltonne North Sea
Sp_1103007_contig_6830_2_1103007_contig_6830	1103007_contig_6830_2_1103007_contig_6830	4625	Environmental;Aquatic;Marine;Pelagic;Pelagic marine;Helgoland sampling site Kabeltonne North Sea
Sp_1103011_contig_4297_8_1103011_contig_4297	1103011_contig_4297_8_1103011_contig_4297	7981	Environmental;Aquatic;Marine;Pelagic;Pelagic marine;Helgoland sampling site Kabeltonne North Sea
Sp_1103013_contig_11079_8_1103013_contig_11079	1103013_contig_11079_8_1103013_contig_11079	6294	Environmental;Aquatic;Marine;Pelagic;Pelagic marine;Helgoland sampling site Kabeltonne North Sea
Sp_1103018_contig_9927_10_1103018_contig_9927	1103018_contig_9927_10_1103018_contig_9927	6899	Environmental;Aquatic;Marine;Pelagic;Pelagic marine;Helgoland sampling site Kabeltonne North Sea
Sp_1104138_contig_1353_7_1104138_contig_1353	1104138_contig_1353_7_1104138_contig_1353	7713	Environmental;Aquatic;Freshwater;Wetlands;Peatland;USA: Minnesota
Sp_1104142_contig_1102_13_1104142_contig_1102	1104138_contig_1222_11_1104138_contig_1222	7699	Environmental;Aquatic;Freshwater;Wetlands;Peatland;USA: Minnesota
Sp_1104142_contig_1102_13_1104142_contig_1102	1104141_contig_1233_13_1104141_contig_1233	10011	Environmental;Aquatic;Freshwater;Wetlands;Peatland;USA: Minnesota
Sp_1104142_contig_1102_13_1104142_contig_1102	1104142_contig_1102_13_1104142_contig_1102	10178	Environmental;Aquatic;Freshwater;Wetlands;Peatland;USA: Minnesota
Sp_1104149_contig_3882_4_1104149_contig_3882	1104149_contig_3882_4_1104149_contig_3882	4645	Environmental;Aquatic;Freshwater;Wetlands;Peatland;USA: Minnesota
Sp_1104462_contig_12327_3_1104462_contig_12327	1104462_contig_12327_3_1104462_contig_12327	4838	Engineered;Aquatic;Anaerobic digestor;Unclassified;Anaerobic digestor sludge;USA
Sp_1104463_contig_4293_9_1104463_contig_4293	1104463_contig_4293_9_1104463_contig_4293	10534	Engineered;Aquatic;Anaerobic digestor;Unclassified;Anaerobic digestor sludge;USA
Sp_1104463_contig_4293_9_1104463_contig_4293	1104465_contig_4332_19_1104465_contig_4332	10534	Engineered;Aquatic;Anaerobic digestor;Unclassified;Anaerobic digestor sludge;USA
Sp_1104464_contig_14518_3_1104464_contig_14518	1104464_contig_14518_3_1104464_contig_14518	3565	;;;;;
Sp_1104464_contig_4353_2_1104464_contig_4353	1104464_contig_4353_2_1104464_contig_4353	10995	;;;;;
Sp_1104465_contig_10466_8_1104465_contig_10466	1104464_contig_10326_4_1104464_contig_10326	4623	;;;;;
Sp_1104465_contig_10466_8_1104465_contig_10466	1104463_contig_12057_3_1104463_contig_12057	3914	Engineered;Aquatic;Anaerobic digestor;Unclassified;Anaerobic digestor sludge;USA
Sp_1104465_contig_10466_8_1104465_contig_10466	1104465_contig_10466_8_1104465_contig_10466	5931	Engineered;Aquatic;Anaerobic digestor;Unclassified;Anaerobic digestor sludge;USA
Sp_1104465_contig_6262_6_1104465_contig_6262	1104465_contig_6262_6_1104465_contig_6262	7125	Engineered;Aquatic;Anaerobic digestor;Unclassified;Anaerobic digestor sludge;USA
Sp_1104472_contig_11931_6_1104472_contig_11931	1104472_contig_11931_6_1104472_contig_11931	4895	Environmental;Aquatic;;;;
Sp_1104472_contig_3364_8_1104472_contig_3364	1104472_contig_3364_8_1104472_contig_3364	10605	Environmental;Aquatic;;;;
Sp_1104474_contig_784_26_1104474_contig_784	1104476_contig_633_23_1104476_contig_633	7989	;;;;;
Sp_1104474_contig_784_26_1104474_contig_784	1104474_contig_784_26_1104474_contig_784	7989	Engineered;Aquatic;Anaerobic digestor;Unclassified;Anaerobic digestor sludge;USA
Sp_1104474_contig_784_26_1104474_contig_784	1104475_contig_443_37_1104475_contig_443	7989	Engineered;Aquatic;Anaerobic digestor;Unclassified;Anaerobic digestor sludge;USA
Sp_1104474_contig_7850_4_1104474_contig_7850	1104474_contig_7850_4_1104474_contig_7850	5293	Engineered;Aquatic;Anaerobic digestor;Unclassified;Anaerobic digestor sludge;USA
Sp_1104475_contig_533_20_1104475_contig_533	1104476_contig_333_20_1104476_contig_333	22511	;;;;;
Sp_1104475_contig_533_20_1104475_contig_533	1104474_contig_725_12_1104474_contig_725	22511	Engineered;Aquatic;Anaerobic digestor;Unclassified;Anaerobic digestor sludge;USA
Sp_1104475_contig_533_20_1104475_contig_533	1104475_contig_533_20_1104475_contig_533	22511	Engineered;Aquatic;Anaerobic digestor;Unclassified;Anaerobic digestor sludge;USA
Sp_1104476_contig_2100_6_1104476_contig_2100	1104476_contig_2100_6_1104476_contig_2100	7712	;;;;;
Sp_1104476_contig_4224_8_1104476_contig_4224	1104476_contig_4224_8_1104476_contig_4224	7334	;;;;;
Sp_1104477_contig_10391_5_1104477_contig_10391	1104477_contig_10391_5_1104477_contig_10391	4922	Engineered;Aquatic;Anaerobic digestor;Unclassified;Anaerobic digestor sludge;USA
Sp_1104478_contig_15599_6_1104478_contig_15599	1104478_contig_15599_6_1104478_contig_15599	4118	Engineered;Aquatic;Anaerobic digestor;Unclassified;Anaerobic digestor sludge;USA
Sp_1104480_contig_7702_1_1104480_contig_7702	1104480_contig_7702_1_1104480_contig_7702	7527	Engineered;Aquatic;Anaerobic digestor;Unclassified;Anaerobic digestor sludge;Japan
Sp_1104489_contig_8166_5_1104489_contig_8166	1104489_contig_8166_5_1104489_contig_8166	4148	Engineered;Aquatic;Anaerobic digestor;Unclassified;Anaerobic digestor sludge;Canada
Sp_1104490_contig_252_6_1104490_contig_252	1104490_contig_252_6_1104490_contig_252	8437	Engineered;Aquatic;Anaerobic digestor;Unclassified;Anaerobic digestor sludge;Canada
Sp_1104490_contig_8299_8_1104490_contig_8299	1104490_contig_8299_8_1104490_contig_8299	4475	Engineered;Aquatic;Anaerobic digestor;Unclassified;Anaerobic digestor sludge;Canada
Sp_1104496_contig_2785_7_1104496_contig_2785	1104496_contig_2785_7_1104496_contig_2785	6234	Engineered;Aquatic;Anaerobic digestor;Unclassified;Anaerobic digestor sludge;USA
Sp_1104496_contig_2785_7_1104496_contig_2785	1104502_contig_6430_6_1104502_contig_6430	4720	Engineered;Aquatic;Anaerobic digestor;Unclassified;Anaerobic digestor sludge;USA
Sp_1104496_contig_6106_1_1104496_contig_6106	1104496_contig_6106_11_1104496_contig_6106	4040	Engineered;Aquatic;Anaerobic digestor;Unclassified;Anaerobic digestor sludge;USA
Sp_1104496_contig_7173_8_1104496_contig_7173	1104496_contig_7173_8_1104496_contig_7173	4478	Engineered;Aquatic;Anaerobic digestor;Unclassified;Anaerobic digestor sludge;USA
Sp_1104497_contig_17322_2_1104497_contig_17322	1104497_contig_17322_2_1104497_contig_17322	2930	Engineered;Aquatic;Anaerobic digestor;Unclassified;Anaerobic digestor sludge;USA
Sp_1104497_contig_1793_14_1104497_contig_1793	1104497_contig_1793_14_1104497_contig_1793	6831	Engineered;Aquatic;Anaerobic digestor;Unclassified;Anaerobic digestor sludge;USA
Sp_1104497_contig_1793_14_1104497_contig_1793	1104498_contig_1445_6_1104498_contig_1445	6831	Engineered;Aquatic;Anaerobic digestor;Unclassified;Anaerobic digestor sludge;USA
Sp_1104497_contig_5775_3_1104497_contig_5775	1104497_contig_5775_3_1104497_contig_5775	6265	Engineered;Aquatic;Anaerobic digestor;Unclassified;Anaerobic digestor sludge;USA
Sp_1104497_contig_5775_3_1104497_contig_5775	1104499_contig_4807_6_1104499_contig_4807	5066	Engineered;Aquatic;Anaerobic digestor;Unclassified;Anaerobic digestor sludge;USA
Sp_1104498_contig_2097_8_1104498_contig_2097	1104498_contig_2097_8_1104498_contig_2097	8139	Engineered;Aquatic;Anaerobic digestor;Unclassified;Anaerobic digestor sludge;USA
Sp_1104498_contig_2857_2_1104498_contig_2857	1104498_contig_2857_2_1104498_contig_2857	4818	Engineered;Aquatic;Anaerobic digestor;Unclassified;Anaerobic digestor sludge;USA
Sp_1104498_contig_2971_11_1104498_contig_2971	1104497_contig_5355_4_1104497_contig_5355	6664	Engineered;Aquatic;Anaerobic digestor;Unclassified;Anaerobic digestor sludge;USA
Sp_1104498_contig_2971_11_1104498_contig_2971	1104498_contig_2971_11_1104498_contig_2971	9465	Engineered;Aquatic;Anaerobic digestor;Unclassified;Anaerobic digestor sludge;USA
Sp_1104498_contig_2971_11_1104498_contig_2971	1104499_contig_5920_11_1104499_contig_5920	6889	Engineered;Aquatic;Anaerobic digestor;Unclassified;Anaerobic digestor sludge;USA
Sp_1104498_contig_7577_6_1104498_contig_7577	1104498_contig_7577_6_1104498_contig_7577	4480	Engineered;Aquatic;Anaerobic digestor;Unclassified;Anaerobic digestor sludge;USA
Sp_1104498_contig_8893_7_1104498_contig_8893	1104498_contig_8893_7_1104498_contig_8893	4572	Engineered;Aquatic;Anaerobic digestor;Unclassified;Anaerobic digestor sludge;USA
Sp_1104501_contig_5167_6_1104501_contig_5167	1104501_contig_5167_6_1104501_contig_5167	6714	Engineered;Aquatic;Anaerobic digestor;Unclassified;Anaerobic digestor sludge;USA
Sp_1104502_contig_108_33_1104502_contig_108	1104502_contig_108_33_1104502_contig_108	7230	Engineered;Aquatic;Anaerobic digestor;Unclassified;Anaerobic digestor sludge;USA
Sp_1104502_contig_6524_11_1104502_contig_6524	1104500_contig_5482_1_1104500_contig_5482	6491	;;;;;
Sp_1104502_contig_6524_11_1104502_contig_6524	1104501_contig_6611_4_1104501_contig_6611	6652	Engineered;Aquatic;Anaerobic digestor;Unclassified;Anaerobic digestor sludge;USA
Sp_1104502_contig_6524_11_1104502_contig_6524	1104502_contig_6524_11_1104502_contig_6524	7312	Engineered;Aquatic;Anaerobic digestor;Unclassified;Anaerobic digestor sludge;USA
Sp_1104510_contig_13028_3_1104510_contig_13028	1104510_contig_13028_3_1104510_contig_13028	3972	Engineered;Aquatic;Anaerobic digestor;Unclassified;Anaerobic digestor sludge;Japan
Sp_1104512_contig_7637_6_1104512_contig_7637	1104512_contig_7637_6_1104512_contig_7637	5425	Engineered;Aquatic;Anaerobic digestor;Unclassified;Anaerobic digestor sludge;Hong Kong
Sp_1104512_contig_9560_4_1104512_contig_9560	1104512_contig_9560_4_1104512_contig_9560	5196	Engineered;Aquatic;Anaerobic digestor;Unclassified;Anaerobic digestor sludge;Hong Kong
Sp_1104512_contig_9886_3_1104512_contig_9886	1104512_contig_9886_3_1104512_contig_9886	5082	Engineered;Aquatic;Anaerobic digestor;Unclassified;Anaerobic digestor sludge;Hong Kong
Sp_1104513_contig_5972_8_1104513_contig_5972	1104513_contig_5972_8_1104513_contig_5972	5765	Engineered;Aquatic;Anaerobic digestor;Unclassified;Anaerobic digestor sludge;Hong Kong
Sp_1104513_contig_6502_4_1104513_contig_6502	1104513_contig_6502_4_1104513_contig_6502	5748	Engineered;Aquatic;Anaerobic digestor;Unclassified;Anaerobic digestor sludge;Hong Kong
Sp_1104513_contig_7416_4_1104513_contig_7416	1104513_contig_7416_4_1104513_contig_7416	4963	Engineered;Aquatic;Anaerobic digestor;Unclassified;Anaerobic digestor sludge;Hong Kong
Sp_1104513_contig_7416_4_1104513_contig_7416	1104514_contig_9812_8_1104514_contig_9812	4816	Engineered;Aquatic;Anaerobic digestor;Unclassified;Anaerobic digestor sludge;Hong Kong
Sp_1104513_contig_7702_1_1104513_contig_7702	1104512_contig_10053_1_1104512_contig_10053	5028	Engineered;Aquatic;Anaerobic digestor;Unclassified;Anaerobic digestor sludge;Hong Kong
Sp_1104513_contig_7702_1_1104513_contig_7702	1104513_contig_7702_1_1104513_contig_7702	5028	Engineered;Aquatic;Anaerobic digestor;Unclassified;Anaerobic digestor sludge;Hong Kong
Sp_1104513_contig_8647_6_1104513_contig_8647	1104513_contig_8647_6_1104513_contig_8647	4475	Engineered;Aquatic;Anaerobic digestor;Unclassified;Anaerobic digestor sludge;Hong Kong
Sp_1104515_contig_1224_19_1104515_contig_1224	1104515_contig_1224_19_1104515_contig_1224	8398	Engineered;Aquatic;Anaerobic digestor;Unclassified;Anaerobic digestor sludge;China: Chengdu Sichuan
Sp_1104560_contig_660_3_1104560_contig_660	1104560_contig_660_3_1104560_contig_660	3755	Environmental;Aquatic;Thermal springs;Hot (42-90C);Hot spring sediment;USA: Zodletone Spring Oklahoma
Sp_1104562_contig_899_23_1104562_contig_899	1104562_contig_899_23_1104562_contig_899	10609	Environmental;Aquatic;Marine;Hydrothermal vents;Marine hydrothermal vent;Mexico: Guaymas Basin Gulf of California
Sp_1104564_contig_938_17_1104564_contig_938	1104564_contig_938_17_1104564_contig_938	10608	Environmental;Aquatic;Marine;Hydrothermal vents;Marine hydrothermal vent;Mexico: Guaymas Basin Gulf of California
Sp_1104568_contig_6372_8_1104568_contig_6372	1104568_contig_6372_8_1104568_contig_6372	4761	Environmental;Aquatic;Freshwater;Lake;Anoxic lake water;Rwanda: Lake Kivu
Sp_1104568_contig_6472_1_1104568_contig_6472	1104568_contig_6472_1_1104568_contig_6472	4707	Environmental;Aquatic;Freshwater;Lake;Anoxic lake water;Rwanda: Lake Kivu
Sp_1104574_contig_5359_9_1104574_contig_5359	1104574_contig_5359_9_1104574_contig_5359	5465	Environmental;Aquatic;Thermal springs;Hot (42-90C);Hot spring;South Africa: Tshipise
Sp_1104574_contig_6359_7_1104574_contig_6359	1104574_contig_6359_7_1104574_contig_6359	4610	Environmental;Aquatic;Thermal springs;Hot (42-90C);Hot spring;South Africa: Tshipise
Sp_1104575_contig_1113_2_1104575_contig_1113	1104575_contig_1113_2_1104575_contig_1113	8036	Environmental;Aquatic;Thermal springs;Hot (42-90C);Hot spring;South Africa: Limpopo
Sp_1104575_contig_148_57_1104575_contig_148	1104575_contig_148_57_1104575_contig_148	8306	Environmental;Aquatic;Thermal springs;Hot (42-90C);Hot spring;South Africa: Limpopo
Sp_1104575_contig_18_78_1104575_contig_18	1104575_contig_18_78_1104575_contig_18	8117	Environmental;Aquatic;Thermal springs;Hot (42-90C);Hot spring;South Africa: Limpopo
Sp_1104575_contig_2290_2_1104575_contig_2290	1104575_contig_2290_2_1104575_contig_2290	7158	Environmental;Aquatic;Thermal springs;Hot (42-90C);Hot spring;South Africa: Limpopo
Sp_1104575_contig_2353_14_1104575_contig_2353	1104575_contig_2353_14_1104575_contig_2353	7470	Environmental;Aquatic;Thermal springs;Hot (42-90C);Hot spring;South Africa: Limpopo
Sp_1104575_contig_499_18_1104575_contig_499	1104575_contig_499_18_1104575_contig_499	11570	Environmental;Aquatic;Thermal springs;Hot (42-90C);Hot spring;South Africa: Limpopo
Sp_1104575_contig_6_59_1104575_contig_6	1104575_contig_6_59_1104575_contig_6	17288	Environmental;Aquatic;Thermal springs;Hot (42-90C);Hot spring;South Africa: Limpopo
Sp_1104575_contig_808_5_1104575_contig_808	1104575_contig_808_5_1104575_contig_808	7850	Environmental;Aquatic;Thermal springs;Hot (42-90C);Hot spring;South Africa: Limpopo
Sp_1105364_contig_11496_4_1105364_contig_11496	1105364_contig_11496_4_1105364_contig_11496	5654	Host-associated;Host-associated;Peat moss;Unclassified;Host-associated;USA: Minnesota
Sp_1105500_contig_8321_9_1105500_contig_8321	1105499_contig_7651_9_1105499_contig_7651	4850	Engineered;Aquatic;Anaerobic;;Anaerobic biogas reactor;Washington USA
Sp_1105500_contig_8321_9_1105500_contig_8321	1105500_contig_8321_9_1105500_contig_8321	4850	Engineered;Aquatic;Anaerobic;;Anaerobic biogas reactor;Washington USA
Sp_1105500_contig_8321_9_1105500_contig_8321	1105507_contig_14685_1_1105507_contig_14685	4850	Engineered;Aquatic;Anaerobic;;Anaerobic biogas reactor;Washington USA
Sp_1105501_contig_11688_2_1105501_contig_11688	1105499_contig_9778_2_1105499_contig_9778	3598	Engineered;Aquatic;Anaerobic;;Anaerobic biogas reactor;Washington USA
Sp_1105501_contig_11688_2_1105501_contig_11688	1105501_contig_11688_2_1105501_contig_11688	4080	Engineered;Aquatic;Anaerobic;;Anaerobic biogas reactor;Washington USA
Sp_1105503_contig_6032_2_1105503_contig_6032	1105503_contig_6032_2_1105503_contig_6032	6557	Engineered;Aquatic;Anaerobic;;Anaerobic biogas reactor;Washington USA
Sp_1105503_contig_6032_2_1105503_contig_6032	1105504_contig_4275_4_1105504_contig_4275	5472	Engineered;Aquatic;Anaerobic;;Anaerobic biogas reactor;Washington USA
Sp_1105503_contig_7404_9_1105503_contig_7404	1105499_contig_6605_10_1105499_contig_6605	5464	Engineered;Aquatic;Anaerobic;;Anaerobic biogas reactor;Washington USA
Sp_1105503_contig_7404_9_1105503_contig_7404	1105500_contig_7106_10_1105500_contig_7106	5464	Engineered;Aquatic;Anaerobic;;Anaerobic biogas reactor;Washington USA
Sp_1105503_contig_7404_9_1105503_contig_7404	1105501_contig_8473_9_1105501_contig_8473	5464	Engineered;Aquatic;Anaerobic;;Anaerobic biogas reactor;Washington USA
Sp_1105503_contig_7404_9_1105503_contig_7404	1105502_contig_7969_9_1105502_contig_7969	5464	Engineered;Aquatic;Anaerobic;;Anaerobic biogas reactor;Washington USA
Sp_1105503_contig_7404_9_1105503_contig_7404	1105503_contig_7404_9_1105503_contig_7404	5464	Engineered;Aquatic;Anaerobic;;Anaerobic biogas reactor;Washington USA
Sp_1105503_contig_7404_9_1105503_contig_7404	1105504_contig_5370_9_1105504_contig_5370	5464	Engineered;Aquatic;Anaerobic;;Anaerobic biogas reactor;Washington USA
Sp_1105503_contig_7404_9_1105503_contig_7404	Ga0123332_10143718_Ga0123332_1014371	4504	Engineered;Aquatic;Anaerobic;;Anaerobic biogas reactor;Washington USA
[truncated: 7,800 more rows]

## Sheet: Tandems
Supplementary Table 3 - continued. Classification of inovirus sequences into species, proposed families, and proposed subfamilies for tandem inserted proviruses.
Species	Fragment	Length	Host affiliation or metagenome ecosystem classification
Sp_1000631_contig_1643_3_1000631_contig_1643	1000631_contig_1643_11_1000631_contig_1643	9233	Environmental;Aquatic;Non-marine Saline and Alkaline;Hypersaline;Hypersaline;USA: Maryland: Natonal Institute of Health
Sp_1009581_contig_55_88_1009581_contig_55	1009581_contig_55_88_1009581_contig_55	8200	Engineered;Terrestrial;Defined media;Aerobic media;Environmental;Bioluminescent Bay La Paraguera Puerto Rico
Sp_1009602_contig_329_17_1009602_contig_329	1009596_contig_359_28_1009596_contig_359	12907	Engineered;Terrestrial;Defined media;Aerobic media;Environmental;Bioluminescent Bay La Paraguera Puerto Rico
Sp_1009602_contig_329_17_1009602_contig_329	1009599_contig_578_13_1009599_contig_578	10288	Engineered;Terrestrial;Defined media;Aerobic media;Aerobic enrichment;Emeryville CA
Sp_1009602_contig_329_17_1009602_contig_329	1009602_contig_329_17_1009602_contig_329	13438	Engineered;Terrestrial;Defined media;Aerobic media;Aerobic enrichment;Emeryville CA
Sp_1009614_contig_87_114_1009614_contig_87	1009614_contig_87_114_1009614_contig_87	15024	Engineered;Terrestrial;Defined media;Aerobic media;Environmental;Bioluminescent Bay La Paraguera Puerto Rico
Sp_1009614_contig_87_114_1009614_contig_87	1010312_contig_68_114_1010312_contig_68	15024	Engineered;Terrestrial;Defined media;Aerobic media;Environmental;Bioluminescent Bay La Paraguera Puerto Rico
Sp_1020091_contig_210_1_1020091_contig_210	1020085_contig_99_1_1020085_contig_99	10782	Environmental;Aquatic;Marine;Oceanic;Marine;Pacific Ocean
Sp_1020091_contig_210_1_1020091_contig_210	1020089_contig_75_1_1020089_contig_75	10782	Environmental;Aquatic;Marine;Oceanic;Marine;Pacific Ocean
Sp_1020091_contig_210_1_1020091_contig_210	1020091_contig_210_14_1020091_contig_210	10782	Environmental;Aquatic;Marine;Oceanic;Marine;Pacific Ocean
Sp_1020095_contig_32_99_1020095_contig_32	1020095_contig_32_109_1020095_contig_32	16503	Environmental;Aquatic;Marine;Oceanic;Marine;Pacific Ocean
Sp_1020095_contig_32_99_1020095_contig_32	1020097_contig_5_109_1020097_contig_5	16503	Environmental;Aquatic;Marine;Oceanic;Marine;Pacific Ocean
Sp_1020107_contig_32_11_1020107_contig_32	1020107_contig_32_11_1020107_contig_32	9751	Environmental;Aquatic;Marine;Oceanic;Marine;Pacific Ocean
Sp_1021321_contig_7326_3_1021321_contig_7326	1021321_contig_7326_13_1021321_contig_7326	7465	Engineered;Aquatic;Mixed alcohol bioreactor;Unclassified;Biogas fermentation;Bielefeld North Rhine-Westphalia Germany
Sp_1021930_contig_324_19_1021930_contig_324	1021930_contig_324_19_1021930_contig_324	11137	Environmental;Aquatic;Deep subsurface;Unclassified;Serpentinite rock and fluid;Newfoundland California or Italy
Sp_1021933_contig_2078_5_1021933_contig_2078	1021933_contig_2078_3_1021933_contig_2078	7171	Environmental;Aquatic;Deep subsurface;Unclassified;Serpentinite rock and fluid;Newfoundland California or Italy
Sp_1022092_contig_108_1_1022092_contig_108	1022092_contig_108_18_1022092_contig_108	11608	Engineered;Aquatic;Tetrachloroethylene and derivatives;Tetrachloroethylene;Bioremediated contaminated groundwater;Espanola New Mexico United States
Sp_1022101_contig_2537_20_1022101_contig_2537	1022101_contig_2537_20_1022101_contig_2537	10365	Engineered;Aquatic;Tetrachloroethylene and derivatives;Tetrachloroethylene;Bioremediated contaminated groundwater;Espanola New Mexico United States
Sp_1026852_contig_1638_17_1026852_contig_1638	1026852_contig_1638_17_1026852_contig_1638	19830	Host-associated;Host-associated;Digestive system;Gut;Cubitermes and Nasutitermes termite gut;
Sp_1026852_contig_988_27_1026852_contig_988	1026852_contig_988_12_1026852_contig_988	21242	Host-associated;Host-associated;Digestive system;Gut;Cubitermes and Nasutitermes termite gut;
Sp_1026900_contig_241_78_1026900_contig_241	1026900_contig_241_78_1026900_contig_241	16449	Environmental;Terrestrial;Freshwater;Lentic;Freshwater and sediment;Lake Erie USA
Sp_1026900_contig_3583_8_1026900_contig_3583	1026900_contig_3583_8_1026900_contig_3583	12737	Environmental;Terrestrial;Freshwater;Lentic;Freshwater and sediment;Lake Erie USA
Sp_1032037_contig_106_46_1032037_contig_106	1032028_contig_118_46_1032028_contig_118	10599	Host-associated;Terrestrial;Rhizoplane;Epiphytes;Arabidopsis root;University of North Carolina USA
Sp_1032037_contig_106_46_1032037_contig_106	1032031_contig_34_46_1032031_contig_34	10599	Host-associated;Terrestrial;Rhizoplane;Epiphytes;Arabidopsis root;University of North Carolina USA
Sp_1032037_contig_106_46_1032037_contig_106	1032034_contig_455_47_1032034_contig_455	6695	Host-associated;Terrestrial;Rhizoplane;Epiphytes;Arabidopsis root;University of North Carolina USA
Sp_1032037_contig_106_46_1032037_contig_106	1032037_contig_106_46_1032037_contig_106	10599	Host-associated;Terrestrial;Rhizoplane;Epiphytes;Arabidopsis root;University of North Carolina USA
Sp_1048534_contig_3336_12_1048534_contig_3336	1048534_contig_3336_12_1048534_contig_3336	13688	Host-associated;Terrestrial;Rhizoplane;Epiphytes;Arabidopsis rhizosphere;USA: North Carolina
Sp_1048537_contig_4_83_1048537_contig_4	1048537_contig_4_83_1048537_contig_4	11384	Host-associated;Terrestrial;Rhizoplane;Epiphytes;Arabidopsis root;USA: North Carolina
Sp_1048537_contig_4_867_1048537_contig_4	1048537_contig_4_865_1048537_contig_4	12957	Host-associated;Terrestrial;Rhizoplane;Epiphytes;Arabidopsis root;USA: North Carolina
Sp_1050094_contig_591_20_1050094_contig_591	1050094_contig_577_13_1050094_contig_577	11697	Host-associated;Host-associated;Phylloplane;Unclassified;Agave;Guanajuato Mexico
Sp_1050094_contig_591_20_1050094_contig_591	1050094_contig_591_13_1050094_contig_591	11697	Host-associated;Host-associated;Phylloplane;Unclassified;Agave;Guanajuato Mexico
Sp_1056052_contig_446_16_1056052_contig_446	1056052_contig_446_16_1056052_contig_446	10656	Environmental;Terrestrial;Freshwater;Sediment;Freshwater Sediment;USA: Lake Washington Seattle Washington
Sp_1056094_contig_647_12_1056094_contig_647	1056094_contig_647_12_1056094_contig_647	9297	Environmental;Terrestrial;Freshwater;Sediment;Freshwater Sediment;USA: Lake Washington Seattle Washington
Sp_1056097_contig_83_46_1056097_contig_83	1056097_contig_83_44_1056097_contig_83	10669	Environmental;Terrestrial;Freshwater;Sediment;Freshwater Sediment;USA: Lake Washington Seattle Washington
Sp_1056112_contig_410_1_1056112_contig_410	1056112_contig_410_1_1056112_contig_410	9166	Environmental;Terrestrial;Freshwater;Sediment;Freshwater Sediment;USA: Lake Washington Seattle Washington
Sp_1056121_contig_167_1_1056121_contig_167	1056121_contig_167_13_1056121_contig_167	14201	Environmental;Terrestrial;Freshwater;Sediment;Freshwater;USA: Lake Washington Seattle Washington
Sp_1056121_contig_167_1_1056121_contig_167	2634923132_Ga0081637_123	14201	Bacteria;Proteobacteria;Betaproteobacteria;Methylophilales;Methylophilaceae;unclassified;unclassified
Sp_1056124_contig_201_6_1056124_contig_201	1056124_contig_201_6_1056124_contig_201	17236	Environmental;Terrestrial;Freshwater;Sediment;Freshwater Sediment;USA: Lake Washington Seattle Washington
Sp_1056124_contig_201_6_1056124_contig_201	1056148_contig_203_6_1056148_contig_203	17227	Environmental;Terrestrial;Freshwater;Sediment;Freshwater Sediment;USA: Lake Washington Seattle Washington
Sp_1056124_contig_201_6_1056124_contig_201	1056151_contig_65_6_1056151_contig_65	17227	Environmental;Terrestrial;Freshwater;Sediment;Freshwater Sediment;USA: Lake Washington Seattle Washington
Sp_1056124_contig_201_6_1056124_contig_201	1056172_contig_105_6_1056172_contig_105	17227	Environmental;Terrestrial;Freshwater;Sediment;Freshwater Sediment;USA: Lake Washington Seattle Washington
Sp_1056124_contig_201_6_1056124_contig_201	1056181_contig_119_6_1056181_contig_119	17227	Environmental;Terrestrial;Freshwater;Sediment;Freshwater Sediment;USA: Lake Washington Seattle Washington
Sp_1056124_contig_201_6_1056124_contig_201	1056184_contig_84_6_1056184_contig_84	17227	Environmental;Terrestrial;Freshwater;Sediment;Freshwater Sediment;USA: Lake Washington Seattle Washington
Sp_1056124_contig_201_6_1056124_contig_201	1056205_contig_147_6_1056205_contig_147	17227	Environmental;Terrestrial;Freshwater;Sediment;Freshwater Sediment;USA: Lake Washington Seattle Washington
Sp_1056124_contig_201_6_1056124_contig_201	1056208_contig_66_6_1056208_contig_66	17227	Environmental;Terrestrial;Freshwater;Sediment;Freshwater Sediment;USA: Lake Washington Seattle Washington
Sp_1056124_contig_201_6_1056124_contig_201	1056229_contig_151_6_1056229_contig_151	17227	Environmental;Terrestrial;Freshwater;Sediment;Freshwater;USA: Lake Washington Seattle Washington
Sp_1056124_contig_201_6_1056124_contig_201	1056232_contig_57_6_1056232_contig_57	17227	Environmental;Terrestrial;Freshwater;Sediment;Freshwater Sediment;USA: Lake Washington Seattle Washington
Sp_1056124_contig_201_6_1056124_contig_201	1056253_contig_121_6_1056253_contig_121	17227	Environmental;Terrestrial;Freshwater;Sediment;Freshwater Sediment;USA: Lake Washington Seattle Washington
Sp_1056127_contig_194_38_1056127_contig_194	1056082_contig_24_54_1056082_contig_24	16008	Environmental;Terrestrial;Freshwater;Sediment;Freshwater;USA: Lake Washington Seattle Washington
Sp_1056127_contig_194_38_1056127_contig_194	1056106_contig_93_41_1056106_contig_93	16011	Environmental;Terrestrial;Freshwater;Sediment;Freshwater Sediment;USA: Lake Washington Seattle Washington
Sp_1056127_contig_194_38_1056127_contig_194	1056127_contig_194_38_1056127_contig_194	18635	Environmental;Terrestrial;Freshwater;Sediment;Freshwater Sediment;USA: Lake Washington Seattle Washington
Sp_1056127_contig_194_38_1056127_contig_194	1056145_contig_44_95_1056145_contig_44	16008	Environmental;Terrestrial;Freshwater;Sediment;Freshwater;USA: Lake Washington Seattle Washington
Sp_1056127_contig_194_38_1056127_contig_194	1056172_contig_68_7_1056172_contig_68	16008	Environmental;Terrestrial;Freshwater;Sediment;Freshwater Sediment;USA: Lake Washington Seattle Washington
Sp_1056127_contig_194_38_1056127_contig_194	1056229_contig_21_108_1056229_contig_21	16008	Environmental;Terrestrial;Freshwater;Sediment;Freshwater;USA: Lake Washington Seattle Washington
Sp_1056136_contig_1_409_1056136_contig_1	1056136_contig_1_409_1056136_contig_1	13996	Environmental;Terrestrial;Freshwater;Sediment;Freshwater Sediment;USA: Lake Washington Seattle Washington
Sp_1056136_contig_176_20_1056136_contig_176	1056064_contig_203_15_1056064_contig_203	17595	Environmental;Terrestrial;Freshwater;Sediment;Freshwater;USA: Lake Washington Seattle Washington
Sp_1056136_contig_176_20_1056136_contig_176	1056118_contig_123_15_1056118_contig_123	17595	Environmental;Terrestrial;Freshwater;Sediment;Freshwater;USA: Lake Washington Seattle Washington
Sp_1056136_contig_176_20_1056136_contig_176	1056136_contig_176_15_1056136_contig_176	17595	Environmental;Terrestrial;Freshwater;Sediment;Freshwater Sediment;USA: Lake Washington Seattle Washington
Sp_1056136_contig_176_20_1056136_contig_176	1056217_contig_107_16_1056217_contig_107	17595	Environmental;Terrestrial;Freshwater;Sediment;Freshwater Sediment;USA: Lake Washington Seattle Washington
Sp_1056136_contig_176_20_1056136_contig_176	1056244_contig_256_16_1056244_contig_256	17595	Environmental;Terrestrial;Freshwater;Sediment;Freshwater Sediment;USA: Lake Washington Seattle Washington
Sp_1056169_contig_139_65_1056169_contig_139	1056169_contig_139_65_1056169_contig_139	16081	Environmental;Terrestrial;Freshwater;Sediment;Freshwater Sediment;USA: Lake Washington Seattle Washington
Sp_1056268_contig_4_488_1056268_contig_4	1056268_contig_4_488_1056268_contig_4	15419	Environmental;Terrestrial;Freshwater;Sediment;Freshwater Sediment;USA: Lake Washington Seattle Washington
Sp_1056271_contig_326_3_1056271_contig_326	1056247_contig_339_14_1056247_contig_339	14308	Environmental;Terrestrial;Freshwater;Sediment;Freshwater Sediment;USA: Lake Washington Seattle Washington
Sp_1056271_contig_326_3_1056271_contig_326	1056271_contig_326_14_1056271_contig_326	14308	Environmental;Terrestrial;Freshwater;Sediment;Freshwater Sediment;USA: Lake Washington Seattle Washington
Sp_1056837_contig_1583_8_1056837_contig_1583	1056837_contig_1583_22_1056837_contig_1583	12525	Environmental;Aquatic;Freshwater;Pond;Freshwater;Crawford Collection of the Royal Observatory Edinburgh
Sp_1058852_contig_1353_10_1058852_contig_1353	1058852_contig_1353_10_1058852_contig_1353	11456	Environmental;Terrestrial;Soil;Wetlands;Soil;Alaska USA
Sp_1062772_contig_215_4_1062772_contig_215	1062772_contig_215_4_1062772_contig_215	8867	Host-associated;Terrestrial;Rhizoplane;Epiphytes;Corn rhizosphere;USA: Michigan Kellogg Biological Station
Sp_1062772_contig_40_32_1062772_contig_40	1062772_contig_40_32_1062772_contig_40	14194	Host-associated;Terrestrial;Rhizoplane;Epiphytes;Corn rhizosphere;USA: Michigan Kellogg Biological Station
Sp_1063480_contig_841_18_1063480_contig_841	1063480_contig_841_18_1063480_contig_841	16579	Host-associated;Terrestrial;Rhizosphere;Soil;Corn rhizosphere;USA: Michigan Kellogg Biological Station
Sp_1076414_contig_143_113_1076414_contig_143	1076414_contig_143_113_1076414_contig_143	18000	Host-associated;Terrestrial;Rhizosphere;Unclassified;Root nodules;USA: California
Sp_1085356_contig_3_148_1085356_contig_3	1085356_contig_3_140_1085356_contig_3	11729	Environmental;Aquatic;Marine;Oceanic;Marine;Pacific Ocean
Sp_1085668_contig_3866_6_1085668_contig_3866	1085668_contig_3866_14_1085668_contig_3866	10307	Environmental;Aquatic;Freshwater;Groundwater;Aquifer;USA: Utah
Sp_1091229_contig_8935_17_1091229_contig_8935	1091229_contig_8935_17_1091229_contig_8935	11013	Environmental;Aquatic;Freshwater;Ice;Freshwater;Lake Fryxell Antarctica
Sp_1093096_contig_958_18_1093096_contig_958	1093096_contig_958_18_1093096_contig_958	6858	Engineered;Aquatic;Activated Sludge;Unclassified;Activated Sludge;Austria: Klosterneuburg
Sp_1093511_contig_72_64_1093511_contig_72	1093511_contig_72_64_1093511_contig_72	9693	Environmental;Aquatic;Marine;Oceanic;Deep ocean;South Georgia Island
Sp_1095878_contig_4683_13_1095878_contig_4683	1095878_contig_4683_13_1095878_contig_4683	11717	Environmental;Aquatic;Marine;Unclassified;Methane seep mesocosm;Gulf of Mexico
Sp_1095878_contig_4821_20_1095878_contig_4821	1095878_contig_4821_10_1095878_contig_4821	12233	Environmental;Aquatic;Marine;Unclassified;Methane seep mesocosm;Gulf of Mexico
Sp_1096431_contig_171_16_1096431_contig_171	1096431_contig_171_16_1096431_contig_171	12214	Environmental;Aquatic;Marine;Oceanic;Deep subsurface;Denmark: Anholt
Sp_1101498_contig_181_38_1101498_contig_181	1101498_contig_181_33_1101498_contig_181	6746	Environmental;Aquatic;Deep subsurface;Unclassified;Deep subsurface;Ohio USA
Sp_1104512_contig_4949_6_1104512_contig_4949	1104512_contig_4949_14_1104512_contig_4949	7445	Engineered;Aquatic;Anaerobic digestor;Unclassified;Anaerobic digestor sludge;Hong Kong
Sp_1104515_contig_1224_16_1104515_contig_1224	1104515_contig_1224_16_1104515_contig_1224	15078	Engineered;Aquatic;Anaerobic digestor;Unclassified;Anaerobic digestor sludge;China: Chengdu Sichuan
Sp_1104516_contig_956_16_1104516_contig_956	1104516_contig_956_16_1104516_contig_956	15078	Engineered;Wastewater;Anaerobic digestor;Unclassified;Anaerobic digestor sludge;China: Chengdu Sichuan
Sp_1104574_contig_4340_1_1104574_contig_4340	1104574_contig_4340_10_1104574_contig_4340	6741	Environmental;Aquatic;Thermal springs;Hot (42-90C);Hot spring;South Africa: Tshipise
Sp_2001497239_2001402603	2001497239_2001402603	5038	Environmental;Aquatic;Marine;Fossil;Fossil;Santa Cruz Basin Pacific Ocean
Sp_2504664220_unknown_Contig34	2504664220_unknown_Contig34	12384	Bacteria;Proteobacteria;Gammaproteobacteria;Xanthomonadales;Xanthomonadaceae;Xylella;Xylella fastidiosa
Sp_2504664220_unknown_Contig34	2585980292_CP006740	11076	Bacteria;Proteobacteria;Gammaproteobacteria;Xanthomonadales;Xanthomonadaceae;Xylella;Xylella fastidiosa
Sp_2504664232_unknown_Contig34	2504664232_unknown_Contig34	14894	Bacteria;Proteobacteria;Gammaproteobacteria;Xanthomonadales;Xanthomonadaceae;Xylella;Xylella fastidiosa
Sp_2504664232_unknown_Contig34	2585980313_CP006740	13993	Bacteria;Proteobacteria;Gammaproteobacteria;Xanthomonadales;Xanthomonadaceae;Xylella;Xylella fastidiosa
Sp_2506521367_NODE_167_len_296442_cov_67_046692	2506521367_NODE_167_len_296442_cov_67_046692	8777	Bacteria;Proteobacteria;Gammaproteobacteria;Xanthomonadales;Xanthomonadaceae;Stenotrophomonas;Stenotrophomonas maltophilia
Sp_2507212429_Psest_Contig47.1	2507212429_Psest_Contig47.1	15505	Bacteria;Proteobacteria;Gammaproteobacteria;Pseudomonadales;Pseudomonadaceae;Pseudomonas;Pseudomonas stutzeri
Sp_2507444215_Sbal625_Contig118.1	2507444215_Sbal625_Contig118.1	14069	Bacteria;Proteobacteria;Gammaproteobacteria;Alteromonadales;Shewanellaceae;Shewanella;Shewanella baltica
Sp_2509715323_XfasoDRAFT_39741.256	2509715323_XfasoDRAFT_39741.256	8467	Bacteria;Proteobacteria;Gammaproteobacteria;Xanthomonadales;Xanthomonadaceae;Xylella;Xylella fastidiosa
Sp_2509715323_XfasoDRAFT_39741.256	2514767353_XFANDRAFT_2509602035.256	8467	Bacteria;Proteobacteria;Gammaproteobacteria;Xanthomonadales;Xanthomonadaceae;Xylella;Xylella fastidiosa
Sp_2510606942_PHU46_scaffold12_1_size364664.12	2510606942_PHU46_scaffold12_1_size364664.12	11953	Bacteria;Proteobacteria;Gammaproteobacteria;Pseudomonadales;Pseudomonadaceae;Pseudomonas;Pseudomonas aeruginosa
Sp_2510761351_XF3124_Xylella.1	2510761351_XF3124_Xylella.1	12158	Bacteria;Proteobacteria;Gammaproteobacteria;Xanthomonadales;Xanthomonadaceae;Xylella;Xylella fastidiosa
Sp_2510761366_XF3124_Xylella.1	2510761366_XF3124_Xylella.1	12192	Bacteria;Proteobacteria;Gammaproteobacteria;Xanthomonadales;Xanthomonadaceae;Xylella;Xylella fastidiosa
Sp_2513827399_XfPR8X_Xylella.1	2513827399_XfPR8X_Xylella.1	12635	Bacteria;Proteobacteria;Gammaproteobacteria;Xanthomonadales;Xanthomonadaceae;Xylella;Xylella fastidiosa
Sp_2513827399_XfPR8X_Xylella.1	2565398388_AXBS01000022	10607	Bacteria;Proteobacteria;Gammaproteobacteria;Xanthomonadales;Xanthomonadaceae;Xylella;Xylella fastidiosa
Sp_2513830207_XFHIB4_Xylella.1	2513830207_XFHIB4_Xylella.1	17798	Bacteria;Proteobacteria;Gammaproteobacteria;Xanthomonadales;Xanthomonadaceae;Xylella;Xylella fastidiosa
Sp_2514098462_NC_017731	2514098462_NC_017731	16432	Bacteria;Proteobacteria;Gammaproteobacteria;Enterobacterales;Morganellaceae;Providencia;Providencia stuartii
Sp_2514760987_XFAN_giXO.1	2514760987_XFAN_giXO.1	11264	Bacteria;Proteobacteria;Gammaproteobacteria;Xanthomonadales;Xanthomonadaceae;Xylella;Xylella fastidiosa
Sp_2514771544_XFTem_gi28197945.1	2514771525_XFTem_gi28197945.1	15589	Bacteria;Proteobacteria;Gammaproteobacteria;Xanthomonadales;Xanthomonadaceae;Xylella;Xylella fastidiosa
Sp_2514776547_XFM23_gi182680572.1	2514776547_XFM23_gi182680572.1	15068	Bacteria;Proteobacteria;Gammaproteobacteria;Xanthomonadales;Xanthomonadaceae;Xylella;Xylella fastidiosa
Sp_2514779132_XFM12_gi170729251.1	2514779132_XFM12_gi170729251.1	8389	Bacteria;Proteobacteria;Gammaproteobacteria;Xanthomonadales;Xanthomonadaceae;Xylella;Xylella fastidiosa
Sp_2516962174_MetmiDRAFT_scaffold1.1	2516962174_MetmiDRAFT_scaffold1.1	9665	Bacteria;Proteobacteria;Gammaproteobacteria;Methylococcales;Methylococcaceae;Methylovulum;Methylovulum miyakonense
Sp_2517294200_Lachclust2_NODE_1661_len_252953_cov_148_925598.32	2517294200_Lachclust2_NODE_1661_len_252953_cov_148_925598.32	6864	Bacteria;Firmicutes;Clostridia;Clostridiales;Lachnospiraceae;unclassified;unclassified
Sp_2523728997_G582DRAFT_scaffold00017.17	2523728997_G582DRAFT_scaffold00017.17	12283	Bacteria;Proteobacteria;Gammaproteobacteria;Lysobacterales;Lysobacteraceae;Thermomonas;Thermomonas fusca
Sp_2529817915_APIT01000045	2529817915_APIT01000045	11187	Bacteria;Proteobacteria;Gammaproteobacteria;Xanthomonadales;Xanthomonadaceae;Stenotrophomonas;Stenotrophomonas maltophilia
Sp_2531901657_AGYF01000014	2531901657_AGYF01000014	13954	Bacteria;Firmicutes;Clostridia;Clostridiales;Lachnospiraceae;Lachnoclostridium;[Clostridium] bolteae
Sp_2536916746_APRF01000008	2536916746_APRF01000008	10374	Bacteria;Proteobacteria;Gammaproteobacteria;Pseudomonadales;Moraxellaceae;Acinetobacter;Acinetobacter baumannii
Sp_2536951234_AGYS01000029	2536951234_AGYS01000029	7534	Bacteria;Firmicutes;Clostridia;Clostridiales;Lachnospiraceae;Lachnoclostridium;[Clostridium] clostridioforme
Sp_2536963367_AGYR01000078	2536963367_AGYR01000078	14272	Bacteria;Firmicutes;Clostridia;Clostridiales;Lachnospiraceae;Lachnoclostridium;[Clostridium] clostridioforme
Sp_2537897002_ANIN01000002	2537897002_ANIN01000002	11827	Bacteria;Proteobacteria;Gammaproteobacteria;Pseudomonadales;Moraxellaceae;Moraxella;Moraxella macacae
Sp_2539200797_AQDQ01000112	2539200785_AQDQ01000112	12975	Bacteria;Proteobacteria;Gammaproteobacteria;Enterobacterales;Enterobacteriaceae;Escherichia;Escherichia coli
Sp_2549709493_GW5DRAFT_AFXI01000001_1.1	2549709493_GW5DRAFT_AFXI01000001_1.1	13773	Bacteria;Proteobacteria;Gammaproteobacteria;Pseudomonadales;Pseudomonadaceae;Pseudomonas;Pseudomonas aeruginosa
Sp_2549709503_GW5DRAFT_AFXI01000001_1.1	2549709503_GW5DRAFT_AFXI01000001_1.1	16009	Bacteria;Proteobacteria;Gammaproteobacteria;Pseudomonadales;Pseudomonadaceae;Pseudomonas;Pseudomonas aeruginosa
Sp_2549994874_OA9DRAFT_AIDA01000149_1.149	2549994874_OA9DRAFT_AIDA01000149_1.149	14181	Bacteria;Proteobacteria;Gammaproteobacteria;Vibrionales;Vibrionaceae;Vibrio;Vibrio cyclitrophicus
Sp_2551061548_A1CUDRAFT_AKDJ01000054_1.54	2551056869_A1CYDRAFT_AKDL01000047_1.47	8888	Bacteria;Proteobacteria;Gammaproteobacteria;Xanthomonadales;Xanthomonadaceae;Xanthomonas;Xanthomonas phaseoli
Sp_2551061548_A1CUDRAFT_AKDJ01000054_1.54	2551061548_A1CUDRAFT_AKDJ01000054_1.54	11009	Bacteria;Proteobacteria;Gammaproteobacteria;Xanthomonadales;Xanthomonadaceae;Xanthomonas;Xanthomonas phaseoli
Sp_2551061548_A1CUDRAFT_AKDJ01000054_1.54	2551074435_A1ECDRAFT_AKDS01000068_1.68	10749	Bacteria;Proteobacteria;Gammaproteobacteria;Xanthomonadales;Xanthomonadaceae;Xanthomonas;Xanthomonas phaseoli
Sp_2551061548_A1CUDRAFT_AKDJ01000054_1.54	2551082522_A1E9DRAFT_AKDQ01000129_1.129	10749	Bacteria;Proteobacteria;Gammaproteobacteria;Xanthomonadales;Xanthomonadaceae;Xanthomonas;Xanthomonas phaseoli
Sp_2551121083_A1EEDRAFT_AKDT01000124_1.124	2551000241_A1CGDRAFT_AKDC01000123_1.123	10514	Bacteria;Proteobacteria;Gammaproteobacteria;Xanthomonadales;Xanthomonadaceae;Xanthomonas;Xanthomonas phaseoli
Sp_2551121083_A1EEDRAFT_AKDT01000124_1.124	2551001799_A1CIDRAFT_AKDD01000246_1.246	11187	Bacteria;Proteobacteria;Gammaproteobacteria;Xanthomonadales;Xanthomonadaceae;Xanthomonas;Xanthomonas phaseoli
Sp_2551121083_A1EEDRAFT_AKDT01000124_1.124	2551061537_A1CUDRAFT_AKDJ01000054_1.54	12732	Bacteria;Proteobacteria;Gammaproteobacteria;Xanthomonadales;Xanthomonadaceae;Xanthomonas;Xanthomonas phaseoli
Sp_2551121083_A1EEDRAFT_AKDT01000124_1.124	2551121083_A1EEDRAFT_AKDT01000124_1.124	12732	Bacteria;Proteobacteria;Gammaproteobacteria;Xanthomonadales;Xanthomonadaceae;Xanthomonas;Xanthomonas phaseoli
Sp_2551505975_A130DRAFT_AJYW01000032_1.32	2551505975_A130DRAFT_AJYW01000032_1.32	14326	Bacteria;Proteobacteria;Gammaproteobacteria;Vibrionales;Vibrionaceae;Vibrio;Vibrio genomosp. F6
Sp_2554277103_XMLX18DRAFT_ATMA01000007_1.7	2554277103_XMLX18DRAFT_ATMA01000007_1.7	10779	Bacteria;Proteobacteria;Gammaproteobacteria;Xanthomonadales;Xanthomonadaceae;Xanthomonas;Xanthomonas citri
Sp_2554453228_K595DRAFT_ASET01000049_1.49	2554453228_K595DRAFT_ASET01000049_1.49	7614	Bacteria;Proteobacteria;Gammaproteobacteria;Pseudomonadales;Moraxellaceae;Acinetobacter;Acinetobacter baumannii
Sp_2554454189_K595DRAFT_ASET01000072_1.72	2554454189_K595DRAFT_ASET01000072_1.72	7233	Bacteria;Proteobacteria;Gammaproteobacteria;Pseudomonadales;Moraxellaceae;Acinetobacter;Acinetobacter baumannii
Sp_2558593481_CP006931	2558593481_CP006931	14852	Bacteria;Proteobacteria;Gammaproteobacteria;Pseudomonadales;Pseudomonadaceae;Pseudomonas;Pseudomonas aeruginosa
Sp_2559656125_AQFN01000041	2559656125_AQFN01000041	11588	Bacteria;Proteobacteria;Gammaproteobacteria;Pseudomonadales;Pseudomonadaceae;Pseudomonas;Pseudomonas aeruginosa
Sp_2562415821_AP013068	2562415797_AP013068	14302	Bacteria;Proteobacteria;Gammaproteobacteria;Pseudomonadales;Pseudomonadaceae;Pseudomonas;Pseudomonas resinovorans
Sp_2562415843_AP013068	2562415843_AP013068	16196	Bacteria;Proteobacteria;Gammaproteobacteria;Pseudomonadales;Pseudomonadaceae;Pseudomonas;Pseudomonas resinovorans
Sp_2562918351_ADRAFT_AAUS02000005_1.5	2562918351_ADRAFT_AAUS02000005_1.5	14155	Bacteria;Proteobacteria;Gammaproteobacteria;Vibrionales;Vibrionaceae;Vibrio;Vibrio cholerae
Sp_2563323221_ADCY02000063	2563323221_ADCY02000063	9610	Bacteria;Proteobacteria;Betaproteobacteria;Neisseriales;Neisseriaceae;Simonsiella;Simonsiella muelleri
Sp_2563769382_K260DRAFT_scf7180000000062_quiver.15	2563769359_K260DRAFT_scf7180000000062_quiver.15	14178	Bacteria;Proteobacteria;Gammaproteobacteria;Pseudomonadales;Pseudomonadaceae;Pseudomonas;Pseudomonas aeruginosa
Sp_2563769382_K260DRAFT_scf7180000000062_quiver.15	2668766486_Ga0112943_1470	8238	Bacteria;Proteobacteria;Gammaproteobacteria;Pseudomonadales;Pseudomonadaceae;Pseudomonas;Pseudomonas aeruginosa
Sp_2566615501_APRK01000008	2566615501_APRK01000008	13150	Bacteria;Proteobacteria;Gammaproteobacteria;Pseudomonadales;Moraxellaceae;Acinetobacter;Acinetobacter sp. CIP 53.82
Sp_2566646057_APPD01000006	2566646057_APPD01000006	7101	Bacteria;Proteobacteria;Gammaproteobacteria;Pseudomonadales;Moraxellaceae;Acinetobacter;Acinetobacter sp. CIP 102082
Sp_2566753209_AYEQ01000043	2566753209_AYEQ01000043	13876	Bacteria;Proteobacteria;Gammaproteobacteria;Pseudomonadales;Moraxellaceae;Acinetobacter;Acinetobacter gyllenbergii
Sp_2567866420_JEYK02000020	2567865806_JEYK02000010	5165	Bacteria;Proteobacteria;Gammaproteobacteria;Pseudomonadales;Moraxellaceae;Acinetobacter;Acinetobacter sp. 1592897
Sp_2567866420_JEYK02000020	2567866420_JEYK02000020	14195	Bacteria;Proteobacteria;Gammaproteobacteria;Pseudomonadales;Moraxellaceae;Acinetobacter;Acinetobacter sp. 1592897
Sp_2567866420_JEYK02000020	2568170777_JEYJ01000078	6143	Bacteria;Proteobacteria;Gammaproteobacteria;Pseudomonadales;Moraxellaceae;Acinetobacter;Acinetobacter sp. 259052
Sp_2567866420_JEYK02000020	2693538392_Ga0113373_1060	4762	Bacteria;Proteobacteria;Gammaproteobacteria;Pseudomonadales;Moraxellaceae;Acinetobacter;Acinetobacter nosocomialis
Sp_2567866420_JEYK02000020	Ga0120927_104361_Ga0120927_10436	4777	Engineered;Terrestrial;City;Subway;city subway metal;USA:New York City
Sp_2567866420_JEYK02000020	Ga0122188_1004267_Ga0122188_100426	6446	Engineered;Terrestrial;City;Subway;city subway wood;USA:New York City
Sp_2567866574_JEYK02000028	2567866574_JEYK02000028	10498	Bacteria;Proteobacteria;Gammaproteobacteria;Pseudomonadales;Moraxellaceae;Acinetobacter;Acinetobacter sp. 1592897
Sp_2567866574_JEYK02000028	2567866598_JEYK02000029	8362	Bacteria;Proteobacteria;Gammaproteobacteria;Pseudomonadales;Moraxellaceae;Acinetobacter;Acinetobacter sp. 1592897
Sp_2569940133_T6VDRAFT_BAVK01000008_1.8	2569940133_T6VDRAFT_BAVK01000008_1.8	15580	Bacteria;Proteobacteria;Gammaproteobacteria;Vibrionales;Vibrionaceae;Vibrio;Vibrio parahaemolyticus
Sp_2573283776_T3VDRAFT_BAVH01000003_1.3	2573283776_T3VDRAFT_BAVH01000003_1.3	13854	Bacteria;Proteobacteria;Gammaproteobacteria;Vibrionales;Vibrionaceae;Vibrio;Vibrio parahaemolyticus
Sp_2574137830_scaffold1_size547533	2574137830_scaffold1_size547533	11016	Bacteria;Proteobacteria;Gammaproteobacteria;Methylococcales;Methylococcaceae;Methylomonas;unclassified
Sp_2575813603_JJLR01000205	2575813603_JJLR01000205	11246	Bacteria;Proteobacteria;Gammaproteobacteria;Enterobacterales;Enterobacteriaceae;Escherichia;Escherichia coli
Sp_2578453370_CP007444	2578453370_CP007444	20929	Bacteria;Proteobacteria;Gammaproteobacteria;Xanthomonadales;Rhodanobacteraceae;Dyella;Dyella jiangningensis
Sp_2580538748_L659DRAFT_AUTR01000044_1.44	2568961851_L658DRAFT_AUTS01000022_1.22	13375	Bacteria;Proteobacteria;Gammaproteobacteria;Alteromonadales;Pseudoalteromonadaceae;Pseudoalteromonas;Pseudoalteromonas sp. S8-38
Sp_2580538748_L659DRAFT_AUTR01000044_1.44	2580538748_L659DRAFT_AUTR01000044_1.44	18174	Bacteria;Proteobacteria;Gammaproteobacteria;Alteromonadales;Pseudoalteromonadaceae;Pseudoalteromonas;Pseudoalteromonas sp. S8-8
Sp_2580583538_CP007224	2580583520_CP007224	15431	Bacteria;Proteobacteria;Gammaproteobacteria;Pseudomonadales;Pseudomonadaceae;Pseudomonas;Pseudomonas aeruginosa
Sp_2581223796_AXQZ01000022	2581223796_AXQZ01000022	7977	Bacteria;Proteobacteria;Gammaproteobacteria;Pseudomonadales;Pseudomonadaceae;Pseudomonas;Pseudomonas aeruginosa
Sp_2585072754_FA85DRAFT_scf7180000000002_quiver.1	2585072754_FA85DRAFT_scf7180000000002_quiver.1	14271	Bacteria;Proteobacteria;Gammaproteobacteria;Xanthomonadales;Rhodanobacteraceae;Luteibacter;Luteibacter sp. 9143
Sp_2586006703_CP006696	2586006703_CP006696	14505	Bacteria;Proteobacteria;Gammaproteobacteria;Xanthomonadales;Xanthomonadaceae;Xylella;Xylella fastidiosa
Sp_2598627425_Ga0057536_gi675337566.1	2598627425_Ga0057536_gi675337566.1	13446	Bacteria;Proteobacteria;Gammaproteobacteria;Vibrionales;Vibrionaceae;Vibrio;Vibrio vulnificus
Sp_2598939017_Ga0059242_gi674797615.2	2598939017_Ga0059242_gi674797615.2	13171	Bacteria;Proteobacteria;Betaproteobacteria;Burkholderiales;Burkholderiaceae;Burkholderia;Burkholderia pyrrocinia
Sp_2600519435_Ga0057581_106	2600519435_Ga0057581_106	13771	Bacteria;Actinobacteria;Actinobacteria;Bifidobacteriales;Bifidobacteriaceae;Bifidobacterium;Bifidobacterium merycicum
Sp_2600809216_Ga0056715_1076	2600809216_Ga0056715_1076	8683	Bacteria;Proteobacteria;Betaproteobacteria;Burkholderiales;Comamonadaceae;Comamonas;Comamonas aquatica
Sp_2609813687_Ga0070535_111	2609813687_Ga0070535_111	15902	Bacteria;Proteobacteria;Betaproteobacteria;Burkholderiales;Oxalobacteraceae;Collimonas;unclassified
Sp_2617052076_Ga0070648_11	2617052076_Ga0070648_11	16756	Bacteria;Proteobacteria;Gammaproteobacteria;Pseudomonadales;Pseudomonadaceae;Pseudomonas;Pseudomonas tolaasii
Sp_2620397607_Ga0070643_11	2620397607_Ga0070643_11	24174	Bacteria;Proteobacteria;Gammaproteobacteria;Pseudomonadales;Pseudomonadaceae;Pseudomonas;Pseudomonas baetica
Sp_2624602767_Ga0070263_109	2624602767_Ga0070263_109	12803	Bacteria;Firmicutes;Clostridia;Clostridiales;Lachnospiraceae;Lachnoclostridium;[Clostridium] citroniae
Sp_2628581383_Ga0078338_154	2628581383_Ga0078338_154	16735	Bacteria;Proteobacteria;Gammaproteobacteria;Vibrionales;Vibrionaceae;Vibrio;Vibrio parahaemolyticus
Sp_2628994000_Ga0078467_1185	2628993987_Ga0078467_1185	9785	Bacteria;Proteobacteria;Gammaproteobacteria;Xanthomonadales;Xanthomonadaceae;Xanthomonas;Xanthomonas phaseoli
Sp_2629660709_Ga0078509_1056	2629078767_Ga0078516_1048	9161	Bacteria;Proteobacteria;Gammaproteobacteria;Xanthomonadales;Xanthomonadaceae;Xanthomonas;Xanthomonas euvesicatoria
Sp_2629660709_Ga0078509_1056	2629660709_Ga0078509_1056	9161	Bacteria;Proteobacteria;Gammaproteobacteria;Xanthomonadales;Xanthomonadaceae;Xanthomonas;Xanthomonas euvesicatoria
Sp_2629660709_Ga0078509_1056	2629682020_Ga0078635_1083	9161	Bacteria;Proteobacteria;Gammaproteobacteria;Xanthomonadales;Xanthomonadaceae;Xanthomonas;Xanthomonas euvesicatoria
Sp_2629660709_Ga0078509_1056	2631751674_Ga0078643_1090	7840	Bacteria;Proteobacteria;Gammaproteobacteria;Xanthomonadales;Xanthomonadaceae;Xanthomonas;Xanthomonas euvesicatoria
Sp_2629660709_Ga0078509_1056	2633040665_Ga0078633_1042	9161	Bacteria;Proteobacteria;Gammaproteobacteria;Xanthomonadales;Xanthomonadaceae;Xanthomonas;Xanthomonas euvesicatoria
Sp_2629660709_Ga0078509_1056	2633843576_Ga0078634_1057	9161	Bacteria;Proteobacteria;Gammaproteobacteria;Xanthomonadales;Xanthomonadaceae;Xanthomonas;Xanthomonas euvesicatoria
Sp_2629660709_Ga0078509_1056	2638127720_Ga0078632_1017	9161	Bacteria;Proteobacteria;Gammaproteobacteria;Xanthomonadales;Xanthomonadaceae;Xanthomonas;Xanthomonas euvesicatoria
Sp_2629660709_Ga0078509_1056	2638425789_Ga0078636_1100	7840	Bacteria;Proteobacteria;Gammaproteobacteria;Xanthomonadales;Xanthomonadaceae;Xanthomonas;Xanthomonas euvesicatoria
Sp_2629660709_Ga0078509_1056	2638698911_Ga0078508_1029	9161	Bacteria;Proteobacteria;Gammaproteobacteria;Xanthomonadales;Xanthomonadaceae;Xanthomonas;Xanthomonas euvesicatoria
Sp_2629660709_Ga0078509_1056	2649144742_Ga0078637_1003	9161	Bacteria;Proteobacteria;Gammaproteobacteria;Xanthomonadales;Xanthomonadaceae;Xanthomonas;Xanthomonas euvesicatoria
Sp_2629989201_Ga0077199_106	2629989201_Ga0077199_106	7200	Bacteria;Proteobacteria;Gammaproteobacteria;Xanthomonadales;Xanthomonadaceae;Xanthomonas;Xanthomonas perforans
Sp_2630040795_Ga0077976_11	2630040795_Ga0077976_11	13525	Bacteria;Proteobacteria;Gammaproteobacteria;Pasteurellales;Pasteurellaceae;Actinobacillus;Actinobacillus equuli
Sp_2632295529_Ga0078505_1087	2632295529_Ga0078505_1087	10138	Bacteria;Proteobacteria;Gammaproteobacteria;Xanthomonadales;Xanthomonadaceae;Xanthomonas;Xanthomonas euvesicatoria
Sp_2632298652_Ga0073022_1044	2632298642_Ga0073022_1044	9785	Bacteria;Proteobacteria;Gammaproteobacteria;Xanthomonadales;Xanthomonadaceae;Xanthomonas;Xanthomonas fuscans
Sp_2632457047_Ga0072457_11	2632457047_Ga0072457_11	12773	Bacteria;Proteobacteria;Gammaproteobacteria;Vibrionales;Vibrionaceae;Vibrio;Vibrio cholerae
Sp_2633012628_Ga0077696_102	2633012628_Ga0077696_102	9267	Bacteria;Proteobacteria;Betaproteobacteria;Rhodocyclales;Rhodocyclaceae;Thauera;Thauera sp. SWB20
Sp_2634043199_Ga0078454_1112	2634043199_Ga0078454_1112	12664	Bacteria;Proteobacteria;Gammaproteobacteria;Xanthomonadales;Xanthomonadaceae;Xanthomonas;Xanthomonas fuscans
Sp_2634923143_Ga0081637_123	2634923143_Ga0081637_123	14122	Bacteria;Proteobacteria;Betaproteobacteria;Methylophilales;Methylophilaceae;unclassified;unclassified
[truncated: 366 more rows]

## Sheet: Affiliation species family subfamily
Supplementary Table 3 – continued. Classification of inovirus species into proposed families and proposed subfamilies.
[truncated: 5,567 more rows]
